# Supplementary material for: Single-cell RNA-seq reveals disease-specific CD8+ T cell clonal expansion and a high frequency of transcriptionally distinct double-negative T cells in diabetic NOD mice
Source: PLoS One. 2025 Mar 19;20(3):e0317987. doi: 10.1371/journal.pone.0317987 (PMC11922263; doi:10.1371/journal.pone.0317987)
Supplement: S1 File — S1 Table. Sample metadata for individual mice. S2 Table. CD3+ + T cell recovery and sequence yield from 10X single-cell library. S3 Table. Expression of marker genes across T cell clusters. S4 Table. Results of find all markers reported with average Log Fold Change, percent expression of cells, Gene name and both identified and simplified cluster name. S5 Table. Results of find markers show differential expression of genes in Naïve populations of DN T cells compared to CD4 T cells. S6 Table. Results of find markers show differential expression of genes in IL7r negative DN T cells compared to IL7r- CD4 T cells. S7 Table. Results of find markers show differential expression of genes in a mixed DN and CD4 effector T cell population compared to IL7 positive CD4 Teff and effector Tregs. S8 Table. Results of find markers show differential expression of genes in a mixed DN and CD4 effector T cell population compared to IL7 positive DN effector T cells. S9 Table. Results of find markers show differential expression of genes in IL7r negative DN T cells compared to Il7r+ + DN T cells. S10 Table. Results of find markers show differential expression of genes in Gzma positive CD8 T cells compared to Gzma negative CD8 T cells. S11 Table. Table showing GO enrichment of differentially expressed genes between populations of mixed DN and CD4 effector T cells and CD4 effector Tcells and Tregs. S12 Table. Table showing GO enrichment of differentially expressed genes between populations of Gzma positive CD8 T cells and Gzma negative CD8 T cells. S13 Table. Frequency of T cell clones separated by cluster appearance. Clusters refer to simple classification. Rows listed by specific TCRab clone CDR3 sequence. S14 Table. Differential expression of genes in clones specific to each clustered group. Fold change and Pct 1 refer to the group in the group column and pct 2 represents the proportion of expressing cells in all clones from other groups. S15 Table. Infiltrating (matching) TCR clones co [file pone.0317987.s011.xlsx]

## Sheet: S1 Table
S1 Table. Sample metadata for individual mouse
Mice_ID	Sampling_time	Sample_type	T1D_onset	Single-cell_pooled_sample_ID
M090	21 weeks	Islets	20 weeks	A001
M095	21 weeks	Islets	20 weeks	A001
M096	21 weeks	Islets	20 weeks	A001
M098	21 weeks	Islets	20 weeks	A002
M080	26 weeks	Islets	22 weeks	A002
M105	26 weeks	Islets	22 weeks	A002
M078	26 weeks	Islets	24 weeks	A003
M076	26 weeks	Islets	26 weeks	A003
M100	26 weeks	Islets	26 weeks	A003
M103	29 weeks	Islets	26 weeks	A004
M082	29 weeks	Islets	28 weeks	A004
M093	29 weeks	Islets	28 weeks	A004
M087	34 weeks	Islets	31 weeks	A005
M104	34 weeks	Islets	31 weeks	A005
M083	34 weeks	Islets	33 weeks	A005
M089	34 weeks	Islets	33 weeks	A006
M102	34 weeks	Islets	33 weeks	A006
M085	34 weeks	Islets	34 weeks	A006
M090	20 weeks	PBMC	20 weeks	A007
M095	20 weeks	PBMC	20 weeks	A007
M096	20 weeks	PBMC	20 weeks	A007
M098	20 weeks	PBMC	20 weeks	A008
M080	22 weeks	PBMC	22 weeks	A008
M105	22 weeks	PBMC	22 weeks	A008
M078	24 weeks	PBMC	24 weeks	A009
M076	26 weeks	PBMC	26 weeks	A009
M100	26 weeks	PBMC	26 weeks	A009
M103	26 weeks	PBMC	26 weeks	A010
M082	28 weeks	PBMC	28 weeks	A010
M093	28 weeks	PBMC	28 weeks	A010
M087	34 weeks	PBMC	31 weeks	A011
M104	34 weeks	PBMC	31 weeks	A011
M083	34 weeks	PBMC	33 weeks	A011
M089	34 weeks	PBMC	33 weeks	A012
M102	34 weeks	PBMC	33 weeks	A012
M085	34 weeks	PBMC	34 weeks	A012
M077	34 weeks	PBMC	non-T1D	A013
M079	34 weeks	PBMC	non-T1D	A013
M081	34 weeks	PBMC	non-T1D	A014
M084	34 weeks	PBMC	non-T1D	A014
M086	34 weeks	PBMC	non-T1D	A015
M088	34 weeks	PBMC	non-T1D	A015
M092	34 weeks	PBMC	non-T1D	A016
M094	34 weeks	PBMC	non-T1D	A016

## Sheet: S2 Table
S2 Table. CD3+ T cell recovery and sequence yield from 10X single-cell library
Single-cell pooled sample ID	Species	Sample type	Cell count before CD3+ enrichment (Total count)	Cell viability before CD3+ enrichment (%)	CD3+ cells count (MACS)	Viability of CD3+ cells (%)	Percent CD3+ cells of total cells	No input cells to 10X Chromium Next GEM Chip	Recovery of cells after sequencing	No of sequencing reads (GEX-library)	No of sequencing reads (VDJ-library)	Valid Barcodes (%)	Valid UMIs (%)	Fraction Reads in Cells (%)	High quality CD3+ T cells
A001	Mouse	Islets (Frozen single-cell)	380000	60	35250	70	9.27632	9165	2959	415646567	59374873	92	99	84	2093
A002	Mouse	Islets (Frozen single-cell)	2080000	60	190500	65	9.15865	17780	3972	359904075	66228047	93	100	60	2226
A003	Mouse	Islets (Frozen single-cell)	1240000	55	140700	75	11.3468	17822	8146	322919265	76052890	92	100	87	5658
A004	Mouse	Islets (Frozen single-cell)	1454000	77	196500	80	13.5144	17030	7483	337935304	79306981	92	100	87	5500
A005	Mouse	Islets (Frozen single-cell)	1070000	75	99450	65	9.29439	18564	7982	260186120	91815590	91	100	89	6164
A006	Mouse	Islets (Frozen single-cell)	1720000	70	357000	80	20.7558	21420	7724	321377446	49874098	92	100	88	6009
A007	Mouse	PBMC (Frozen-single-cell)	1410000	77	525000	84	37.234	16800	10487	321332629	76213249	91	99	94	9181
A008	Mouse	PBMC (Frozen-single-cell)	1240000	79	313500	76	25.2823	16720	12486	251406112	104871756	92	100	94	10868
A009	Mouse	PBMC (Frozen-single-cell)	1540000	87	492000	80	31.9481	18040	7190	371751829	64044431	89	99	96	6394
A010	Mouse	PBMC (Frozen-single-cell)	927000	68	150000	84	16.1812	15750	8187	219318210	87898541	90	99	94	7141
A011	Mouse	PBMC (Frozen-single-cell)	774000	84	362000	87	46.77	16290	5930	356421222	96941402	91	99	95	5196
A012	Mouse	PBMC (Frozen-single-cell)	890000	82	220000	86	24.7191	18700	8842	233322654	95423733	90	99	95	7961
A013	Mouse	PBMC (Frozen-single-cell)	200000	70	44000	70	22	17160	9174	279695969	104463666	92	100	89	7756
A014	Mouse	PBMC (Frozen-single-cell)	457000	86	155000	83	33.9168	17050	7406	180481314	68877433	92	100	97	6558
A015	Mouse	PBMC (Frozen-single-cell)	622000	80	126000	73	20.2572	17640	7489	325633552	46605512	92	100	96	6517
A016	Mouse	PBMC (Frozen-single-cell)	446000	76	118000	78	26.4574	17700	8593	311151388	52429831	92	100	96	7626
Total			16450000	1186	3524900			273631	124050	4868483656	1220422033				102848

## Sheet: S3 Table
S3 Table. Expression of T cell marker genes across T cell clusters
p_val	avg_log2FC	pct.1	pct.2	p_val_adj	cluster	gene
0	0.962909	1	0.323	0	CD4_Naive_Il7r+	Cd4
0	0.594225	0.997	0.714	0	CD4_Naive_Il7r+	Ccr7
0	0.513138	0.998	0.646	0	CD4_Naive_Il7r+	Il7r
0	0.511954	0.95	0.723	0	CD4_Naive_Il7r+	Lef1
0	0.483616	0.994	0.737	0	CD4_Naive_Il7r+	Tcf7
2.45739e-222	0.269844	0.806	0.644	5.16691e-218	CD4_Naive_Il7r+	Foxp1
0	1.34701	0.875	0.177	0	CD8_Naive_Il7r+	Cd8b1
0	1.28276	0.796	0.154	0	CD8_Naive_Il7r+	Cd8a
0	0.625863	0.993	0.706	0	CD8_Naive_Il7r+	Ccr7
0	0.435414	0.752	0.466	0	CD8_Naive_Il7r+	Sell
0	0.332496	0.997	0.769	0	CD8_Naive_Il7r+	Cd69
0	0.318629	0.511	0.261	0	CD8_Naive_Il7r+	Il2rb
0	0.612947	0.998	0.724	0	DN_Naive_Il7r	Ccr7
0	0.522859	1	0.658	0	DN_Naive_Il7r	Il7r
0	0.462157	0.993	0.746	0	DN_Naive_Il7r	Tcf7
7.32671e-234	0.343603	0.877	0.737	1.54051e-229	DN_Naive_Il7r	Lef1
1.48943e-204	0.297913	1	0.783	3.13167e-200	DN_Naive_Il7r	Cd69
1.61064e-142	0.288509	0.765	0.653	3.38653e-138	DN_Naive_Il7r	Foxp1
0	1.16229	1	0.37	0	CD4_Tem_Il7r+	Cd4
0	0.908805	0.999	0.67	0	CD4_Tem_Il7r+	Il7r
0	0.903375	0.472	0.236	0	CD4_Tem_Il7r+	Ctla4
0	0.797216	0.312	0.096	0	CD4_Tem_Il7r+	Cxcr3
0	0.643429	0.35	0.152	0	CD4_Tem_Il7r+	Gata3
0	0.614035	0.819	0.617	0	CD4_Tem_Il7r+	Cd28
2.45449e-145	0.326129	0.994	0.791	5.1608e-141	CD4_Tem_Il7r+	Cd69
5.60642e-145	0.451112	0.457	0.288	1.17881e-140	CD4_Tem_Il7r+	Il2rb
2.7584e-61	0.275059	0.384	0.28	5.7998e-57	CD4_Tem_Il7r+	Stat4
0	0.821718	1	0.671	0	DN_Tem_Il7r+	Il7r
1.80028e-236	0.468684	0.999	0.791	3.78528e-232	DN_Tem_Il7r+	Cd69
1.59551e-50	0.494693	0.368	0.292	3.35473e-46	DN_Tem_Il7r+	Il2rb
0	1.7588	0.944	0.248	0	CD8_Tem_Il7r-	Cd8b1
0	1.70096	0.884	0.218	0	CD8_Tem_Il7r-	Cd8a
3.15027e-269	0.592526	0.751	0.496	6.62375e-265	CD8_Tem_Il7r-	Sell
2.96007e-96	0.327534	0.58	0.414	6.22385e-92	CD8_Tem_Il7r-	Cd27
0	1.51718	0.597	0.233	0	CD4_Effector_Treg	Ctla4
0	1.28154	1	0.376	0	CD4_Effector_Treg	Cd4
0	0.803954	0.287	0.099	0	CD4_Effector_Treg	Cxcr3
1.03458e-73	0.411592	0.416	0.291	2.1753e-69	CD4_Effector_Treg	Il2rb
5.60437e-64	0.346626	0.407	0.293	1.17838e-59	CD4_Effector_Treg	Itgal
3.74603e-54	0.34801	0.512	0.417	7.87641e-50	CD4_Effector_Treg	Cd27
1.19277e-51	0.316029	0.381	0.281	2.50791e-47	CD4_Effector_Treg	Stat4
1.76175e-257	0.587763	1	0.793	3.70426e-253	DN_Effector_Treg	Cd69
1.87689e-172	0.91043	0.42	0.241	3.94636e-168	DN_Effector_Treg	Ctla4
1.16724e-31	0.373266	0.465	0.419	2.45424e-27	DN_Effector_Treg	Cd27
6.70965e-21	0.397525	0.345	0.294	1.41077e-16	DN_Effector_Treg	Il2rb
0	0.971954	1	0.379	0	CD4_Tcm_Il7r-	Cd4
0	0.875036	0.569	0.236	0	CD4_Tcm_Il7r-	Ctla4
1.39575e-247	0.566034	0.991	0.738	2.9347e-243	CD4_Tcm_Il7r-	Ccr7
1.62608e-213	0.439806	0.996	0.675	3.41899e-209	CD4_Tcm_Il7r-	Il7r
7.57628e-115	0.322931	0.996	0.794	1.59299e-110	CD4_Tcm_Il7r-	Cd69
6.31545e-98	0.407263	0.752	0.622	1.32789e-93	CD4_Tcm_Il7r-	Cd28
0	1.00992	1	0.379	0	CD4_Tscm	Cd4
5.6774e-272	0.591461	1	0.737	1.19373e-267	CD4_Tscm	Ccr7
1.80974e-260	0.522317	0.992	0.759	3.80516e-256	CD4_Tscm	Tcf7
2.72444e-110	0.351523	0.999	0.794	5.7284e-106	CD4_Tscm	Cd69
3.87427e-57	0.300578	0.757	0.659	8.14603e-53	CD4_Tscm	Foxp1
0	1.0481	1	0.379	0	CD4_Tscm_Il7r-	Cd4
3.95281e-284	0.527392	1	0.675	8.31117e-280	CD4_Tscm_Il7r-	Il7r
1.77023e-228	0.520723	0.999	0.737	3.7221e-224	CD4_Tscm_Il7r-	Ccr7
1.35885e-154	0.445396	0.886	0.744	2.85713e-150	CD4_Tscm_Il7r-	Lef1
5.24243e-69	0.301903	0.852	0.764	1.10227e-64	CD4_Tscm_Il7r-	Tcf7
3.37243e-42	0.264335	0.737	0.66	7.09086e-38	CD4_Tscm_Il7r-	Foxp1
3.35821e-94	0.627519	0.386	0.243	7.06097e-90	CD4_Th1_Il7r-	Ctla4
6.16714e-67	0.337799	0.54	0.395	1.2967e-62	CD4_Th1_Il7r-	Cd4
8.63695e-260	0.641577	0.999	0.739	1.816e-255	DN_Tcm_Il7r-	Ccr7
5.91788e-247	0.558401	0.996	0.76	1.24429e-242	DN_Tcm_Il7r-	Tcf7
6.27854e-125	0.45183	1	0.795	1.32012e-120	DN_Tcm_Il7r-	Cd69
1.60828e-38	0.312105	0.711	0.661	3.38156e-34	DN_Tcm_Il7r-	Foxp1
0	1.81387	0.935	0.256	0	CD8_Tc1_Gzma-	Cd8b1
0	1.76748	0.861	0.226	0	CD8_Tc1_Gzma-	Cd8a
0	1.58588	0.475	0.057	0	CD8_Tc1_Gzma-	Ifng
0	1.27002	0.422	0.055	0	CD8_Tc1_Gzma-	Eomes
0	1.09429	0.503	0.095	0	CD8_Tc1_Gzma-	Cxcr3
0	0.951501	0.69	0.285	0	CD8_Tc1_Gzma-	Il2rb
0	0.608696	0.274	0.052	0	CD8_Tc1_Gzma-	Tbx21
4.98688e-193	0.609723	0.535	0.291	1.04854e-188	CD8_Tc1_Gzma-	Itgal
9.52091e-140	0.523447	0.483	0.279	2.00187e-135	CD8_Tc1_Gzma-	Stat4
7.36464e-120	0.404293	0.944	0.874	1.54849e-115	CD8_Tc1_Gzma-	Ptprc
4.47038e-39	0.278123	0.535	0.417	9.39942e-35	CD8_Tc1_Gzma-	Cd27
0	0.847151	1	0.386	0	CD4_Tem_Il7rlo	Cd4
1.78581e-192	0.547033	0.965	0.744	3.75484e-188	CD4_Tem_Il7rlo	Lef1
4.87754e-93	0.279013	0.997	0.679	1.02555e-88	CD4_Tem_Il7rlo	Il7r
1.01814e-82	0.31601	0.948	0.762	2.14074e-78	CD4_Tem_Il7rlo	Tcf7
4.61204e-51	0.251713	0.59	0.417	9.69727e-47	CD4_Tem_Il7rlo	Cd27
9.7677e-47	0.271464	0.68	0.502	2.05376e-42	CD4_Tem_Il7rlo	Sell
2.37599e-202	0.570491	0.998	0.761	4.99576e-198	DN_Tscm_Il7r-	Tcf7
3.60539e-196	0.531333	1	0.679	7.58069e-192	DN_Tscm_Il7r-	Il7r
6.27109e-165	0.534228	1	0.74	1.31856e-160	DN_Tscm_Il7r-	Ccr7
4.7433e-99	0.439431	0.868	0.746	9.97326e-95	DN_Tscm_Il7r-	Lef1
2.86973e-26	0.283392	0.698	0.661	6.03389e-22	DN_Tscm_Il7r-	Foxp1
0	1.09363	0.807	0.231	0	CD8_Tcm_Il7r+	Cd8a
0	1.07176	0.867	0.262	0	CD8_Tcm_Il7r+	Cd8b1
1.48727e-279	0.696678	0.996	0.741	3.12714e-275	CD8_Tcm_Il7r+	Ccr7
2.3484e-110	0.340163	0.534	0.29	4.93775e-106	CD8_Tcm_Il7r+	Il2rb
9.17199e-102	0.28059	1	0.679	1.9285e-97	CD8_Tcm_Il7r+	Il7r
2.5824e-89	0.378252	0.735	0.501	5.42975e-85	CD8_Tcm_Il7r+	Sell
1.5655e-74	0.326443	0.999	0.796	3.29162e-70	CD8_Tcm_Il7r+	Cd69
1.58027e-179	0.64419	1	0.741	3.32268e-175	DN_Tcm_Il7r+	Ccr7
2.76623e-161	0.521523	1	0.68	5.81627e-157	DN_Tcm_Il7r+	Il7r
6.58843e-78	0.394379	1	0.797	1.38528e-73	DN_Tcm_Il7r+	Cd69
7.56197e-09	0.347113	0.295	0.247	0.000158998	DN_Tcm_Il7r+	Ctla4
0	1.24914	1	0.389	0	CD4_RTE	Cd4
1.29024e-63	0.441238	0.839	0.747	2.71287e-59	CD4_RTE	Lef1
7.78752e-40	0.376904	0.827	0.765	1.6374e-35	CD4_RTE	Tcf7
0	1.27248	0.873	0.265	0	CD8_RTE	Cd8b1
0	1.20884	0.765	0.235	0	CD8_RTE	Cd8a
1.43906e-80	0.327125	0.994	0.681	3.02576e-76	CD8_RTE	Il7r
2.86026e-69	0.431288	0.707	0.503	6.01399e-65	CD8_RTE	Sell
5.79858e-68	0.362791	0.945	0.743	1.21921e-63	CD8_RTE	Ccr7
3.2729e-50	0.91487	0.373	0.245	6.8816e-46	DN_pre_iTreg_Il7r-	Ctla4
0	1.20296	0.999	0.39	0	CD4_Th1_Il7r+	Cd4
1.78134e-204	0.747198	0.999	0.681	3.74544e-200	CD4_Th1_Il7r+	Il7r
3.19073e-12	0.440513	0.308	0.246	6.70884e-08	CD4_Th1_Il7r+	Ctla4
2.79642e-228	0.78605	0.999	0.681	5.87975e-224	DN_Th1_Il7r+	Il7r
3.57482e-123	0.657574	1	0.743	7.51641e-119	DN_pre_nTreg_Il7r-	Ccr7
1.52793e-97	0.581602	1	0.798	3.21263e-93	DN_pre_nTreg_Il7r-	Cd69
9.43813e-69	0.984412	0.418	0.245	1.98446e-64	DN_pre_nTreg_Il7r-	Ctla4
1.44479e-07	0.292928	0.639	0.662	0.00303781	DN_pre_nTreg_Il7r-	Foxp1
0	5.75327	0.995	0.015	0	CD8_Trm/Tc1_Gzma+	Gzma
0	1.89183	0.601	0.039	0	CD8_Trm/Tc1_Gzma+	Tbx21
0	1.55579	0.398	0.057	0	CD8_Trm/Tc1_Gzma+	Ifng
0	1.4869	0.7	0.26	0	CD8_Trm/Tc1_Gzma+	Cd8b1
0	1.44207	0.692	0.283	0	CD8_Trm/Tc1_Gzma+	Itgal
0	1.33262	0.668	0.229	0	CD8_Trm/Tc1_Gzma+	Cd8a
0	1.10825	0.634	0.284	0	CD8_Trm/Tc1_Gzma+	Il2rb
0	0.656792	0.938	0.873	0	CD8_Trm/Tc1_Gzma+	Ptprc
3.26183e-36	0.358993	0.42	0.356	6.85831e-32	CD8_Trm/Tc1_Gzma+	Tgfb1
1.28448e-20	0.305789	0.327	0.284	2.70075e-16	CD8_Trm/Tc1_Gzma+	Stat4
7.81807e-130	0.658075	0.998	0.764	1.64383e-125	DN_Naive_Il7r-	Tcf7
2.60216e-94	0.624495	0.998	0.743	5.47131e-90	DN_Naive_Il7r-	Ccr7
3.07746e-26	0.374605	0.813	0.748	6.47066e-22	DN_Naive_Il7r-	Lef1
1.12969e-105	0.650897	1	0.744	2.37528e-101	CD8_Naive_Il7r-	Ccr7
4.6623e-44	0.520823	0.471	0.273	9.80295e-40	CD8_Naive_Il7r-	Cd8b1
1.31904e-40	0.526581	0.418	0.242	2.77341e-36	CD8_Naive_Il7r-	Cd8a
0	1.10599	1	0.395	0	CD4_preTreg_Il7r-	Cd4
7.00113e-78	0.668819	0.999	0.744	1.47206e-73	CD4_preTreg_Il7r-	Ccr7
6.9012e-35	0.416654	1	0.799	1.45105e-30	CD4_preTreg_Il7r-	Cd69
1.80872e-33	0.919735	0.4	0.246	3.80302e-29	CD4_preTreg_Il7r-	Ctla4
2.01238e-263	0.75352	0.939	0.27	4.23123e-259	DP_naive	Cd8b1
3.33542e-173	0.58052	0.758	0.24	7.01305e-169	DP_naive	Cd8a
6.63928e-106	0.381163	0.999	0.395	1.39598e-101	DP_naive	Cd4
1.69697e-30	0.252349	0.814	0.504	3.56804e-26	DP_naive	Sell
3.44382e-81	0.668207	1	0.684	7.24097e-77	DN_Tscm	Il7r
7.21323e-66	0.650473	0.998	0.745	1.51665e-61	DN_Tscm	Ccr7
4.77563e-10	0.343544	0.776	0.749	1.00412e-05	DN_Tscm	Lef1
0	2.53946	0.984	0.244	0	DN_Treg	Ctla4
0	2.10742	0.623	0.049	0	DN_Treg	Foxp3
5.45693e-249	1.08463	0.298	0.034	1.14737e-244	DN_Treg	Il2ra
2.09136e-104	1.23135	0.472	0.16	4.3973e-100	DN_Treg	Gata3
5.60266e-57	0.619128	1	0.684	1.17802e-52	DN_Treg	Il7r
1.95571e-37	0.523832	1	0.8	4.11207e-33	DN_Treg	Cd69
5.54568e-32	0.730223	0.494	0.295	1.16603e-27	DN_Treg	Il2rb
4.91882e-19	0.358047	0.898	0.875	1.03423e-14	DN_Treg	Ptprc
1.56012e-11	0.4746	0.662	0.626	3.2803e-07	DN_Treg	Cd28
5.51267e-11	0.483298	0.448	0.358	1.15909e-06	DN_Treg	Tgfb1
8.48131e-05	0.293403	0.293	0.242	1	DN_Treg	Pecam1
0	4.80038	1	0.045	0	DN_Trm/Tc1_Il7r-	Gzma
0	1.91183	0.547	0.056	0	DN_Trm/Tc1_Il7r-	Tbx21
5.08421e-80	1.43789	0.332	0.068	1.06901e-75	DN_Trm/Tc1_Il7r-	Ifng
4.56268e-75	1.36563	0.687	0.295	9.5935e-71	DN_Trm/Tc1_Il7r-	Il2rb
7.64418e-71	1.3308	0.646	0.296	1.60727e-66	DN_Trm/Tc1_Il7r-	Itgal
6.79048e-22	0.570598	0.867	0.876	1.42777e-17	DN_Trm/Tc1_Il7r-	Ptprc
0.00110852	0.377679	0.389	0.358	1	DN_Trm/Tc1_Il7r-	Tgfb1

## Sheet: S4 Table
S4 Table. Results of find all markers reported with average Log Fold Change, percent expression of cells, Gene name and both identified and simplified cluster name
Gene	p_val	avg_log2FC	pct.1	pct.2	p_val_adj	cluster	gene	Simple
Cd4	0	1.52086	1	0.323	0	CD4_Naive_Il7r+	Cd4	CD4 Naive
Pdlim4	0	1.41595	0.451	0.159	0	CD4_Naive_Il7r+	Pdlim4	CD4 Naive
St8sia6	0	1.13786	0.359	0.151	0	CD4_Naive_Il7r+	St8sia6	CD4 Naive
Ibtk	0	1.01832	0.371	0.179	0	CD4_Naive_Il7r+	Ibtk	CD4 Naive
Trib2	0	1.01315	0.619	0.308	0	CD4_Naive_Il7r+	Trib2	CD4 Naive
Igfbp4	0	0.982262	0.778	0.43	0	CD4_Naive_Il7r+	Igfbp4	CD4 Naive
Atp1b1	0	0.887158	0.368	0.193	0	CD4_Naive_Il7r+	Atp1b1	CD4 Naive
Klhdc2	0	0.819765	0.517	0.293	0	CD4_Naive_Il7r+	Klhdc2	CD4 Naive
Trat1	0	0.815276	0.395	0.209	0	CD4_Naive_Il7r+	Trat1	CD4 Naive
Stt3b	0	0.804535	0.501	0.295	0	CD4_Naive_Il7r+	Stt3b	CD4 Naive
Ifngr2	0	0.788163	0.515	0.29	0	CD4_Naive_Il7r+	Ifngr2	CD4 Naive
Zfp281	0	0.776854	0.402	0.227	0	CD4_Naive_Il7r+	Zfp281	CD4 Naive
Selenop	0	0.765127	0.558	0.333	0	CD4_Naive_Il7r+	Selenop	CD4 Naive
Cd55	0	0.758896	0.543	0.325	0	CD4_Naive_Il7r+	Cd55	CD4 Naive
Ranbp10	0	0.732103	0.426	0.252	0	CD4_Naive_Il7r+	Ranbp10	CD4 Naive
Sgms1	0	0.711596	0.561	0.342	0	CD4_Naive_Il7r+	Sgms1	CD4 Naive
Dusp10	0	0.650899	0.892	0.633	0	CD4_Naive_Il7r+	Dusp10	CD4 Naive
Il7r	0	0.627237	0.998	0.646	0	CD4_Naive_Il7r+	Il7r	CD4 Naive
Ccr7	0	0.579437	0.997	0.714	0	CD4_Naive_Il7r+	Ccr7	CD4 Naive
Satb1	0	0.579148	0.869	0.621	0	CD4_Naive_Il7r+	Satb1	CD4 Naive
Tcf7	0	0.505911	0.994	0.737	0	CD4_Naive_Il7r+	Tcf7	CD4 Naive
Lef1	0	0.502203	0.95	0.723	0	CD4_Naive_Il7r+	Lef1	CD4 Naive
Cblb	0	0.494682	0.679	0.49	0	CD4_Naive_Il7r+	Cblb	CD4 Naive
Emb	0	0.439548	0.956	0.779	0	CD4_Naive_Il7r+	Emb	CD4 Naive
Gimap6	0	0.425994	0.888	0.716	0	CD4_Naive_Il7r+	Gimap6	CD4 Naive
Rflnb	0	0.418227	0.826	0.633	0	CD4_Naive_Il7r+	Rflnb	CD4 Naive
Crlf3	0	0.405079	0.834	0.663	0	CD4_Naive_Il7r+	Crlf3	CD4 Naive
Vps37b	0	0.340095	0.969	0.86	0	CD4_Naive_Il7r+	Vps37b	CD4 Naive
Tsc22d3	0	0.286697	0.945	0.823	0	CD4_Naive_Il7r+	Tsc22d3	CD4 Naive
Txnip	0	0.286063	0.967	0.884	0	CD4_Naive_Il7r+	Txnip	CD4 Naive
Atn1	2.1212e-307	0.825384	0.337	0.184	4.46003e-303	CD4_Naive_Il7r+	Atn1	CD4 Naive
Il4ra	3.43381e-307	0.602436	0.544	0.356	7.21992e-303	CD4_Naive_Il7r+	Il4ra	CD4 Naive
Slc49a4	5.6772e-305	0.872204	0.311	0.165	1.19369e-300	CD4_Naive_Il7r+	Slc49a4	CD4 Naive
Kif1b	6.68444e-305	0.657604	0.484	0.304	1.40547e-300	CD4_Naive_Il7r+	Kif1b	CD4 Naive
Rgcc	2.62553e-303	0.405745	0.807	0.622	5.52043e-299	CD4_Naive_Il7r+	Rgcc	CD4 Naive
Rassf3	1.42629e-302	0.733359	0.397	0.228	2.99892e-298	CD4_Naive_Il7r+	Rassf3	CD4 Naive
Maff	7.83637e-302	0.838429	0.322	0.173	1.64768e-297	CD4_Naive_Il7r+	Maff	CD4 Naive
Actn1	7.0078e-292	0.722928	0.395	0.231	1.47346e-287	CD4_Naive_Il7r+	Actn1	CD4 Naive
Bach2	2.06929e-291	0.640463	0.477	0.298	4.3509e-287	CD4_Naive_Il7r+	Bach2	CD4 Naive
Atp1b3	1.60956e-274	0.25032	0.943	0.834	3.38427e-270	CD4_Naive_Il7r+	Atp1b3	CD4 Naive
Npc2	9.40043e-267	0.254235	0.935	0.82	1.97653e-262	CD4_Naive_Il7r+	Npc2	CD4 Naive
Smad7	5.81744e-265	0.376612	0.8	0.631	1.22317e-260	CD4_Naive_Il7r+	Smad7	CD4 Naive
Itga6	1.44378e-260	0.579111	0.509	0.337	3.0357e-256	CD4_Naive_Il7r+	Itga6	CD4 Naive
Il6ra	1.6548e-254	0.544646	0.536	0.355	3.47938e-250	CD4_Naive_Il7r+	Il6ra	CD4 Naive
Tmem64	1.09104e-242	0.604597	0.412	0.251	2.29403e-238	CD4_Naive_Il7r+	Tmem64	CD4 Naive
Foxp1	2.45739e-222	0.341719	0.806	0.644	5.16691e-218	CD4_Naive_Il7r+	Foxp1	CD4 Naive
Tubb2a	3.3576e-218	0.742746	0.309	0.183	7.05968e-214	CD4_Naive_Il7r+	Tubb2a	CD4 Naive
Crybg1	1.92883e-215	0.557736	0.457	0.302	4.05557e-211	CD4_Naive_Il7r+	Crybg1	CD4 Naive
Tgfbr3	4.28623e-211	0.693071	0.318	0.189	9.01223e-207	CD4_Naive_Il7r+	Tgfbr3	CD4 Naive
Gramd3	8.8437e-211	0.338436	0.794	0.636	1.85948e-206	CD4_Naive_Il7r+	Gramd3	CD4 Naive
Tgfbr2	9.56432e-209	0.332957	0.799	0.644	2.01099e-204	CD4_Naive_Il7r+	Tgfbr2	CD4 Naive
Otud1	1.38198e-200	0.657092	0.331	0.2	2.90574e-196	CD4_Naive_Il7r+	Otud1	CD4 Naive
Bcl2	4.3436e-198	0.433474	0.608	0.454	9.13286e-194	CD4_Naive_Il7r+	Bcl2	CD4 Naive
Gm8369	1.10591e-196	0.354095	0.743	0.586	2.32528e-192	CD4_Naive_Il7r+	Gm8369	CD4 Naive
Cytip	1.12268e-196	0.252806	0.89	0.771	2.36056e-192	CD4_Naive_Il7r+	Cytip	CD4 Naive
Znrf1	6.64942e-195	0.447784	0.58	0.411	1.39811e-190	CD4_Naive_Il7r+	Znrf1	CD4 Naive
Osbpl9	7.52268e-186	0.504797	0.477	0.329	1.58172e-181	CD4_Naive_Il7r+	Osbpl9	CD4 Naive
Cd53	1.03178e-185	0.284775	0.829	0.697	2.16943e-181	CD4_Naive_Il7r+	Cd53	CD4 Naive
Rnf19a	1.41688e-184	0.499111	0.459	0.308	2.97912e-180	CD4_Naive_Il7r+	Rnf19a	CD4 Naive
Sell	4.10483e-178	0.390596	0.667	0.485	8.63082e-174	CD4_Naive_Il7r+	Sell	CD4 Naive
Itk	3.8111e-176	0.25252	0.877	0.755	8.01322e-172	CD4_Naive_Il7r+	Itk	CD4 Naive
Tesc	2.00437e-168	0.597693	0.303	0.183	4.21439e-164	CD4_Naive_Il7r+	Tesc	CD4 Naive
Fam102a	3.89154e-163	0.435696	0.53	0.382	8.18234e-159	CD4_Naive_Il7r+	Fam102a	CD4 Naive
Arap2	2.34207e-148	0.418047	0.513	0.374	4.92443e-144	CD4_Naive_Il7r+	Arap2	CD4 Naive
Gpr132	4.34195e-148	0.366647	0.619	0.473	9.12938e-144	CD4_Naive_Il7r+	Gpr132	CD4 Naive
S1pr1	4.5812e-148	0.301033	0.763	0.61	9.63242e-144	CD4_Naive_Il7r+	S1pr1	CD4 Naive
Cd69	1.49439e-146	0.285032	0.999	0.775	3.1421e-142	CD4_Naive_Il7r+	Cd69	CD4 Naive
Skil	7.65524e-145	0.493964	0.395	0.273	1.60959e-140	CD4_Naive_Il7r+	Skil	CD4 Naive
Cd9	8.84773e-144	0.519727	0.328	0.209	1.86032e-139	CD4_Naive_Il7r+	Cd9	CD4 Naive
Bcl2l11	1.76668e-143	0.574424	0.296	0.189	3.71463e-139	CD4_Naive_Il7r+	Bcl2l11	CD4 Naive
Gm20186	6.20899e-143	0.455683	0.442	0.313	1.3055e-138	CD4_Naive_Il7r+	Gm20186	CD4 Naive
Pecam1	4.90176e-142	0.513886	0.347	0.229	1.03064e-137	CD4_Naive_Il7r+	Pecam1	CD4 Naive
Birc3	2.75272e-140	0.496412	0.375	0.255	5.78787e-136	CD4_Naive_Il7r+	Birc3	CD4 Naive
Rapgef6	6.95636e-136	0.252228	0.837	0.708	1.46264e-131	CD4_Naive_Il7r+	Rapgef6	CD4 Naive
Cd40lg	1.49312e-135	0.537276	0.275	0.171	3.13942e-131	CD4_Naive_Il7r+	Cd40lg	CD4 Naive
Ttyh3	1.30886e-133	0.610909	0.25	0.155	2.75201e-129	CD4_Naive_Il7r+	Ttyh3	CD4 Naive
Ets2	7.93519e-132	0.577936	0.275	0.176	1.66845e-127	CD4_Naive_Il7r+	Ets2	CD4 Naive
Etv3	1.40759e-131	0.49147	0.359	0.245	2.9596e-127	CD4_Naive_Il7r+	Etv3	CD4 Naive
Thada	1.24933e-129	0.433572	0.44	0.313	2.62684e-125	CD4_Naive_Il7r+	Thada	CD4 Naive
Adk	6.0126e-125	0.473266	0.348	0.235	1.26421e-120	CD4_Naive_Il7r+	Adk	CD4 Naive
Retreg1	3.10326e-123	0.402161	0.457	0.326	6.52491e-119	CD4_Naive_Il7r+	Retreg1	CD4 Naive
Rab3ip	1.32639e-121	0.371075	0.512	0.377	2.78886e-117	CD4_Naive_Il7r+	Rab3ip	CD4 Naive
Per1	4.30267e-121	0.34352	0.576	0.45	9.04679e-117	CD4_Naive_Il7r+	Per1	CD4 Naive
Arid5b	4.18451e-117	0.387952	0.449	0.32	8.79835e-113	CD4_Naive_Il7r+	Arid5b	CD4 Naive
Cmah	1.44825e-116	0.37172	0.512	0.384	3.04509e-112	CD4_Naive_Il7r+	Cmah	CD4 Naive
Aff4	1.69803e-115	0.353991	0.544	0.416	3.57027e-111	CD4_Naive_Il7r+	Aff4	CD4 Naive
Irf2bp2	5.20213e-115	0.295342	0.672	0.542	1.0938e-110	CD4_Naive_Il7r+	Irf2bp2	CD4 Naive
Mia2	1.37142e-114	0.405975	0.445	0.324	2.88355e-110	CD4_Naive_Il7r+	Mia2	CD4 Naive
Fam3c	2.26167e-114	0.515363	0.275	0.179	4.75538e-110	CD4_Naive_Il7r+	Fam3c	CD4 Naive
Pip4k2a	1.80757e-113	0.361387	0.518	0.392	3.80059e-109	CD4_Naive_Il7r+	Pip4k2a	CD4 Naive
Add1	2.58034e-112	0.356024	0.529	0.402	5.42543e-108	CD4_Naive_Il7r+	Add1	CD4 Naive
Sesn1	1.28959e-110	0.431486	0.376	0.267	2.71148e-106	CD4_Naive_Il7r+	Sesn1	CD4 Naive
Epc1	2.70148e-109	0.317513	0.608	0.476	5.68013e-105	CD4_Naive_Il7r+	Epc1	CD4 Naive
Acot2	1.37177e-108	0.515071	0.276	0.184	2.88427e-104	CD4_Naive_Il7r+	Acot2	CD4 Naive
Tdrp	3.48239e-108	0.47163	0.317	0.217	7.32208e-104	CD4_Naive_Il7r+	Tdrp	CD4 Naive
P2ry10	1.86155e-107	0.399216	0.415	0.3	3.9141e-103	CD4_Naive_Il7r+	P2ry10	CD4 Naive
Arid4a	2.47389e-107	0.335722	0.557	0.431	5.2016e-103	CD4_Naive_Il7r+	Arid4a	CD4 Naive
Abcg1	3.58356e-106	0.473052	0.318	0.22	7.5348e-102	CD4_Naive_Il7r+	Abcg1	CD4 Naive
Pde4d	1.62915e-104	0.424594	0.368	0.261	3.42545e-100	CD4_Naive_Il7r+	Pde4d	CD4 Naive
Cd247	2.62341e-104	0.253271	0.748	0.622	5.51599e-100	CD4_Naive_Il7r+	Cd247	CD4 Naive
Ugcg	6.00219e-102	0.358855	0.471	0.352	1.26202e-97	CD4_Naive_Il7r+	Ugcg	CD4 Naive
Bzw2	8.92346e-101	0.351535	0.488	0.367	1.87625e-96	CD4_Naive_Il7r+	Bzw2	CD4 Naive
Sh3bp5	6.15258e-99	0.362427	0.462	0.345	1.29364e-94	CD4_Naive_Il7r+	Sh3bp5	CD4 Naive
Ski	8.3148e-99	0.490531	0.259	0.172	1.74827e-94	CD4_Naive_Il7r+	Ski	CD4 Naive
Dapl1	2.64618e-98	0.390349	0.385	0.279	5.56387e-94	CD4_Naive_Il7r+	Dapl1	CD4 Naive
Ssh2	5.68414e-98	0.270565	0.693	0.563	1.19515e-93	CD4_Naive_Il7r+	Ssh2	CD4 Naive
Ndrg3	1.61703e-97	0.402605	0.377	0.272	3.39997e-93	CD4_Naive_Il7r+	Ndrg3	CD4 Naive
Snhg1	3.78692e-97	0.266777	0.702	0.573	7.96238e-93	CD4_Naive_Il7r+	Snhg1	CD4 Naive
Tes	5.16171e-97	0.28435	0.642	0.518	1.0853e-92	CD4_Naive_Il7r+	Tes	CD4 Naive
Txk	3.40675e-96	0.307183	0.592	0.459	7.16302e-92	CD4_Naive_Il7r+	Txk	CD4 Naive
Dip2b	6.42308e-95	0.337597	0.504	0.388	1.35052e-90	CD4_Naive_Il7r+	Dip2b	CD4 Naive
Fam78a	2.31066e-93	0.436466	0.323	0.229	4.85838e-89	CD4_Naive_Il7r+	Fam78a	CD4 Naive
Cd2ap	7.04452e-93	0.45655	0.29	0.201	1.48118e-88	CD4_Naive_Il7r+	Cd2ap	CD4 Naive
Washc4	1.53511e-92	0.441609	0.307	0.215	3.22772e-88	CD4_Naive_Il7r+	Washc4	CD4 Naive
Rnf145	2.21637e-92	0.385151	0.392	0.288	4.66015e-88	CD4_Naive_Il7r+	Rnf145	CD4 Naive
Tiprl	2.64879e-92	0.344748	0.478	0.368	5.56935e-88	CD4_Naive_Il7r+	Tiprl	CD4 Naive
Stat5b	1.43445e-91	0.332302	0.485	0.366	3.01606e-87	CD4_Naive_Il7r+	Stat5b	CD4 Naive
Tnfrsf14	3.99047e-91	0.46427	0.283	0.197	8.39036e-87	CD4_Naive_Il7r+	Tnfrsf14	CD4 Naive
Tspan32	3.86174e-90	0.340743	0.419	0.302	8.11969e-86	CD4_Naive_Il7r+	Tspan32	CD4 Naive
Tagap	1.84522e-89	0.291845	0.575	0.454	3.87975e-85	CD4_Naive_Il7r+	Tagap	CD4 Naive
Rasgrp1	5.1101e-89	0.327833	0.488	0.372	1.07445e-84	CD4_Naive_Il7r+	Rasgrp1	CD4 Naive
Grk6	7.64623e-89	0.282972	0.612	0.49	1.6077e-84	CD4_Naive_Il7r+	Grk6	CD4 Naive
Setd1b	8.41195e-88	0.451856	0.274	0.189	1.7687e-83	CD4_Naive_Il7r+	Setd1b	CD4 Naive
Usp3	1.29491e-87	0.363745	0.414	0.309	2.72267e-83	CD4_Naive_Il7r+	Usp3	CD4 Naive
Pced1b	3.72676e-87	0.396897	0.35	0.253	7.83588e-83	CD4_Naive_Il7r+	Pced1b	CD4 Naive
Tcp11l2	6.71384e-86	0.324805	0.489	0.379	1.41165e-81	CD4_Naive_Il7r+	Tcp11l2	CD4 Naive
Pik3r5	8.57942e-86	0.382823	0.356	0.259	1.80391e-81	CD4_Naive_Il7r+	Pik3r5	CD4 Naive
4932438A13Rik	4.30594e-85	0.333459	0.465	0.353	9.05366e-81	CD4_Naive_Il7r+	4932438A13Rik	CD4 Naive
Gramd1a	2.44181e-84	0.261884	0.662	0.536	5.13414e-80	CD4_Naive_Il7r+	Gramd1a	CD4 Naive
Arhgap15	5.5888e-84	0.263066	0.652	0.53	1.1751e-79	CD4_Naive_Il7r+	Arhgap15	CD4 Naive
Arid1a	7.08388e-83	0.306128	0.515	0.4	1.48946e-78	CD4_Naive_Il7r+	Arid1a	CD4 Naive
Ctnnb1	2.08102e-82	0.38183	0.362	0.267	4.37556e-78	CD4_Naive_Il7r+	Ctnnb1	CD4 Naive
Tet3	1.24522e-81	0.42812	0.288	0.204	2.61821e-77	CD4_Naive_Il7r+	Tet3	CD4 Naive
Kbtbd11	4.89996e-81	0.345307	0.402	0.3	1.03026e-76	CD4_Naive_Il7r+	Kbtbd11	CD4 Naive
Hexim1	4.93641e-81	0.333818	0.436	0.332	1.03793e-76	CD4_Naive_Il7r+	Hexim1	CD4 Naive
Cdkn1b	8.68428e-81	0.252439	0.66	0.543	1.82596e-76	CD4_Naive_Il7r+	Cdkn1b	CD4 Naive
Crebbp	1.05396e-80	0.324454	0.456	0.35	2.21606e-76	CD4_Naive_Il7r+	Crebbp	CD4 Naive
Hmgn1	1.59188e-80	0.268741	0.631	0.505	3.34709e-76	CD4_Naive_Il7r+	Hmgn1	CD4 Naive
A930005H10Rik	9.17413e-80	0.33888	0.408	0.306	1.92895e-75	CD4_Naive_Il7r+	A930005H10Rik	CD4 Naive
Rras2	2.4716e-79	0.376938	0.346	0.255	5.19679e-75	CD4_Naive_Il7r+	Rras2	CD4 Naive
2023-03-07	6.36777e-78	0.29844	0.507	0.396	1.33889e-73	CD4_Naive_Il7r+	2023-03-07	CD4 Naive
Aqr	2.33787e-77	0.42971	0.272	0.192	4.91561e-73	CD4_Naive_Il7r+	Aqr	CD4 Naive
Plaur	2.72753e-76	0.295166	0.471	0.364	5.7349e-72	CD4_Naive_Il7r+	Plaur	CD4 Naive
Sgpp1	2.46017e-75	0.435683	0.257	0.18	5.17275e-71	CD4_Naive_Il7r+	Sgpp1	CD4 Naive
Chd2	4.58893e-75	0.277946	0.548	0.437	9.64869e-71	CD4_Naive_Il7r+	Chd2	CD4 Naive
Clip1	4.88095e-75	0.356265	0.362	0.269	1.02627e-70	CD4_Naive_Il7r+	Clip1	CD4 Naive
Nxf1	1.83167e-74	0.321644	0.439	0.336	3.85126e-70	CD4_Naive_Il7r+	Nxf1	CD4 Naive
Sptbn1	2.14781e-74	0.292751	0.504	0.395	4.51599e-70	CD4_Naive_Il7r+	Sptbn1	CD4 Naive
Chd7	2.2599e-74	0.322296	0.425	0.325	4.75166e-70	CD4_Naive_Il7r+	Chd7	CD4 Naive
Arl5b	4.87292e-74	0.395551	0.283	0.202	1.02458e-69	CD4_Naive_Il7r+	Arl5b	CD4 Naive
Tbc1d15	7.27158e-74	0.39396	0.304	0.221	1.52892e-69	CD4_Naive_Il7r+	Tbc1d15	CD4 Naive
Bcl11b	9.12153e-74	0.27188	0.553	0.441	1.91789e-69	CD4_Naive_Il7r+	Bcl11b	CD4 Naive
Tent5c	2.20008e-72	0.317236	0.42	0.321	4.62588e-68	CD4_Naive_Il7r+	Tent5c	CD4 Naive
Mlec	3.1924e-71	0.414422	0.26	0.185	6.71235e-67	CD4_Naive_Il7r+	Mlec	CD4 Naive
Actr10	3.29383e-71	0.333973	0.402	0.308	6.9256e-67	CD4_Naive_Il7r+	Actr10	CD4 Naive
Rbm33	1.28116e-70	0.322751	0.393	0.297	2.69377e-66	CD4_Naive_Il7r+	Rbm33	CD4 Naive
Me2	2.61189e-70	0.373561	0.301	0.218	5.49175e-66	CD4_Naive_Il7r+	Me2	CD4 Naive
Arid5a	4.49524e-70	0.252827	0.593	0.483	9.45168e-66	CD4_Naive_Il7r+	Arid5a	CD4 Naive
Scml4	1.0592e-69	0.33461	0.381	0.29	2.22708e-65	CD4_Naive_Il7r+	Scml4	CD4 Naive
Runx1	1.59564e-69	0.287469	0.469	0.359	3.35498e-65	CD4_Naive_Il7r+	Runx1	CD4 Naive
Srpk1	2.79418e-69	0.254514	0.604	0.49	5.87505e-65	CD4_Naive_Il7r+	Srpk1	CD4 Naive
Mylip	5.77804e-69	0.353174	0.331	0.245	1.21489e-64	CD4_Naive_Il7r+	Mylip	CD4 Naive
Gpr183	8.2815e-68	0.353307	0.269	0.19	1.74127e-63	CD4_Naive_Il7r+	Gpr183	CD4 Naive
Tspan13	1.1312e-67	0.291791	0.462	0.362	2.37846e-63	CD4_Naive_Il7r+	Tspan13	CD4 Naive
Dgkd	2.06084e-67	0.338489	0.35	0.262	4.33312e-63	CD4_Naive_Il7r+	Dgkd	CD4 Naive
Slfn1	2.20276e-67	0.35611	0.342	0.258	4.63153e-63	CD4_Naive_Il7r+	Slfn1	CD4 Naive
Cxcr4	5.26869e-67	0.337504	0.339	0.252	1.1078e-62	CD4_Naive_Il7r+	Cxcr4	CD4 Naive
Pde3b	6.30407e-67	0.30385	0.425	0.329	1.32549e-62	CD4_Naive_Il7r+	Pde3b	CD4 Naive
Srsf6	1.32315e-66	0.294707	0.458	0.359	2.78205e-62	CD4_Naive_Il7r+	Srsf6	CD4 Naive
Hbp1	2.07332e-66	0.309573	0.401	0.305	4.35937e-62	CD4_Naive_Il7r+	Hbp1	CD4 Naive
Gpcpd1	4.21886e-66	0.323249	0.373	0.283	8.87057e-62	CD4_Naive_Il7r+	Gpcpd1	CD4 Naive
Nsg2	1.16932e-64	0.301389	0.388	0.294	2.45861e-60	CD4_Naive_Il7r+	Nsg2	CD4 Naive
Rpa1	8.00524e-64	0.337106	0.345	0.261	1.68318e-59	CD4_Naive_Il7r+	Rpa1	CD4 Naive
Frat2	4.02055e-63	0.282348	0.454	0.354	8.4536e-59	CD4_Naive_Il7r+	Frat2	CD4 Naive
Ccpg1	5.11949e-63	0.334414	0.331	0.248	1.07642e-58	CD4_Naive_Il7r+	Ccpg1	CD4 Naive
Zfand2a	6.06986e-63	0.374604	0.291	0.216	1.27625e-58	CD4_Naive_Il7r+	Zfand2a	CD4 Naive
Zmynd8	9.45912e-63	0.384463	0.259	0.188	1.98887e-58	CD4_Naive_Il7r+	Zmynd8	CD4 Naive
Snhg3	1.07258e-62	0.317517	0.364	0.279	2.2552e-58	CD4_Naive_Il7r+	Snhg3	CD4 Naive
St6gal1	1.4581e-62	0.360873	0.277	0.201	3.0658e-58	CD4_Naive_Il7r+	St6gal1	CD4 Naive
Taf1d	1.99368e-62	0.263459	0.521	0.423	4.19191e-58	CD4_Naive_Il7r+	Taf1d	CD4 Naive
Zeb1	3.47829e-62	0.345364	0.313	0.234	7.31344e-58	CD4_Naive_Il7r+	Zeb1	CD4 Naive
Ikbke	4.21864e-62	0.380963	0.262	0.19	8.87012e-58	CD4_Naive_Il7r+	Ikbke	CD4 Naive
Birc2	1.97858e-61	0.283024	0.434	0.338	4.16016e-57	CD4_Naive_Il7r+	Birc2	CD4 Naive
Kmt2d	3.45822e-61	0.374514	0.256	0.185	7.27126e-57	CD4_Naive_Il7r+	Kmt2d	CD4 Naive
Tecpr1	4.46914e-61	0.258949	0.513	0.409	9.39681e-57	CD4_Naive_Il7r+	Tecpr1	CD4 Naive
Epb41	6.34752e-61	0.302263	0.382	0.292	1.33463e-56	CD4_Naive_Il7r+	Epb41	CD4 Naive
Pja1	2.01199e-60	0.354009	0.28	0.205	4.2304e-56	CD4_Naive_Il7r+	Pja1	CD4 Naive
Ctdsp2	5.89221e-60	0.374965	0.254	0.183	1.2389e-55	CD4_Naive_Il7r+	Ctdsp2	CD4 Naive
Mettl9	7.5468e-60	0.354092	0.298	0.223	1.58679e-55	CD4_Naive_Il7r+	Mettl9	CD4 Naive
Rere	1.31428e-59	0.362164	0.274	0.202	2.76341e-55	CD4_Naive_Il7r+	Rere	CD4 Naive
Kmt2c	2.75635e-59	0.319346	0.352	0.27	5.7955e-55	CD4_Naive_Il7r+	Kmt2c	CD4 Naive
Kbtbd2	3.4186e-59	0.339598	0.3	0.223	7.18794e-55	CD4_Naive_Il7r+	Kbtbd2	CD4 Naive
Pag1	5.91146e-59	0.291383	0.394	0.303	1.24294e-54	CD4_Naive_Il7r+	Pag1	CD4 Naive
Hmgn2	9.18071e-59	0.256155	0.501	0.403	1.93034e-54	CD4_Naive_Il7r+	Hmgn2	CD4 Naive
Ldlrap1	1.00132e-58	0.327007	0.321	0.241	2.10537e-54	CD4_Naive_Il7r+	Ldlrap1	CD4 Naive
Aven	2.47514e-58	0.32161	0.322	0.242	5.20423e-54	CD4_Naive_Il7r+	Aven	CD4 Naive
Pik3ip1	4.46999e-58	0.33327	0.298	0.222	9.39859e-54	CD4_Naive_Il7r+	Pik3ip1	CD4 Naive
Flt3l	2.37355e-57	0.285892	0.403	0.314	4.99064e-53	CD4_Naive_Il7r+	Flt3l	CD4 Naive
Klhl6	5.15416e-57	0.251657	0.51	0.411	1.08371e-52	CD4_Naive_Il7r+	Klhl6	CD4 Naive
Sesn3	9.15108e-57	0.264066	0.458	0.361	1.92411e-52	CD4_Naive_Il7r+	Sesn3	CD4 Naive
Setx	1.32233e-56	0.29129	0.393	0.306	2.78034e-52	CD4_Naive_Il7r+	Setx	CD4 Naive
Stk38	2.57381e-56	0.25281	0.492	0.396	5.41169e-52	CD4_Naive_Il7r+	Stk38	CD4 Naive
Hnrnph1	2.75034e-56	0.253259	0.509	0.41	5.78286e-52	CD4_Naive_Il7r+	Hnrnph1	CD4 Naive
Twistnb	5.93077e-56	0.293515	0.37	0.286	1.247e-51	CD4_Naive_Il7r+	Twistnb	CD4 Naive
Gm2682	1.58198e-55	0.266538	0.438	0.344	3.32627e-51	CD4_Naive_Il7r+	Gm2682	CD4 Naive
Cct6a	4.88745e-55	0.263718	0.463	0.372	1.02764e-50	CD4_Naive_Il7r+	Cct6a	CD4 Naive
Cul3	1.99235e-54	0.308162	0.34	0.261	4.18912e-50	CD4_Naive_Il7r+	Cul3	CD4 Naive
Cyb5a	2.24629e-54	0.260708	0.457	0.363	4.72304e-50	CD4_Naive_Il7r+	Cyb5a	CD4 Naive
Kdm6b	4.08838e-53	0.295915	0.348	0.271	8.59622e-49	CD4_Naive_Il7r+	Kdm6b	CD4 Naive
Mllt3	4.65598e-53	0.260718	0.443	0.35	9.78967e-49	CD4_Naive_Il7r+	Mllt3	CD4 Naive
Serinc1	1.75918e-52	0.290839	0.35	0.269	3.69885e-48	CD4_Naive_Il7r+	Serinc1	CD4 Naive
Wsb1	9.44232e-52	0.270305	0.417	0.332	1.98534e-47	CD4_Naive_Il7r+	Wsb1	CD4 Naive
Smad4	1.5578e-51	0.284072	0.362	0.281	3.27544e-47	CD4_Naive_Il7r+	Smad4	CD4 Naive
Slc25a25	2.50481e-51	0.338269	0.253	0.187	5.26662e-47	CD4_Naive_Il7r+	Slc25a25	CD4 Naive
Lncpint	2.73421e-51	0.277376	0.37	0.287	5.74894e-47	CD4_Naive_Il7r+	Lncpint	CD4 Naive
Nup153	1.84506e-50	0.27697	0.373	0.292	3.87943e-46	CD4_Naive_Il7r+	Nup153	CD4 Naive
Epc2	1.9501e-50	0.311479	0.295	0.224	4.10028e-46	CD4_Naive_Il7r+	Epc2	CD4 Naive
Yeats4	2.78514e-50	0.283831	0.35	0.272	5.85603e-46	CD4_Naive_Il7r+	Yeats4	CD4 Naive
Tbl1x	4.0437e-50	0.328246	0.27	0.203	8.50229e-46	CD4_Naive_Il7r+	Tbl1x	CD4 Naive
Pop5	4.14608e-49	0.261526	0.416	0.331	8.71755e-45	CD4_Naive_Il7r+	Pop5	CD4 Naive
Nsmce1	4.38608e-49	0.314983	0.285	0.216	9.22218e-45	CD4_Naive_Il7r+	Nsmce1	CD4 Naive
Nasp	1.71191e-48	0.262975	0.401	0.318	3.59945e-44	CD4_Naive_Il7r+	Nasp	CD4 Naive
Galnt6	5.40601e-48	0.290657	0.319	0.246	1.13667e-43	CD4_Naive_Il7r+	Galnt6	CD4 Naive
Atf1	5.41555e-48	0.303829	0.296	0.226	1.13867e-43	CD4_Naive_Il7r+	Atf1	CD4 Naive
Mapk14	7.78925e-48	0.307114	0.284	0.215	1.63777e-43	CD4_Naive_Il7r+	Mapk14	CD4 Naive
Pofut2	9.60059e-48	0.274431	0.334	0.257	2.01862e-43	CD4_Naive_Il7r+	Pofut2	CD4 Naive
Cmtm6	2.27045e-47	0.322453	0.265	0.2	4.77386e-43	CD4_Naive_Il7r+	Cmtm6	CD4 Naive
Dnajc21	2.84998e-47	0.285678	0.315	0.243	5.99237e-43	CD4_Naive_Il7r+	Dnajc21	CD4 Naive
Gtf2a2	4.7114e-47	0.277426	0.344	0.267	9.90619e-43	CD4_Naive_Il7r+	Gtf2a2	CD4 Naive
Lmbr1l	9.06886e-47	0.266113	0.37	0.29	1.90682e-42	CD4_Naive_Il7r+	Lmbr1l	CD4 Naive
Ssbp3	3.27311e-46	0.292805	0.287	0.218	6.88205e-42	CD4_Naive_Il7r+	Ssbp3	CD4 Naive
Tle4	4.59079e-46	0.267837	0.376	0.299	9.6526e-42	CD4_Naive_Il7r+	Tle4	CD4 Naive
Yrdc	2.47852e-45	0.261372	0.367	0.287	5.21134e-41	CD4_Naive_Il7r+	Yrdc	CD4 Naive
Tmem71	2.72393e-45	0.32228	0.264	0.201	5.72734e-41	CD4_Naive_Il7r+	Tmem71	CD4 Naive
Smarca2	3.00311e-45	0.279032	0.321	0.249	6.31434e-41	CD4_Naive_Il7r+	Smarca2	CD4 Naive
Usp9x	4.07428e-45	0.323948	0.252	0.191	8.56659e-41	CD4_Naive_Il7r+	Usp9x	CD4 Naive
Sidt2	4.64739e-45	0.28304	0.317	0.247	9.77159e-41	CD4_Naive_Il7r+	Sidt2	CD4 Naive
Ago2	7.3822e-44	0.271343	0.331	0.26	1.55218e-39	CD4_Naive_Il7r+	Ago2	CD4 Naive
Zc3h12a	2.41361e-43	0.264227	0.336	0.264	5.07486e-39	CD4_Naive_Il7r+	Zc3h12a	CD4 Naive
Thumpd1	6.65011e-42	0.294765	0.267	0.205	1.39825e-37	CD4_Naive_Il7r+	Thumpd1	CD4 Naive
Oxct1	1.12659e-41	0.278626	0.296	0.23	2.36876e-37	CD4_Naive_Il7r+	Oxct1	CD4 Naive
Washc3	2.19624e-41	0.304955	0.267	0.206	4.61781e-37	CD4_Naive_Il7r+	Washc3	CD4 Naive
Mrps18c	3.0061e-41	0.257953	0.343	0.271	6.32063e-37	CD4_Naive_Il7r+	Mrps18c	CD4 Naive
Pum2	3.36978e-41	0.25262	0.354	0.28	7.08531e-37	CD4_Naive_Il7r+	Pum2	CD4 Naive
Nin	4.0435e-41	0.264441	0.322	0.254	8.50186e-37	CD4_Naive_Il7r+	Nin	CD4 Naive
mt-Nd6	6.96255e-41	0.266487	0.3	0.235	1.46395e-36	CD4_Naive_Il7r+	mt-Nd6	CD4 Naive
Zfp869	1.01454e-40	0.253491	0.338	0.267	2.13318e-36	CD4_Naive_Il7r+	Zfp869	CD4 Naive
Phpt1	4.20405e-40	0.290306	0.264	0.204	8.83944e-36	CD4_Naive_Il7r+	Phpt1	CD4 Naive
Susd6	5.87433e-40	0.279811	0.274	0.212	1.23514e-35	CD4_Naive_Il7r+	Susd6	CD4 Naive
Usp38	6.74345e-40	0.286921	0.271	0.21	1.41788e-35	CD4_Naive_Il7r+	Usp38	CD4 Naive
Mepce	1.34205e-39	0.289935	0.253	0.194	2.8218e-35	CD4_Naive_Il7r+	Mepce	CD4 Naive
Thoc1	1.49583e-39	0.287359	0.261	0.2	3.14513e-35	CD4_Naive_Il7r+	Thoc1	CD4 Naive
Rictor	2.54979e-39	0.286038	0.268	0.208	5.36119e-35	CD4_Naive_Il7r+	Rictor	CD4 Naive
Pdlim1	3.097e-39	0.265026	0.305	0.239	6.51175e-35	CD4_Naive_Il7r+	Pdlim1	CD4 Naive
Ncoa3	3.09386e-38	0.268287	0.273	0.211	6.50516e-34	CD4_Naive_Il7r+	Ncoa3	CD4 Naive
P4ha1	4.2753e-38	0.262702	0.257	0.197	8.98924e-34	CD4_Naive_Il7r+	P4ha1	CD4 Naive
Crtc3	5.96223e-38	0.251712	0.303	0.237	1.25362e-33	CD4_Naive_Il7r+	Crtc3	CD4 Naive
Crebzf	2.20929e-37	0.269103	0.268	0.208	4.64525e-33	CD4_Naive_Il7r+	Crebzf	CD4 Naive
Elk4	2.26737e-37	0.251537	0.312	0.246	4.76736e-33	CD4_Naive_Il7r+	Elk4	CD4 Naive
BC005537	5.2787e-37	0.279972	0.257	0.2	1.1099e-32	CD4_Naive_Il7r+	BC005537	CD4 Naive
Srebf2	6.14721e-37	0.266182	0.271	0.211	1.29251e-32	CD4_Naive_Il7r+	Srebf2	CD4 Naive
Stag2	1.78024e-36	0.262574	0.277	0.217	3.74313e-32	CD4_Naive_Il7r+	Stag2	CD4 Naive
Eps15	4.75468e-36	0.270329	0.257	0.199	9.99719e-32	CD4_Naive_Il7r+	Eps15	CD4 Naive
Dyrk2	5.29364e-36	0.269429	0.267	0.209	1.11304e-31	CD4_Naive_Il7r+	Dyrk2	CD4 Naive
Zfp330	1.24527e-35	0.251177	0.292	0.23	2.6183e-31	CD4_Naive_Il7r+	Zfp330	CD4 Naive
Xbp1	7.87144e-35	0.261313	0.253	0.197	1.65505e-30	CD4_Naive_Il7r+	Xbp1	CD4 Naive
Pcf11	1.11922e-34	0.256291	0.27	0.212	2.35328e-30	CD4_Naive_Il7r+	Pcf11	CD4 Naive
Wdr46	1.34145e-34	0.267134	0.262	0.204	2.82053e-30	CD4_Naive_Il7r+	Wdr46	CD4 Naive
Faah	7.64811e-34	0.250541	0.278	0.219	1.60809e-29	CD4_Naive_Il7r+	Faah	CD4 Naive
Elovl5	1.68979e-33	0.262462	0.266	0.21	3.55296e-29	CD4_Naive_Il7r+	Elovl5	CD4 Naive
Nup210	1.07291e-32	0.252163	0.272	0.215	2.25589e-28	CD4_Naive_Il7r+	Nup210	CD4 Naive
Rbbp6	1.46157e-32	0.25289	0.251	0.197	3.07309e-28	CD4_Naive_Il7r+	Rbbp6	CD4 Naive
Taf13	6.27902e-32	0.253003	0.263	0.208	1.32023e-27	CD4_Naive_Il7r+	Taf13	CD4 Naive
Ncoa2	2.26842e-31	0.251788	0.259	0.204	4.76959e-27	CD4_Naive_Il7r+	Ncoa2	CD4 Naive
Cd8a	0	2.22458	0.796	0.154	0	CD8_Naive_Il7r+	Cd8a	CD8 Naive
Cd8b1	0	2.18283	0.875	0.177	0	CD8_Naive_Il7r+	Cd8b1	CD8 Naive
Klrd1	0	1.6735	0.537	0.151	0	CD8_Naive_Il7r+	Klrd1	CD8 Naive
Fam241a	0	1.64793	0.869	0.331	0	CD8_Naive_Il7r+	Fam241a	CD8 Naive
Ehd1	0	1.39104	0.268	0.095	0	CD8_Naive_Il7r+	Ehd1	CD8 Naive
Nkg7	0	1.30891	0.818	0.259	0	CD8_Naive_Il7r+	Nkg7	CD8 Naive
Ctsw	0	1.22445	0.747	0.308	0	CD8_Naive_Il7r+	Ctsw	CD8 Naive
Dpp4	0	1.10725	0.305	0.133	0	CD8_Naive_Il7r+	Dpp4	CD8 Naive
Pde2a	0	1.05411	0.33	0.142	0	CD8_Naive_Il7r+	Pde2a	CD8 Naive
Acpp	0	1.0328	0.251	0.115	0	CD8_Naive_Il7r+	Acpp	CD8 Naive
Lyst	0	0.954304	0.321	0.154	0	CD8_Naive_Il7r+	Lyst	CD8 Naive
Prelid2	0	0.933394	0.255	0.122	0	CD8_Naive_Il7r+	Prelid2	CD8 Naive
Dapl11	0	0.911231	0.495	0.258	0	CD8_Naive_Il7r+	Dapl1	CD8 Naive
Cst7	0	0.872688	0.315	0.148	0	CD8_Naive_Il7r+	Cst7	CD8 Naive
Klk8	0	0.860717	0.57	0.313	0	CD8_Naive_Il7r+	Klk8	CD8 Naive
Rras21	0	0.858372	0.455	0.234	0	CD8_Naive_Il7r+	Rras2	CD8 Naive
Tdrp1	0	0.828205	0.383	0.203	0	CD8_Naive_Il7r+	Tdrp	CD8 Naive
Il2rb	0	0.785223	0.511	0.261	0	CD8_Naive_Il7r+	Il2rb	CD8 Naive
Ly6a	0	0.767926	0.911	0.593	0	CD8_Naive_Il7r+	Ly6a	CD8 Naive
Nsg21	0	0.759488	0.476	0.276	0	CD8_Naive_Il7r+	Nsg2	CD8 Naive
Cd7	0	0.750171	0.374	0.195	0	CD8_Naive_Il7r+	Cd7	CD8 Naive
Glipr2	0	0.720457	0.415	0.233	0	CD8_Naive_Il7r+	Glipr2	CD8 Naive
Plcxd2	0	0.693179	0.403	0.23	0	CD8_Naive_Il7r+	Plcxd2	CD8 Naive
Plaur1	0	0.682505	0.582	0.343	0	CD8_Naive_Il7r+	Plaur	CD8 Naive
Pde3b1	0	0.678042	0.523	0.31	0	CD8_Naive_Il7r+	Pde3b	CD8 Naive
Sell1	0	0.652542	0.752	0.466	0	CD8_Naive_Il7r+	Sell	CD8 Naive
Dusp2	0	0.647216	0.856	0.575	0	CD8_Naive_Il7r+	Dusp2	CD8 Naive
Ccr71	0	0.621912	0.993	0.706	0	CD8_Naive_Il7r+	Ccr7	CD8 Naive
Sidt1	0	0.61017	0.512	0.315	0	CD8_Naive_Il7r+	Sidt1	CD8 Naive
Gtf2i	0	0.603858	0.605	0.387	0	CD8_Naive_Il7r+	Gtf2i	CD8 Naive
Ostf1	0	0.587215	0.701	0.457	0	CD8_Naive_Il7r+	Ostf1	CD8 Naive
Bcl21	0	0.562157	0.665	0.439	0	CD8_Naive_Il7r+	Bcl2	CD8 Naive
Rnf138	0	0.537827	0.682	0.478	0	CD8_Naive_Il7r+	Rnf138	CD8 Naive
Txk1	0	0.501779	0.648	0.446	0	CD8_Naive_Il7r+	Txk	CD8 Naive
Xrn2	0	0.464776	0.71	0.504	0	CD8_Naive_Il7r+	Xrn2	CD8 Naive
Gm26917	0	0.402063	0.762	0.578	0	CD8_Naive_Il7r+	Gm26917	CD8 Naive
Cd691	0	0.396945	0.997	0.769	0	CD8_Naive_Il7r+	Cd69	CD8 Naive
Pik3cd	5.90412e-307	0.464358	0.683	0.483	1.2414e-302	CD8_Naive_Il7r+	Pik3cd	CD8 Naive
Eef1g	1.22529e-294	0.31031	0.87	0.718	2.5763e-290	CD8_Naive_Il7r+	Eef1g	CD8 Naive
Saraf	5.88707e-282	0.377944	0.786	0.604	1.23781e-277	CD8_Naive_Il7r+	Saraf	CD8 Naive
Gramd31	2.30858e-265	0.355588	0.818	0.627	4.85402e-261	CD8_Naive_Il7r+	Gramd3	CD8 Naive
Ppm1h	8.60267e-262	0.627166	0.378	0.227	1.8088e-257	CD8_Naive_Il7r+	Ppm1h	CD8 Naive
Bola2	2.69946e-254	0.494595	0.553	0.375	5.67588e-250	CD8_Naive_Il7r+	Bola2	CD8 Naive
Dnajc15	4.62855e-241	0.60038	0.349	0.208	9.73199e-237	CD8_Naive_Il7r+	Dnajc15	CD8 Naive
Mta3	4.53031e-239	0.620711	0.354	0.214	9.52542e-235	CD8_Naive_Il7r+	Mta3	CD8 Naive
Pmepa1	1.48803e-236	0.655362	0.293	0.166	3.12873e-232	CD8_Naive_Il7r+	Pmepa1	CD8 Naive
Ap1ar	5.94772e-236	0.737658	0.256	0.141	1.25057e-231	CD8_Naive_Il7r+	Ap1ar	CD8 Naive
Sh3bp51	8.69717e-236	0.502656	0.505	0.334	1.82867e-231	CD8_Naive_Il7r+	Sh3bp5	CD8 Naive
Cmah1	1.0956e-234	0.468336	0.553	0.374	2.30362e-230	CD8_Naive_Il7r+	Cmah	CD8 Naive
Pde7a	1.05901e-232	0.452662	0.558	0.373	2.22668e-228	CD8_Naive_Il7r+	Pde7a	CD8 Naive
Evl	1.77272e-227	0.377438	0.729	0.544	3.72732e-223	CD8_Naive_Il7r+	Evl	CD8 Naive
Ubald2	2.92962e-220	0.354668	0.743	0.579	6.15981e-216	CD8_Naive_Il7r+	Ubald2	CD8 Naive
Myc	4.15999e-211	0.652565	0.275	0.161	8.7468e-207	CD8_Naive_Il7r+	Myc	CD8 Naive
Gimap5	8.95403e-209	0.425988	0.564	0.392	1.88267e-204	CD8_Naive_Il7r+	Gimap5	CD8 Naive
Ppp3cc	4.76033e-208	0.554316	0.367	0.229	1.00091e-203	CD8_Naive_Il7r+	Ppp3cc	CD8 Naive
Bcl9l	2.16569e-207	0.587584	0.318	0.192	4.55359e-203	CD8_Naive_Il7r+	Bcl9l	CD8 Naive
Cox7a2l	6.65064e-206	0.294618	0.842	0.682	1.39836e-201	CD8_Naive_Il7r+	Cox7a2l	CD8 Naive
Ifngr1	2.72249e-201	0.263427	0.87	0.721	5.72432e-197	CD8_Naive_Il7r+	Ifngr1	CD8 Naive
Cd551	1.35571e-196	0.438706	0.49	0.327	2.85051e-192	CD8_Naive_Il7r+	Cd55	CD8 Naive
Fam189b	2.16523e-196	0.407765	0.601	0.43	4.55261e-192	CD8_Naive_Il7r+	Fam189b	CD8 Naive
Zyx	3.14057e-193	0.400056	0.482	0.32	6.60337e-189	CD8_Naive_Il7r+	Zyx	CD8 Naive
Tubb5	2.12761e-186	0.29437	0.814	0.653	4.47351e-182	CD8_Naive_Il7r+	Tubb5	CD8 Naive
AB124611	1.16649e-183	0.51957	0.367	0.236	2.45266e-179	CD8_Naive_Il7r+	AB124611	CD8 Naive
Prxl2c	5.49941e-182	0.581805	0.298	0.183	1.1563e-177	CD8_Naive_Il7r+	Prxl2c	CD8 Naive
Ugcg1	6.44988e-182	0.42952	0.497	0.344	1.35615e-177	CD8_Naive_Il7r+	Ugcg	CD8 Naive
Smc4	1.17616e-179	0.3867	0.569	0.407	2.473e-175	CD8_Naive_Il7r+	Smc4	CD8 Naive
Pdlim11	1.28188e-178	0.512078	0.359	0.228	2.69528e-174	CD8_Naive_Il7r+	Pdlim1	CD8 Naive
Rab3ip1	5.55157e-177	0.420428	0.525	0.371	1.16727e-172	CD8_Naive_Il7r+	Rab3ip	CD8 Naive
Atp5mpl	1.01873e-174	0.317384	0.748	0.588	2.14197e-170	CD8_Naive_Il7r+	Atp5mpl	CD8 Naive
Dennd4a	6.26713e-173	0.43249	0.458	0.313	1.31773e-168	CD8_Naive_Il7r+	Dennd4a	CD8 Naive
Peli1	1.53221e-166	0.283104	0.819	0.658	3.22163e-162	CD8_Naive_Il7r+	Peli1	CD8 Naive
Slc25a4	1.10275e-162	0.572978	0.273	0.169	2.31865e-158	CD8_Naive_Il7r+	Slc25a4	CD8 Naive
Arl5c	2.16996e-161	0.513093	0.3	0.189	4.56255e-157	CD8_Naive_Il7r+	Arl5c	CD8 Naive
Ppp1r14b	1.53512e-160	0.431077	0.453	0.312	3.22774e-156	CD8_Naive_Il7r+	Ppp1r14b	CD8 Naive
Neurl3	5.38586e-159	0.461615	0.348	0.227	1.13243e-154	CD8_Naive_Il7r+	Neurl3	CD8 Naive
Hmgn11	1.61561e-157	0.34274	0.67	0.495	3.39698e-153	CD8_Naive_Il7r+	Hmgn1	CD8 Naive
Ptpn22	8.93176e-149	0.394821	0.451	0.309	1.87799e-144	CD8_Naive_Il7r+	Ptpn22	CD8 Naive
Gch1	1.7693e-147	0.447613	0.376	0.254	3.72013e-143	CD8_Naive_Il7r+	Gch1	CD8 Naive
Zfas1	4.76857e-145	0.395199	0.48	0.341	1.00264e-140	CD8_Naive_Il7r+	Zfas1	CD8 Naive
Pik3ip11	7.43647e-145	0.463235	0.329	0.214	1.56359e-140	CD8_Naive_Il7r+	Pik3ip1	CD8 Naive
Sorl1	4.41116e-144	0.451022	0.331	0.215	9.27491e-140	CD8_Naive_Il7r+	Sorl1	CD8 Naive
Smap2	1.84952e-140	0.361637	0.556	0.406	3.8888e-136	CD8_Naive_Il7r+	Smap2	CD8 Naive
Il6st	3.23082e-137	0.461472	0.317	0.207	6.79313e-133	CD8_Naive_Il7r+	Il6st	CD8 Naive
Hipk1	3.34374e-137	0.392067	0.446	0.313	7.03055e-133	CD8_Naive_Il7r+	Hipk1	CD8 Naive
Hpcal1	1.37038e-136	0.44618	0.358	0.241	2.88136e-132	CD8_Naive_Il7r+	Hpcal1	CD8 Naive
Npm3	7.55993e-135	0.353032	0.563	0.412	1.58955e-130	CD8_Naive_Il7r+	Npm3	CD8 Naive
Pim2	2.88818e-131	0.391019	0.412	0.286	6.07269e-127	CD8_Naive_Il7r+	Pim2	CD8 Naive
B4galnt1	3.09241e-131	0.276984	0.756	0.603	6.50211e-127	CD8_Naive_Il7r+	B4galnt1	CD8 Naive
Phgdh	3.56628e-131	0.497058	0.26	0.164	7.49847e-127	CD8_Naive_Il7r+	Phgdh	CD8 Naive
Spata13	4.16025e-130	0.397651	0.4	0.276	8.74735e-126	CD8_Naive_Il7r+	Spata13	CD8 Naive
Sugt1	6.28386e-127	0.374935	0.466	0.335	1.32124e-122	CD8_Naive_Il7r+	Sugt1	CD8 Naive
Samd9l	2.85005e-126	0.423314	0.346	0.235	5.99252e-122	CD8_Naive_Il7r+	Samd9l	CD8 Naive
Slc17a9	1.42781e-125	0.489029	0.262	0.168	3.00211e-121	CD8_Naive_Il7r+	Slc17a9	CD8 Naive
Rpl29	3.10686e-124	0.25944	0.772	0.628	6.53248e-120	CD8_Naive_Il7r+	Rpl29	CD8 Naive
Man1a	4.63072e-122	0.441314	0.3	0.198	9.73655e-118	CD8_Naive_Il7r+	Man1a	CD8 Naive
mt-Nd61	3.39951e-120	0.405458	0.336	0.227	7.14781e-116	CD8_Naive_Il7r+	mt-Nd6	CD8 Naive
Actn11	3.6028e-116	0.398731	0.342	0.234	7.57525e-112	CD8_Naive_Il7r+	Actn1	CD8 Naive
Vgll4	5.18509e-116	0.30297	0.616	0.467	1.09022e-111	CD8_Naive_Il7r+	Vgll4	CD8 Naive
Ttc3	3.58468e-115	0.412793	0.32	0.217	7.53714e-111	CD8_Naive_Il7r+	Ttc3	CD8 Naive
Zyg11b	2.1326e-114	0.457318	0.264	0.173	4.48401e-110	CD8_Naive_Il7r+	Zyg11b	CD8 Naive
Klhl61	7.40871e-113	0.317727	0.541	0.403	1.55775e-108	CD8_Naive_Il7r+	Klhl6	CD8 Naive
Impdh2	1.78258e-112	0.366501	0.421	0.298	3.74805e-108	CD8_Naive_Il7r+	Impdh2	CD8 Naive
Tpst2	2.77808e-110	0.303762	0.562	0.416	5.8412e-106	CD8_Naive_Il7r+	Tpst2	CD8 Naive
Tcp11l21	7.15472e-109	0.323432	0.509	0.372	1.50435e-104	CD8_Naive_Il7r+	Tcp11l2	CD8 Naive
Flot1	4.02601e-108	0.429505	0.277	0.185	8.46509e-104	CD8_Naive_Il7r+	Flot1	CD8 Naive
Prkcb	4.61369e-107	0.415442	0.3	0.205	9.70074e-103	CD8_Naive_Il7r+	Prkcb	CD8 Naive
Klf3	6.50309e-104	0.265609	0.674	0.528	1.36734e-99	CD8_Naive_Il7r+	Klf3	CD8 Naive
Nin1	6.43652e-103	0.371037	0.352	0.247	1.35334e-98	CD8_Naive_Il7r+	Nin	CD8 Naive
Dnaja2	2.98793e-101	0.290044	0.624	0.489	6.28243e-97	CD8_Naive_Il7r+	Dnaja2	CD8 Naive
Mgst2	2.49227e-100	0.385796	0.303	0.208	5.24025e-96	CD8_Naive_Il7r+	Mgst2	CD8 Naive
Snhg31	2.50729e-99	0.343054	0.383	0.273	5.27183e-95	CD8_Naive_Il7r+	Snhg3	CD8 Naive
C1qbp	5.53771e-98	0.337699	0.424	0.306	1.16436e-93	CD8_Naive_Il7r+	C1qbp	CD8 Naive
Zmynd11	2.95576e-96	0.350427	0.373	0.266	6.21479e-92	CD8_Naive_Il7r+	Zmynd11	CD8 Naive
Bst2	2.87809e-94	0.333091	0.387	0.279	6.05148e-90	CD8_Naive_Il7r+	Bst2	CD8 Naive
Themis	1.02227e-91	0.317062	0.418	0.302	2.14942e-87	CD8_Naive_Il7r+	Themis	CD8 Naive
Efr3a	1.36062e-91	0.319962	0.422	0.306	2.86085e-87	CD8_Naive_Il7r+	Efr3a	CD8 Naive
Ubn2	5.12388e-90	0.383527	0.277	0.191	1.07735e-85	CD8_Naive_Il7r+	Ubn2	CD8 Naive
Dyrk21	8.29944e-89	0.362075	0.294	0.203	1.74504e-84	CD8_Naive_Il7r+	Dyrk2	CD8 Naive
Sik1	2.03951e-88	0.29593	0.463	0.345	4.28828e-84	CD8_Naive_Il7r+	Sik1	CD8 Naive
Micos13	3.46921e-87	0.286682	0.549	0.415	7.29436e-83	CD8_Naive_Il7r+	Micos13	CD8 Naive
Mrpl23	4.67696e-85	0.288642	0.512	0.385	9.83377e-81	CD8_Naive_Il7r+	Mrpl23	CD8 Naive
Btg3	1.32001e-84	0.288086	0.498	0.376	2.77545e-80	CD8_Naive_Il7r+	Btg3	CD8 Naive
A930005H10Rik1	5.88155e-84	0.305378	0.412	0.302	1.23666e-79	CD8_Naive_Il7r+	A930005H10Rik	CD8 Naive
Epb41l4aos	1.51735e-83	0.364201	0.287	0.202	3.19038e-79	CD8_Naive_Il7r+	Epb41l4aos	CD8 Naive
Epsti1	1.1924e-82	0.321796	0.319	0.227	2.50714e-78	CD8_Naive_Il7r+	Epsti1	CD8 Naive
Pcbp2	3.0707e-82	0.271581	0.572	0.438	6.45646e-78	CD8_Naive_Il7r+	Pcbp2	CD8 Naive
Stat4	8.36151e-82	0.298701	0.375	0.27	1.75809e-77	CD8_Naive_Il7r+	Stat4	CD8 Naive
Ipcef1	5.52528e-81	0.321436	0.35	0.253	1.16175e-76	CD8_Naive_Il7r+	Ipcef1	CD8 Naive
Sipa1l1	1.58528e-77	0.301518	0.379	0.278	3.3332e-73	CD8_Naive_Il7r+	Sipa1l1	CD8 Naive
Gatad2a	2.59597e-76	0.320677	0.313	0.223	5.45828e-72	CD8_Naive_Il7r+	Gatad2a	CD8 Naive
Eif4b	3.64574e-75	0.25339	0.598	0.468	7.66552e-71	CD8_Naive_Il7r+	Eif4b	CD8 Naive
Map4k4	6.14715e-75	0.259242	0.552	0.427	1.2925e-70	CD8_Naive_Il7r+	Map4k4	CD8 Naive
Snrpf	6.40043e-75	0.254914	0.598	0.467	1.34575e-70	CD8_Naive_Il7r+	Snrpf	CD8 Naive
Fam13b	9.82179e-75	0.312081	0.326	0.235	2.06513e-70	CD8_Naive_Il7r+	Fam13b	CD8 Naive
Hdac7	1.39491e-74	0.337228	0.283	0.201	2.93294e-70	CD8_Naive_Il7r+	Hdac7	CD8 Naive
Pa2g4	1.28053e-69	0.269347	0.462	0.35	2.69244e-65	CD8_Naive_Il7r+	Pa2g4	CD8 Naive
Rps27rt	2.45538e-68	0.314007	0.304	0.221	5.16268e-64	CD8_Naive_Il7r+	Rps27rt	CD8 Naive
Nhp2	4.24548e-66	0.301589	0.293	0.213	8.92654e-62	CD8_Naive_Il7r+	Nhp2	CD8 Naive
Sec11c	6.84477e-66	0.254986	0.432	0.325	1.43918e-61	CD8_Naive_Il7r+	Sec11c	CD8 Naive
Smim4	1.834e-64	0.324756	0.252	0.18	3.85616e-60	CD8_Naive_Il7r+	Smim4	CD8 Naive
Usf2	2.1131e-64	0.289521	0.316	0.232	4.44301e-60	CD8_Naive_Il7r+	Usf2	CD8 Naive
Ikbkb	1.59637e-63	0.26775	0.398	0.301	3.35653e-59	CD8_Naive_Il7r+	Ikbkb	CD8 Naive
Ndufa10	4.34553e-62	0.259458	0.421	0.32	9.13691e-58	CD8_Naive_Il7r+	Ndufa10	CD8 Naive
Ppp2cb	6.64577e-61	0.262538	0.357	0.264	1.39734e-56	CD8_Naive_Il7r+	Ppp2cb	CD8 Naive
Fam169b	1.3341e-60	0.263293	0.338	0.251	2.80508e-56	CD8_Naive_Il7r+	Fam169b	CD8 Naive
Fam78a1	2.36442e-60	0.282404	0.307	0.228	4.97142e-56	CD8_Naive_Il7r+	Fam78a	CD8 Naive
Ipo7	4.21194e-60	0.301693	0.261	0.189	8.85603e-56	CD8_Naive_Il7r+	Ipo7	CD8 Naive
Ppp6r1	4.76017e-60	0.252743	0.413	0.313	1.00087e-55	CD8_Naive_Il7r+	Ppp6r1	CD8 Naive
Pik3r51	7.56048e-60	0.25369	0.347	0.257	1.58967e-55	CD8_Naive_Il7r+	Pik3r5	CD8 Naive
Trpc4ap	9.621e-60	0.279235	0.315	0.233	2.02291e-55	CD8_Naive_Il7r+	Trpc4ap	CD8 Naive
Dynlt1b	4.94836e-58	0.297539	0.257	0.187	1.04044e-53	CD8_Naive_Il7r+	Dynlt1b	CD8 Naive
Vps13a	4.53163e-57	0.255347	0.359	0.27	9.5282e-53	CD8_Naive_Il7r+	Vps13a	CD8 Naive
Igbp1	7.88565e-56	0.293427	0.262	0.192	1.65804e-51	CD8_Naive_Il7r+	Igbp1	CD8 Naive
Eif2s3x	2.2645e-55	0.264146	0.328	0.246	4.76133e-51	CD8_Naive_Il7r+	Eif2s3x	CD8 Naive
Dcp2	2.84097e-53	0.271311	0.255	0.187	5.97343e-49	CD8_Naive_Il7r+	Dcp2	CD8 Naive
Snx4	1.8584e-52	0.278016	0.252	0.184	3.90747e-48	CD8_Naive_Il7r+	Snx4	CD8 Naive
Mettl91	4.40402e-50	0.26231	0.294	0.222	9.25989e-46	CD8_Naive_Il7r+	Mettl9	CD8 Naive
BC0055371	1.87823e-49	0.255568	0.265	0.197	3.94917e-45	CD8_Naive_Il7r+	BC005537	CD8 Naive
Setd1b1	3.25127e-48	0.251977	0.255	0.19	6.83612e-44	CD8_Naive_Il7r+	Setd1b	CD8 Naive
Igfbp41	0	0.675048	0.671	0.452	0	DN_Naive_Il7r	Igfbp4	DN Naive
Il7r1	0	0.622623	1	0.658	0	DN_Naive_Il7r	Il7r	DN Naive
Ccr72	0	0.565233	0.998	0.724	0	DN_Naive_Il7r	Ccr7	DN Naive
Dusp101	0	0.536875	0.845	0.646	0	DN_Naive_Il7r	Dusp10	DN Naive
Tcf71	0	0.478701	0.993	0.746	0	DN_Naive_Il7r	Tcf7	DN Naive
Emb1	0	0.365359	0.925	0.788	0	DN_Naive_Il7r	Emb	DN Naive
Vps37b1	0	0.324162	0.961	0.865	0	DN_Naive_Il7r	Vps37b	DN Naive
Trib21	1.15934e-295	0.724813	0.516	0.328	2.43763e-291	DN_Naive_Il7r	Trib2	DN Naive
Pdlim41	7.61301e-263	0.910956	0.335	0.179	1.60071e-258	DN_Naive_Il7r	Pdlim4	DN Naive
Satb11	2.20957e-250	0.405771	0.796	0.636	4.64584e-246	DN_Naive_Il7r	Satb1	DN Naive
Gimap61	1.99394e-235	0.333179	0.841	0.726	4.19245e-231	DN_Naive_Il7r	Gimap6	DN Naive
Lef11	7.32671e-234	0.328687	0.877	0.737	1.54051e-229	DN_Naive_Il7r	Lef1	DN Naive
Cd692	1.48943e-204	0.337313	1	0.783	3.13167e-200	DN_Naive_Il7r	Cd69	DN Naive
Ifngr21	2.99122e-200	0.643998	0.454	0.303	6.28934e-196	DN_Naive_Il7r	Ifngr2	DN Naive
Rgcc1	2.28069e-184	0.362265	0.763	0.632	4.79537e-180	DN_Naive_Il7r	Rgcc	DN Naive
Rflnb1	1.22637e-183	0.350824	0.78	0.644	2.57856e-179	DN_Naive_Il7r	Rflnb	DN Naive
Cblb1	9.24793e-183	0.445906	0.636	0.5	1.94447e-178	DN_Naive_Il7r	Cblb	DN Naive
Fam107b	5.3487e-161	0.253715	0.872	0.777	1.12462e-156	DN_Naive_Il7r	Fam107b	DN Naive
St8sia61	3.88809e-158	0.772922	0.281	0.165	8.17509e-154	DN_Naive_Il7r	St8sia6	DN Naive
Klhdc21	1.99585e-155	0.591391	0.435	0.308	4.19648e-151	DN_Naive_Il7r	Klhdc2	DN Naive
Smad71	1.76677e-154	0.326665	0.761	0.641	3.71481e-150	DN_Naive_Il7r	Smad7	DN Naive
Cd552	8.5239e-149	0.546807	0.465	0.34	1.79224e-144	DN_Naive_Il7r	Cd55	DN Naive
Sgms11	4.97797e-146	0.5099	0.487	0.356	1.04667e-141	DN_Naive_Il7r	Sgms1	DN Naive
Foxp11	1.61064e-142	0.302457	0.765	0.653	3.38653e-138	DN_Naive_Il7r	Foxp1	DN Naive
Selenop1	1.09387e-138	0.520262	0.472	0.349	2.29998e-134	DN_Naive_Il7r	Selenop	DN Naive
Crlf31	2.34834e-134	0.282082	0.77	0.675	4.93762e-130	DN_Naive_Il7r	Crlf3	DN Naive
Maff1	8.61548e-133	0.724961	0.286	0.181	1.81149e-128	DN_Naive_Il7r	Maff	DN Naive
Gm83691	5.57845e-112	0.304787	0.7	0.595	1.17292e-107	DN_Naive_Il7r	Gm8369	DN Naive
Bach21	1.48395e-111	0.50339	0.418	0.309	3.12016e-107	DN_Naive_Il7r	Bach2	DN Naive
Stt3b1	4.64961e-110	0.517913	0.411	0.31	9.77627e-106	DN_Naive_Il7r	Stt3b	DN Naive
Ibtk1	2.67591e-108	0.649126	0.289	0.193	5.62636e-104	DN_Naive_Il7r	Ibtk	DN Naive
Zfp2811	1.27028e-104	0.56731	0.339	0.239	2.67089e-100	DN_Naive_Il7r	Zfp281	DN Naive
Il4ra1	6.44182e-101	0.424225	0.477	0.369	1.35446e-96	DN_Naive_Il7r	Il4ra	DN Naive
Rassf31	1.67001e-100	0.552665	0.339	0.239	3.51137e-96	DN_Naive_Il7r	Rassf3	DN Naive
Trat11	1.02569e-93	0.530207	0.321	0.222	2.15662e-89	DN_Naive_Il7r	Trat1	DN Naive
Slc49a41	7.89885e-92	0.635673	0.259	0.175	1.66081e-87	DN_Naive_Il7r	Slc49a4	DN Naive
Gramd32	8.89301e-92	0.256159	0.745	0.646	1.86984e-87	DN_Naive_Il7r	Gramd3	DN Naive
Per11	2.90157e-91	0.348887	0.558	0.456	6.10084e-87	DN_Naive_Il7r	Per1	DN Naive
Ranbp101	2.5658e-88	0.505989	0.355	0.264	5.39485e-84	DN_Naive_Il7r	Ranbp10	DN Naive
Bcl22	2.45647e-86	0.343624	0.56	0.463	5.16498e-82	DN_Naive_Il7r	Bcl2	DN Naive
Rnf19a1	7.78916e-79	0.417052	0.412	0.318	1.63775e-74	DN_Naive_Il7r	Rnf19a	DN Naive
Kif1b1	3.80694e-78	0.426782	0.406	0.317	8.00448e-74	DN_Naive_Il7r	Kif1b	DN Naive
Gpr1321	1.38648e-77	0.311934	0.574	0.482	2.91522e-73	DN_Naive_Il7r	Gpr132	DN Naive
Atn11	4.53119e-77	0.553569	0.275	0.195	9.52728e-73	DN_Naive_Il7r	Atn1	DN Naive
Atp1b11	2.35324e-72	0.522402	0.286	0.206	4.94791e-68	DN_Naive_Il7r	Atp1b1	DN Naive
Arid5a1	1.95592e-67	0.286706	0.574	0.489	4.11251e-63	DN_Naive_Il7r	Arid5a	DN Naive
Tubb2a1	2.50618e-67	0.549441	0.265	0.192	5.2695e-63	DN_Naive_Il7r	Tubb2a	DN Naive
Osbpl91	1.51212e-65	0.376665	0.419	0.339	3.17939e-61	DN_Naive_Il7r	Osbpl9	DN Naive
Skil1	1.78889e-64	0.424973	0.36	0.28	3.76133e-60	DN_Naive_Il7r	Skil	DN Naive
Aff41	1.97061e-64	0.316902	0.506	0.424	4.1434e-60	DN_Naive_Il7r	Aff4	DN Naive
Il6ra1	4.00016e-64	0.346634	0.454	0.369	8.41074e-60	DN_Naive_Il7r	Il6ra	DN Naive
Itga61	3.11404e-62	0.357435	0.43	0.35	6.54759e-58	DN_Naive_Il7r	Itga6	DN Naive
Actn12	3.4643e-60	0.434047	0.319	0.243	7.28404e-56	DN_Naive_Il7r	Actn1	DN Naive
Gm201861	9.25783e-60	0.37164	0.401	0.321	1.94655e-55	DN_Naive_Il7r	Gm20186	DN Naive
Arap21	1.4339e-57	0.319032	0.463	0.383	3.01492e-53	DN_Naive_Il7r	Arap2	DN Naive
Crybg11	1.70377e-56	0.365143	0.389	0.313	3.58235e-52	DN_Naive_Il7r	Crybg1	DN Naive
Plaur2	1.7311e-56	0.325103	0.452	0.369	3.63981e-52	DN_Naive_Il7r	Plaur	DN Naive
Birc31	3.62885e-52	0.395539	0.334	0.263	7.63001e-48	DN_Naive_Il7r	Birc3	DN Naive
Tmem641	2.16812e-50	0.358928	0.338	0.263	4.55868e-46	DN_Naive_Il7r	Tmem64	DN Naive
Tcp11l22	2.31073e-45	0.284373	0.454	0.386	4.85853e-41	DN_Naive_Il7r	Tcp11l2	DN Naive
Arid5b1	1.54343e-40	0.304939	0.394	0.329	3.24521e-36	DN_Naive_Il7r	Arid5b	DN Naive
Tiprl1	1.78898e-40	0.282203	0.437	0.375	3.76152e-36	DN_Naive_Il7r	Tiprl	DN Naive
Cd91	5.85682e-39	0.36986	0.277	0.217	1.23146e-34	DN_Naive_Il7r	Cd9	DN Naive
Sh3bp52	2.55283e-37	0.273283	0.415	0.353	5.36758e-33	DN_Naive_Il7r	Sh3bp5	DN Naive
Fam102a1	3.06476e-37	0.2552	0.455	0.394	6.44397e-33	DN_Naive_Il7r	Fam102a	DN Naive
Retreg11	3.16289e-37	0.279539	0.397	0.336	6.6503e-33	DN_Naive_Il7r	Retreg1	DN Naive
Pde4d1	4.7503e-37	0.329672	0.329	0.269	9.98798e-33	DN_Naive_Il7r	Pde4d	DN Naive
Cmah2	1.15809e-36	0.254129	0.454	0.394	2.43499e-32	DN_Naive_Il7r	Cmah	DN Naive
Otud11	2.92012e-36	0.383581	0.266	0.21	6.13985e-32	DN_Naive_Il7r	Otud1	DN Naive
Bcl2l111	3.29268e-34	0.381993	0.25	0.197	6.92318e-30	DN_Naive_Il7r	Bcl2l11	DN Naive
Rras22	7.48582e-33	0.327015	0.314	0.261	1.57397e-28	DN_Naive_Il7r	Rras2	DN Naive
Tbc1d151	5.09559e-31	0.33677	0.278	0.226	1.0714e-26	DN_Naive_Il7r	Tbc1d15	DN Naive
Adk1	9.10862e-31	0.316932	0.298	0.243	1.91518e-26	DN_Naive_Il7r	Adk	DN Naive
Tdrp2	9.2459e-30	0.338407	0.274	0.224	1.94404e-25	DN_Naive_Il7r	Tdrp	DN Naive
Abcg11	2.07003e-29	0.33285	0.276	0.227	4.35245e-25	DN_Naive_Il7r	Abcg1	DN Naive
P2ry101	1.01297e-28	0.262826	0.364	0.308	2.12988e-24	DN_Naive_Il7r	P2ry10	DN Naive
A930005H10Rik2	1.08757e-28	0.263552	0.366	0.313	2.28673e-24	DN_Naive_Il7r	A930005H10Rik	DN Naive
Thada1	5.84338e-27	0.255098	0.374	0.324	1.22863e-22	DN_Naive_Il7r	Thada	DN Naive
Etv31	3.08825e-26	0.29112	0.303	0.254	6.49335e-22	DN_Naive_Il7r	Etv3	DN Naive
Rnf1451	4.83913e-23	0.253825	0.342	0.296	1.01748e-18	DN_Naive_Il7r	Rnf145	DN Naive
Washc41	7.38603e-23	0.301599	0.264	0.222	1.55299e-18	DN_Naive_Il7r	Washc4	DN Naive
Zeb11	1.83065e-21	0.280441	0.28	0.24	3.84912e-17	DN_Naive_Il7r	Zeb1	DN Naive
Pik3r52	1.0018e-20	0.25053	0.308	0.266	2.10638e-16	DN_Naive_Il7r	Pik3r5	DN Naive
Nebl	0	2.27985	0.268	0.056	0	CD4_Tem_Il7r+	Nebl	CD4 Teff Treg
S100a4	0	2.11829	0.447	0.11	0	CD4_Tem_Il7r+	S100a4	CD4 Teff Treg
Tiam1	0	2.09818	0.259	0.058	0	CD4_Tem_Il7r+	Tiam1	CD4 Teff Treg
Nrp1	0	2.05328	0.252	0.059	0	CD4_Tem_Il7r+	Nrp1	CD4 Teff Treg
Maf	0	1.92278	0.382	0.099	0	CD4_Tem_Il7r+	Maf	CD4 Teff Treg
Tnfrsf4	0	1.84806	0.461	0.129	0	CD4_Tem_Il7r+	Tnfrsf4	CD4 Teff Treg
Emp1	0	1.84631	0.319	0.096	0	CD4_Tem_Il7r+	Emp1	CD4 Teff Treg
Fam129a	0	1.80542	0.278	0.08	0	CD4_Tem_Il7r+	Fam129a	CD4 Teff Treg
Cxcr3	0	1.79114	0.312	0.096	0	CD4_Tem_Il7r+	Cxcr3	CD4 Teff Treg
Rora	0	1.78303	0.496	0.162	0	CD4_Tem_Il7r+	Rora	CD4 Teff Treg
Bcl2a1d	0	1.75852	0.274	0.079	0	CD4_Tem_Il7r+	Bcl2a1d	CD4 Teff Treg
S100a6	0	1.7262	0.576	0.185	0	CD4_Tem_Il7r+	S100a6	CD4 Teff Treg
Icos	0	1.72329	0.527	0.176	0	CD4_Tem_Il7r+	Icos	CD4 Teff Treg
Itgb1	0	1.65882	0.768	0.305	0	CD4_Tem_Il7r+	Itgb1	CD4 Teff Treg
Tbc1d4	0	1.6409	0.339	0.112	0	CD4_Tem_Il7r+	Tbc1d4	CD4 Teff Treg
Acot7	0	1.59783	0.257	0.086	0	CD4_Tem_Il7r+	Acot7	CD4 Teff Treg
Bhlhe40	0	1.55022	0.409	0.144	0	CD4_Tem_Il7r+	Bhlhe40	CD4 Teff Treg
Capg	0	1.5373	0.252	0.087	0	CD4_Tem_Il7r+	Capg	CD4 Teff Treg
Cd41	0	1.52673	1	0.37	0	CD4_Tem_Il7r+	Cd4	CD4 Teff Treg
Slc4a7	0	1.49511	0.315	0.118	0	CD4_Tem_Il7r+	Slc4a7	CD4 Teff Treg
Cd44	0	1.44243	0.438	0.172	0	CD4_Tem_Il7r+	Cd44	CD4 Teff Treg
Tnfsf8	0	1.39319	0.344	0.148	0	CD4_Tem_Il7r+	Tnfsf8	CD4 Teff Treg
Cdc25b	0	1.38972	0.322	0.133	0	CD4_Tem_Il7r+	Cdc25b	CD4 Teff Treg
Cd40lg1	0	1.37926	0.421	0.171	0	CD4_Tem_Il7r+	Cd40lg	CD4 Teff Treg
Bcl2a1b	0	1.35154	0.471	0.196	0	CD4_Tem_Il7r+	Bcl2a1b	CD4 Teff Treg
Gata3	0	1.31531	0.35	0.152	0	CD4_Tem_Il7r+	Gata3	CD4 Teff Treg
Prr13	0	1.19359	0.718	0.364	0	CD4_Tem_Il7r+	Prr13	CD4 Teff Treg
Sla	0	1.14731	0.434	0.205	0	CD4_Tem_Il7r+	Sla	CD4 Teff Treg
Ctla4	0	1.13966	0.472	0.236	0	CD4_Tem_Il7r+	Ctla4	CD4 Teff Treg
Ahnak	0	1.08995	0.687	0.36	0	CD4_Tem_Il7r+	Ahnak	CD4 Teff Treg
Rgs1	0	1.03482	0.721	0.423	0	CD4_Tem_Il7r+	Rgs1	CD4 Teff Treg
Atp2b1	0	0.998322	0.565	0.316	0	CD4_Tem_Il7r+	Atp2b1	CD4 Teff Treg
Ass1	0	0.988322	0.654	0.375	0	CD4_Tem_Il7r+	Ass1	CD4 Teff Treg
Lgals1	0	0.983282	0.591	0.326	0	CD4_Tem_Il7r+	Lgals1	CD4 Teff Treg
Cd82	0	0.919341	0.622	0.363	0	CD4_Tem_Il7r+	Cd82	CD4 Teff Treg
Smap1	0	0.828472	0.71	0.447	0	CD4_Tem_Il7r+	Smap1	CD4 Teff Treg
Il7r2	0	0.760731	0.999	0.67	0	CD4_Tem_Il7r+	Il7r	CD4 Teff Treg
S100a10	0	0.671905	0.915	0.734	0	CD4_Tem_Il7r+	S100a10	CD4 Teff Treg
Ifi27l2a	0	0.647344	0.786	0.585	0	CD4_Tem_Il7r+	Ifi27l2a	CD4 Teff Treg
Cd28	0	0.585262	0.819	0.617	0	CD4_Tem_Il7r+	Cd28	CD4 Teff Treg
Lsp1	0	0.509651	0.847	0.704	0	CD4_Tem_Il7r+	Lsp1	CD4 Teff Treg
Ndfip1	0	0.424091	0.901	0.778	0	CD4_Tem_Il7r+	Ndfip1	CD4 Teff Treg
Srgn	0	0.257254	0.979	0.937	0	CD4_Tem_Il7r+	Srgn	CD4 Teff Treg
Actg1	0	0.256334	0.985	0.957	0	CD4_Tem_Il7r+	Actg1	CD4 Teff Treg
Cd5	8.03046e-308	0.775545	0.663	0.44	1.68848e-303	CD4_Tem_Il7r+	Cd5	CD4 Teff Treg
Smco4	6.42288e-305	1.28887	0.339	0.145	1.35047e-300	CD4_Tem_Il7r+	Smco4	CD4 Teff Treg
Hnrnpll	2.41668e-301	1.47262	0.264	0.098	5.08132e-297	CD4_Tem_Il7r+	Hnrnpll	CD4 Teff Treg
Samsn1	2.52018e-288	1.43834	0.269	0.104	5.29892e-284	CD4_Tem_Il7r+	Samsn1	CD4 Teff Treg
Cish	6.41934e-285	1.35198	0.313	0.134	1.34973e-280	CD4_Tem_Il7r+	Cish	CD4 Teff Treg
AW112010	4.84345e-284	0.586286	0.784	0.595	1.01838e-279	CD4_Tem_Il7r+	AW112010	CD4 Teff Treg
Il18r1	2.61137e-282	1.24812	0.34	0.152	5.49067e-278	CD4_Tem_Il7r+	Il18r1	CD4 Teff Treg
Tigit	1.32406e-280	1.43383	0.263	0.101	2.78397e-276	CD4_Tem_Il7r+	Tigit	CD4 Teff Treg
Malt1	2.3745e-279	0.841321	0.591	0.378	4.99262e-275	CD4_Tem_Il7r+	Malt1	CD4 Teff Treg
S100a13	1.66229e-275	0.761324	0.629	0.41	3.49512e-271	CD4_Tem_Il7r+	S100a13	CD4 Teff Treg
Myo1f	1.17539e-273	1.35965	0.273	0.108	2.47138e-269	CD4_Tem_Il7r+	Myo1f	CD4 Teff Treg
Rab8b	6.05938e-273	1.16362	0.364	0.171	1.27405e-268	CD4_Tem_Il7r+	Rab8b	CD4 Teff Treg
Thy1	1.64335e-272	0.384087	0.883	0.773	3.45532e-268	CD4_Tem_Il7r+	Thy1	CD4 Teff Treg
Anxa2	2.54182e-272	1.16761	0.331	0.143	5.34442e-268	CD4_Tem_Il7r+	Anxa2	CD4 Teff Treg
Smpdl3a	2.17866e-269	0.878639	0.535	0.319	4.58084e-265	CD4_Tem_Il7r+	Smpdl3a	CD4 Teff Treg
Hif1a	2.56003e-257	0.711047	0.657	0.45	5.38271e-253	CD4_Tem_Il7r+	Hif1a	CD4 Teff Treg
Slamf6	1.26197e-254	0.833203	0.553	0.344	2.65342e-250	CD4_Tem_Il7r+	Slamf6	CD4 Teff Treg
Lmnb1	1.19061e-247	1.12907	0.357	0.172	2.50338e-243	CD4_Tem_Il7r+	Lmnb1	CD4 Teff Treg
Pkp3	3.95652e-245	1.0556	0.395	0.203	8.31898e-241	CD4_Tem_Il7r+	Pkp3	CD4 Teff Treg
Glrx	1.53467e-244	1.11255	0.376	0.191	3.22681e-240	CD4_Tem_Il7r+	Glrx	CD4 Teff Treg
Gna13	1.37999e-241	0.698182	0.651	0.46	2.90156e-237	CD4_Tem_Il7r+	Gna13	CD4 Teff Treg
S100a11	1.84707e-237	1.01502	0.427	0.237	3.88364e-233	CD4_Tem_Il7r+	S100a11	CD4 Teff Treg
Vim	7.55509e-237	0.554305	0.764	0.631	1.58853e-232	CD4_Tem_Il7r+	Vim	CD4 Teff Treg
Itga4	4.93198e-236	0.675539	0.643	0.473	1.037e-231	CD4_Tem_Il7r+	Itga4	CD4 Teff Treg
Sh3bgrl	5.7499e-235	1.32872	0.257	0.107	1.20897e-230	CD4_Tem_Il7r+	Sh3bgrl	CD4 Teff Treg
Mif4gd	8.4226e-232	1.00751	0.402	0.213	1.77094e-227	CD4_Tem_Il7r+	Mif4gd	CD4 Teff Treg
Ubl3	3.74782e-229	0.838691	0.52	0.323	7.88016e-225	CD4_Tem_Il7r+	Ubl3	CD4 Teff Treg
Izumo1r	1.32893e-223	1.06837	0.341	0.165	2.79421e-219	CD4_Tem_Il7r+	Izumo1r	CD4 Teff Treg
Ucp2	3.00618e-222	0.327527	0.888	0.799	6.32079e-218	CD4_Tem_Il7r+	Ucp2	CD4 Teff Treg
Lcp2	2.29593e-214	0.686727	0.603	0.404	4.82742e-210	CD4_Tem_Il7r+	Lcp2	CD4 Teff Treg
Ttc39b	8.90978e-214	0.961892	0.398	0.213	1.87337e-209	CD4_Tem_Il7r+	Ttc39b	CD4 Teff Treg
Tspo	9.41398e-210	0.398913	0.82	0.695	1.97938e-205	CD4_Tem_Il7r+	Tspo	CD4 Teff Treg
Slc9a9	1.72417e-209	1.07972	0.333	0.166	3.62525e-205	CD4_Tem_Il7r+	Slc9a9	CD4 Teff Treg
Klf6	2.9737e-208	0.299663	0.914	0.845	6.2525e-204	CD4_Tem_Il7r+	Klf6	CD4 Teff Treg
2023-09-09	4.005e-204	0.65473	0.608	0.417	8.42091e-200	CD4_Tem_Il7r+	2023-09-09	CD4 Teff Treg
Mthfsl	1.83784e-200	1.11737	0.288	0.134	3.86424e-196	CD4_Tem_Il7r+	Mthfsl	CD4 Teff Treg
Dock2	6.00652e-192	0.536502	0.698	0.539	1.26293e-187	CD4_Tem_Il7r+	Dock2	CD4 Teff Treg
Ppp1r12a	1.82519e-191	0.631184	0.613	0.431	3.83764e-187	CD4_Tem_Il7r+	Ppp1r12a	CD4 Teff Treg
Clic1	5.4213e-187	0.378222	0.818	0.695	1.13988e-182	CD4_Tem_Il7r+	Clic1	CD4 Teff Treg
Cdc42	1.60089e-185	0.325229	0.869	0.764	3.36603e-181	CD4_Tem_Il7r+	Cdc42	CD4 Teff Treg
Rgs2	5.38548e-185	0.771687	0.517	0.338	1.13235e-180	CD4_Tem_Il7r+	Rgs2	CD4 Teff Treg
Serinc3	7.82863e-185	0.66455	0.587	0.415	1.64605e-180	CD4_Tem_Il7r+	Serinc3	CD4 Teff Treg
St6galnac2	1.26991e-181	1.17425	0.265	0.126	2.67011e-177	CD4_Tem_Il7r+	St6galnac2	CD4 Teff Treg
Itm2c	1.77331e-181	0.71884	0.519	0.334	3.72855e-177	CD4_Tem_Il7r+	Itm2c	CD4 Teff Treg
Ctsb	9.79918e-176	0.703506	0.516	0.337	2.06037e-171	CD4_Tem_Il7r+	Ctsb	CD4 Teff Treg
Pim1	2.7179e-174	0.420432	0.793	0.674	5.71466e-170	CD4_Tem_Il7r+	Pim1	CD4 Teff Treg
Itgb7	2.11891e-172	0.3894	0.787	0.676	4.45521e-168	CD4_Tem_Il7r+	Itgb7	CD4 Teff Treg
Ppp1r18	2.10706e-171	0.353615	0.827	0.711	4.43029e-167	CD4_Tem_Il7r+	Ppp1r18	CD4 Teff Treg
Ldha	1.6849e-168	0.315794	0.85	0.757	3.54268e-164	CD4_Tem_Il7r+	Ldha	CD4 Teff Treg
Fkbp1a	1.19356e-165	0.574446	0.612	0.449	2.50957e-161	CD4_Tem_Il7r+	Fkbp1a	CD4 Teff Treg
Capn2	5.20629e-163	0.954802	0.312	0.164	1.09467e-158	CD4_Tem_Il7r+	Capn2	CD4 Teff Treg
Tnfaip8	3.78429e-162	0.940352	0.328	0.178	7.95686e-158	CD4_Tem_Il7r+	Tnfaip8	CD4 Teff Treg
Lcp1	4.95854e-160	0.489278	0.694	0.535	1.04258e-155	CD4_Tem_Il7r+	Lcp1	CD4 Teff Treg
Gimap7	1.15642e-159	0.880966	0.356	0.199	2.43149e-155	CD4_Tem_Il7r+	Gimap7	CD4 Teff Treg
Lrp10	5.15001e-159	0.613203	0.568	0.394	1.08284e-154	CD4_Tem_Il7r+	Lrp10	CD4 Teff Treg
Mapre2	8.63283e-157	0.88766	0.351	0.197	1.81514e-152	CD4_Tem_Il7r+	Mapre2	CD4 Teff Treg
Vamp8	3.51558e-156	0.566899	0.607	0.441	7.39187e-152	CD4_Tem_Il7r+	Vamp8	CD4 Teff Treg
Crip1	3.51916e-155	0.36195	0.846	0.782	7.39939e-151	CD4_Tem_Il7r+	Crip1	CD4 Teff Treg
Cst3	2.60738e-154	0.545796	0.611	0.449	5.48228e-150	CD4_Tem_Il7r+	Cst3	CD4 Teff Treg
Hspa1a	3.07773e-154	0.816896	0.393	0.23	6.47123e-150	CD4_Tem_Il7r+	Hspa1a	CD4 Teff Treg
Gimap3	3.76284e-154	0.468577	0.704	0.555	7.91175e-150	CD4_Tem_Il7r+	Gimap3	CD4 Teff Treg
Emp3	1.94929e-152	0.420035	0.748	0.617	4.09858e-148	CD4_Tem_Il7r+	Emp3	CD4 Teff Treg
Lpxn	7.06725e-152	0.996214	0.285	0.149	1.48596e-147	CD4_Tem_Il7r+	Lpxn	CD4 Teff Treg
Ms4a4b	3.52948e-151	0.276565	0.886	0.809	7.42108e-147	CD4_Tem_Il7r+	Ms4a4b	CD4 Teff Treg
Cap1	2.6998e-149	0.469551	0.68	0.532	5.67661e-145	CD4_Tem_Il7r+	Cap1	CD4 Teff Treg
Hspa1b	3.17672e-149	0.867805	0.342	0.191	6.67938e-145	CD4_Tem_Il7r+	Hspa1b	CD4 Teff Treg
Gng2	5.93245e-148	0.98959	0.272	0.14	1.24736e-143	CD4_Tem_Il7r+	Gng2	CD4 Teff Treg
Nxpe3	1.18401e-147	0.919628	0.304	0.162	2.48949e-143	CD4_Tem_Il7r+	Nxpe3	CD4 Teff Treg
Tnfrsf18	2.10242e-147	0.665321	0.506	0.345	4.42055e-143	CD4_Tem_Il7r+	Tnfrsf18	CD4 Teff Treg
Cd693	2.45449e-145	0.344424	0.994	0.791	5.1608e-141	CD4_Tem_Il7r+	Cd69	CD4 Teff Treg
Il2rb1	5.60642e-145	0.701441	0.457	0.288	1.17881e-140	CD4_Tem_Il7r+	Il2rb	CD4 Teff Treg
Plk3	4.6909e-144	0.930617	0.307	0.168	9.86308e-140	CD4_Tem_Il7r+	Plk3	CD4 Teff Treg
Cd37	7.34025e-144	0.37158	0.768	0.649	1.54336e-139	CD4_Tem_Il7r+	Cd37	CD4 Teff Treg
Ptger4	2.52827e-143	1.02088	0.254	0.128	5.31595e-139	CD4_Tem_Il7r+	Ptger4	CD4 Teff Treg
Xylt1	6.05762e-140	0.938075	0.293	0.159	1.27367e-135	CD4_Tem_Il7r+	Xylt1	CD4 Teff Treg
Sit1	2.09192e-137	0.701504	0.447	0.29	4.39847e-133	CD4_Tem_Il7r+	Sit1	CD4 Teff Treg
Rilpl2	6.19889e-136	0.912579	0.296	0.162	1.30338e-131	CD4_Tem_Il7r+	Rilpl2	CD4 Teff Treg
Ramp3	1.65516e-135	0.933087	0.285	0.154	3.48013e-131	CD4_Tem_Il7r+	Ramp3	CD4 Teff Treg
Gm2a	3.00822e-130	0.732918	0.413	0.269	6.32509e-126	CD4_Tem_Il7r+	Gm2a	CD4 Teff Treg
Traf1	7.56394e-129	0.594118	0.519	0.361	1.59039e-124	CD4_Tem_Il7r+	Traf1	CD4 Teff Treg
Cited2	2.8283e-127	0.448819	0.685	0.551	5.94678e-123	CD4_Tem_Il7r+	Cited2	CD4 Teff Treg
Rinl	5.26124e-126	0.576793	0.528	0.374	1.10623e-121	CD4_Tem_Il7r+	Rinl	CD4 Teff Treg
Ctla2a	1.0643e-125	0.83861	0.308	0.175	2.23779e-121	CD4_Tem_Il7r+	Ctla2a	CD4 Teff Treg
Phlda1	1.3743e-125	0.818455	0.333	0.196	2.8896e-121	CD4_Tem_Il7r+	Phlda1	CD4 Teff Treg
Trat12	2.48806e-125	0.789558	0.363	0.223	5.2314e-121	CD4_Tem_Il7r+	Trat1	CD4 Teff Treg
Gcg	2.26996e-124	0.814251	0.283	0.152	4.77282e-120	CD4_Tem_Il7r+	Gcg	CD4 Teff Treg
Grb2	5.53077e-122	0.53416	0.563	0.407	1.1629e-117	CD4_Tem_Il7r+	Grb2	CD4 Teff Treg
Id2	1.28873e-119	0.536854	0.578	0.436	2.70969e-115	CD4_Tem_Il7r+	Id2	CD4 Teff Treg
Sdf4	1.73749e-119	0.39991	0.692	0.57	3.65325e-115	CD4_Tem_Il7r+	Sdf4	CD4 Teff Treg
Rnh1	1.89932e-115	0.826518	0.293	0.167	3.99351e-111	CD4_Tem_Il7r+	Rnh1	CD4 Teff Treg
Gnb2	2.2379e-115	0.353133	0.724	0.612	4.70541e-111	CD4_Tem_Il7r+	Gnb2	CD4 Teff Treg
Sytl1	2.96693e-115	0.887542	0.274	0.154	6.23826e-111	CD4_Tem_Il7r+	Sytl1	CD4 Teff Treg
B3gnt2	4.12834e-112	0.604536	0.464	0.321	8.68026e-108	CD4_Tem_Il7r+	B3gnt2	CD4 Teff Treg
D16Ertd472e	1.38282e-111	0.658757	0.421	0.282	2.90751e-107	CD4_Tem_Il7r+	D16Ertd472e	CD4 Teff Treg
S1pr4	1.49367e-110	0.686843	0.401	0.265	3.14059e-106	CD4_Tem_Il7r+	S1pr4	CD4 Teff Treg
Map2k3	2.64444e-110	0.885536	0.259	0.144	5.5602e-106	CD4_Tem_Il7r+	Map2k3	CD4 Teff Treg
Capns1	3.25361e-110	0.5291	0.531	0.386	6.84105e-106	CD4_Tem_Il7r+	Capns1	CD4 Teff Treg
Runx11	1.3719e-108	0.54575	0.513	0.365	2.88456e-104	CD4_Tem_Il7r+	Runx1	CD4 Teff Treg
Ncf4	4.71889e-108	0.779789	0.306	0.182	9.92194e-104	CD4_Tem_Il7r+	Ncf4	CD4 Teff Treg
Aldoa	5.18907e-107	0.305355	0.781	0.682	1.09105e-102	CD4_Tem_Il7r+	Aldoa	CD4 Teff Treg
Syngr2	5.59576e-107	0.742158	0.321	0.193	1.17656e-102	CD4_Tem_Il7r+	Syngr2	CD4 Teff Treg
Cd84	1.42132e-105	0.687694	0.371	0.238	2.98847e-101	CD4_Tem_Il7r+	Cd84	CD4 Teff Treg
Arf6	6.38338e-105	0.357038	0.714	0.6	1.34217e-100	CD4_Tem_Il7r+	Arf6	CD4 Teff Treg
Uhrf2	1.53984e-104	0.679025	0.385	0.256	3.23767e-100	CD4_Tem_Il7r+	Uhrf2	CD4 Teff Treg
Sptssa	2.47379e-103	0.634838	0.417	0.287	5.2014e-99	CD4_Tem_Il7r+	Sptssa	CD4 Teff Treg
Fli1	4.85537e-102	0.592448	0.447	0.312	1.02089e-97	CD4_Tem_Il7r+	Fli1	CD4 Teff Treg
Jak2	5.48494e-102	0.70842	0.353	0.225	1.15326e-97	CD4_Tem_Il7r+	Jak2	CD4 Teff Treg
Shld1	7.25556e-102	0.88001	0.26	0.15	1.52555e-97	CD4_Tem_Il7r+	Shld1	CD4 Teff Treg
Iqgap2	2.61243e-101	0.740331	0.341	0.218	5.49289e-97	CD4_Tem_Il7r+	Iqgap2	CD4 Teff Treg
Slco3a1	3.23781e-101	0.751356	0.319	0.198	6.80782e-97	CD4_Tem_Il7r+	Slco3a1	CD4 Teff Treg
Pdia3	5.69476e-101	0.341343	0.717	0.611	1.19738e-96	CD4_Tem_Il7r+	Pdia3	CD4 Teff Treg
Prkx	2.44578e-99	0.815327	0.282	0.169	5.14249e-95	CD4_Tem_Il7r+	Prkx	CD4 Teff Treg
Nr3c1	6.40065e-99	0.622933	0.422	0.292	1.3458e-94	CD4_Tem_Il7r+	Nr3c1	CD4 Teff Treg
Zfp36	4.22474e-98	0.261076	0.868	0.791	8.88295e-94	CD4_Tem_Il7r+	Zfp36	CD4 Teff Treg
Iqgap1	6.70168e-98	0.357021	0.702	0.59	1.4091e-93	CD4_Tem_Il7r+	Iqgap1	CD4 Teff Treg
Gnb1	2.87096e-97	0.365737	0.68	0.56	6.03648e-93	CD4_Tem_Il7r+	Gnb1	CD4 Teff Treg
Hmgb2	4.59958e-97	0.250578	0.85	0.772	9.67107e-93	CD4_Tem_Il7r+	Hmgb2	CD4 Teff Treg
Txn1	1.29839e-95	0.483882	0.533	0.394	2.72999e-91	CD4_Tem_Il7r+	Txn1	CD4 Teff Treg
Nek7	3.41567e-95	0.675596	0.362	0.239	7.18179e-91	CD4_Tem_Il7r+	Nek7	CD4 Teff Treg
Gabarapl2	2.32892e-93	0.361341	0.673	0.559	4.89678e-89	CD4_Tem_Il7r+	Gabarapl2	CD4 Teff Treg
Dnajb1	1.29291e-92	0.391613	0.696	0.591	2.71848e-88	CD4_Tem_Il7r+	Dnajb1	CD4 Teff Treg
Ybx3	1.30531e-92	0.777845	0.259	0.15	2.74455e-88	CD4_Tem_Il7r+	Ybx3	CD4 Teff Treg
Spn	2.48857e-90	0.588973	0.408	0.283	5.23247e-86	CD4_Tem_Il7r+	Spn	CD4 Teff Treg
Ptpn1	1.00936e-89	0.428933	0.586	0.453	2.12228e-85	CD4_Tem_Il7r+	Ptpn1	CD4 Teff Treg
Cd48	3.18457e-89	0.571042	0.417	0.29	6.69588e-85	CD4_Tem_Il7r+	Cd48	CD4 Teff Treg
Vcp	1.07959e-87	0.450592	0.549	0.429	2.26996e-83	CD4_Tem_Il7r+	Vcp	CD4 Teff Treg
Clint1	1.98331e-87	0.297214	0.762	0.664	4.17011e-83	CD4_Tem_Il7r+	Clint1	CD4 Teff Treg
Irf2bp21	5.17716e-87	0.365246	0.667	0.551	1.08855e-82	CD4_Tem_Il7r+	Irf2bp2	CD4 Teff Treg
Csrnp1	5.96862e-86	0.523746	0.471	0.345	1.25496e-81	CD4_Tem_Il7r+	Csrnp1	CD4 Teff Treg
Tmbim4	1.31839e-85	0.741714	0.266	0.159	2.77205e-81	CD4_Tem_Il7r+	Tmbim4	CD4 Teff Treg
Rap1a	1.3578e-85	0.446762	0.543	0.417	2.85491e-81	CD4_Tem_Il7r+	Rap1a	CD4 Teff Treg
Psen2	3.96859e-85	0.718869	0.294	0.185	8.34437e-81	CD4_Tem_Il7r+	Psen2	CD4 Teff Treg
Dusp5	1.55293e-84	0.46197	0.549	0.435	3.26518e-80	CD4_Tem_Il7r+	Dusp5	CD4 Teff Treg
Faah1	2.52392e-84	0.653602	0.334	0.22	5.30679e-80	CD4_Tem_Il7r+	Faah	CD4 Teff Treg
Samhd1	5.55724e-82	0.378111	0.645	0.539	1.16847e-77	CD4_Tem_Il7r+	Samhd1	CD4 Teff Treg
Tbc1d10c	1.17152e-81	0.351892	0.652	0.537	2.46324e-77	CD4_Tem_Il7r+	Tbc1d10c	CD4 Teff Treg
Cd6	2.2897e-81	0.462888	0.525	0.411	4.81432e-77	CD4_Tem_Il7r+	Cd6	CD4 Teff Treg
Lypla2	3.38333e-81	0.479713	0.484	0.361	7.11379e-77	CD4_Tem_Il7r+	Lypla2	CD4 Teff Treg
Ebp	3.51432e-81	0.760524	0.263	0.161	7.38922e-77	CD4_Tem_Il7r+	Ebp	CD4 Teff Treg
Itpkb	5.39793e-81	0.407314	0.598	0.476	1.13497e-76	CD4_Tem_Il7r+	Itpkb	CD4 Teff Treg
Arhgdia	7.96288e-81	0.283061	0.75	0.652	1.67428e-76	CD4_Tem_Il7r+	Arhgdia	CD4 Teff Treg
Inpp4b	1.48105e-80	0.401229	0.591	0.48	3.11406e-76	CD4_Tem_Il7r+	Inpp4b	CD4 Teff Treg
Maz	1.94335e-80	0.509432	0.453	0.332	4.08609e-76	CD4_Tem_Il7r+	Maz	CD4 Teff Treg
Rbl2	3.32703e-80	0.592739	0.374	0.255	6.99542e-76	CD4_Tem_Il7r+	Rbl2	CD4 Teff Treg
Arpc4	3.5451e-79	0.34009	0.659	0.552	7.45393e-75	CD4_Tem_Il7r+	Arpc4	CD4 Teff Treg
Tmbim6	5.63938e-78	0.27616	0.753	0.657	1.18574e-73	CD4_Tem_Il7r+	Tmbim6	CD4 Teff Treg
Kcnn4	1.20263e-77	0.512091	0.443	0.321	2.52865e-73	CD4_Tem_Il7r+	Kcnn4	CD4 Teff Treg
Anxa6	7.01668e-77	0.383458	0.587	0.477	1.47533e-72	CD4_Tem_Il7r+	Anxa6	CD4 Teff Treg
Ehd3	1.02648e-76	0.437638	0.539	0.425	2.15827e-72	CD4_Tem_Il7r+	Ehd3	CD4 Teff Treg
Mrpl33	1.87837e-74	0.418168	0.544	0.429	3.94947e-70	CD4_Tem_Il7r+	Mrpl33	CD4 Teff Treg
Elmo1	4.37335e-74	0.493372	0.452	0.334	9.19541e-70	CD4_Tem_Il7r+	Elmo1	CD4 Teff Treg
Sash3	4.39542e-74	0.497063	0.438	0.318	9.24181e-70	CD4_Tem_Il7r+	Sash3	CD4 Teff Treg
Cebpb	5.07011e-74	0.469025	0.498	0.381	1.06604e-69	CD4_Tem_Il7r+	Cebpb	CD4 Teff Treg
Adk2	3.03065e-72	0.587352	0.351	0.242	6.37225e-68	CD4_Tem_Il7r+	Adk	CD4 Teff Treg
Sorl11	7.6506e-72	0.616188	0.331	0.227	1.60862e-67	CD4_Tem_Il7r+	Sorl1	CD4 Teff Treg
Cdk17	9.87053e-72	0.525758	0.4	0.288	2.07538e-67	CD4_Tem_Il7r+	Cdk17	CD4 Teff Treg
BC031181	1.02781e-71	0.438344	0.509	0.397	2.16108e-67	CD4_Tem_Il7r+	BC031181	CD4 Teff Treg
St8sia4	1.53008e-71	0.686324	0.258	0.161	3.21714e-67	CD4_Tem_Il7r+	St8sia4	CD4 Teff Treg
Sntb1	3.23987e-71	0.561527	0.371	0.261	6.81216e-67	CD4_Tem_Il7r+	Sntb1	CD4 Teff Treg
Trp53inp1	3.63721e-71	0.705716	0.272	0.175	7.64759e-67	CD4_Tem_Il7r+	Trp53inp1	CD4 Teff Treg
Tmem173	2.99847e-70	0.647044	0.279	0.179	6.30458e-66	CD4_Tem_Il7r+	Tmem173	CD4 Teff Treg
Arl6ip1	6.18653e-70	0.279496	0.719	0.629	1.30078e-65	CD4_Tem_Il7r+	Arl6ip1	CD4 Teff Treg
Myo1g	8.69119e-70	0.609931	0.33	0.226	1.82741e-65	CD4_Tem_Il7r+	Myo1g	CD4 Teff Treg
Glud1	1.19835e-69	0.404321	0.552	0.451	2.51965e-65	CD4_Tem_Il7r+	Glud1	CD4 Teff Treg
Cox6b1	1.2918e-69	0.264991	0.736	0.643	2.71614e-65	CD4_Tem_Il7r+	Cox6b1	CD4 Teff Treg
Retreg12	2.27919e-69	0.475059	0.448	0.336	4.79222e-65	CD4_Tem_Il7r+	Retreg1	CD4 Teff Treg
Snx20	2.72124e-69	0.66388	0.264	0.167	5.72168e-65	CD4_Tem_Il7r+	Snx20	CD4 Teff Treg
Rexo2	2.78423e-69	0.455198	0.488	0.379	5.85411e-65	CD4_Tem_Il7r+	Rexo2	CD4 Teff Treg
Coro1b	7.84907e-69	0.454277	0.468	0.354	1.65035e-64	CD4_Tem_Il7r+	Coro1b	CD4 Teff Treg
Vsir	8.93391e-69	0.414335	0.519	0.407	1.87844e-64	CD4_Tem_Il7r+	Vsir	CD4 Teff Treg
Zfp36l1	2.0852e-68	0.275059	0.74	0.667	4.38435e-64	CD4_Tem_Il7r+	Zfp36l1	CD4 Teff Treg
Nfkbiz	1.00613e-67	0.520616	0.429	0.325	2.11549e-63	CD4_Tem_Il7r+	Nfkbiz	CD4 Teff Treg
Hivep2	9.07695e-67	0.602121	0.307	0.205	1.90852e-62	CD4_Tem_Il7r+	Hivep2	CD4 Teff Treg
Psenen	1.39324e-66	0.332979	0.623	0.519	2.92942e-62	CD4_Tem_Il7r+	Psenen	CD4 Teff Treg
Ptpn221	2.14534e-66	0.474677	0.436	0.324	4.5108e-62	CD4_Tem_Il7r+	Ptpn22	CD4 Teff Treg
Tspan321	4.07775e-66	0.477768	0.426	0.31	8.57388e-62	CD4_Tem_Il7r+	Tspan32	CD4 Teff Treg
Gimap1	4.71426e-66	0.405813	0.521	0.408	9.9122e-62	CD4_Tem_Il7r+	Gimap1	CD4 Teff Treg
Esyt2	1.11215e-65	0.415285	0.509	0.396	2.33841e-61	CD4_Tem_Il7r+	Esyt2	CD4 Teff Treg
Tmem642	1.27417e-65	0.580543	0.365	0.264	2.67907e-61	CD4_Tem_Il7r+	Tmem64	CD4 Teff Treg
Gpx4	1.29809e-64	0.253176	0.752	0.663	2.72935e-60	CD4_Tem_Il7r+	Gpx4	CD4 Teff Treg
Dok2	1.5635e-64	0.593977	0.301	0.201	3.28742e-60	CD4_Tem_Il7r+	Dok2	CD4 Teff Treg
Ripor2	3.01134e-64	0.297856	0.684	0.591	6.33165e-60	CD4_Tem_Il7r+	Ripor2	CD4 Teff Treg
Trim8	4.89469e-64	0.618015	0.275	0.179	1.02916e-59	CD4_Tem_Il7r+	Trim8	CD4 Teff Treg
Ech1	8.15239e-64	0.563401	0.332	0.231	1.71412e-59	CD4_Tem_Il7r+	Ech1	CD4 Teff Treg
Zap70	1.9137e-63	0.397576	0.518	0.409	4.02374e-59	CD4_Tem_Il7r+	Zap70	CD4 Teff Treg
Rock1	3.54228e-63	0.382181	0.538	0.43	7.44799e-59	CD4_Tem_Il7r+	Rock1	CD4 Teff Treg
Ptp4a2	4.94931e-63	0.285327	0.691	0.602	1.04064e-58	CD4_Tem_Il7r+	Ptp4a2	CD4 Teff Treg
Flna	2.05098e-62	0.339367	0.61	0.512	4.31238e-58	CD4_Tem_Il7r+	Flna	CD4 Teff Treg
Celf2	3.02533e-62	0.368512	0.561	0.451	6.36105e-58	CD4_Tem_Il7r+	Celf2	CD4 Teff Treg
Prrc2b	3.52289e-62	0.454719	0.445	0.336	7.40723e-58	CD4_Tem_Il7r+	Prrc2b	CD4 Teff Treg
Rcsd1	6.10773e-62	0.477128	0.413	0.307	1.28421e-57	CD4_Tem_Il7r+	Rcsd1	CD4 Teff Treg
Stat41	2.7584e-61	0.503987	0.384	0.28	5.7998e-57	CD4_Tem_Il7r+	Stat4	CD4 Teff Treg
Dap	6.13754e-61	0.547973	0.333	0.232	1.29048e-56	CD4_Tem_Il7r+	Dap	CD4 Teff Treg
Sh2b1	1.09838e-60	0.633683	0.256	0.166	2.30945e-56	CD4_Tem_Il7r+	Sh2b1	CD4 Teff Treg
Fnbp1	1.54623e-60	0.485768	0.392	0.288	3.2511e-56	CD4_Tem_Il7r+	Fnbp1	CD4 Teff Treg
Nr4a1	2.22013e-60	0.510213	0.39	0.287	4.66805e-56	CD4_Tem_Il7r+	Nr4a1	CD4 Teff Treg
Ctrb1	2.4297e-60	0.302047	0.277	0.172	5.1087e-56	CD4_Tem_Il7r+	Ctrb1	CD4 Teff Treg
Ptpn11	2.69844e-60	0.640226	0.274	0.184	5.67374e-56	CD4_Tem_Il7r+	Ptpn11	CD4 Teff Treg
Gpx1	3.85848e-60	0.26279	0.726	0.634	8.11285e-56	CD4_Tem_Il7r+	Gpx1	CD4 Teff Treg
Lrrfip1	4.79849e-60	0.38349	0.522	0.416	1.00893e-55	CD4_Tem_Il7r+	Lrrfip1	CD4 Teff Treg
Snx2	6.72356e-60	0.602012	0.294	0.202	1.4137e-55	CD4_Tem_Il7r+	Snx2	CD4 Teff Treg
Gbp7	7.03851e-60	0.608111	0.275	0.183	1.47992e-55	CD4_Tem_Il7r+	Gbp7	CD4 Teff Treg
Gm26740	2.22423e-59	0.49604	0.383	0.282	4.67666e-55	CD4_Tem_Il7r+	Gm26740	CD4 Teff Treg
Glmp	6.40812e-59	0.549811	0.321	0.224	1.34737e-54	CD4_Tem_Il7r+	Glmp	CD4 Teff Treg
Gpr1831	1.11594e-58	0.645935	0.283	0.195	2.34638e-54	CD4_Tem_Il7r+	Gpr183	CD4 Teff Treg
Baz1a	2.96491e-58	0.55075	0.319	0.222	6.23401e-54	CD4_Tem_Il7r+	Baz1a	CD4 Teff Treg
Mapkapk2	4.76782e-58	0.593607	0.286	0.195	1.00248e-53	CD4_Tem_Il7r+	Mapkapk2	CD4 Teff Treg
Rabgap1l	5.41782e-58	0.405276	0.479	0.371	1.13915e-53	CD4_Tem_Il7r+	Rabgap1l	CD4 Teff Treg
Orai1	6.28276e-58	0.448086	0.425	0.318	1.32101e-53	CD4_Tem_Il7r+	Orai1	CD4 Teff Treg
Slc1a5	1.00225e-57	0.584363	0.294	0.203	2.10732e-53	CD4_Tem_Il7r+	Slc1a5	CD4 Teff Treg
Pstpip1	2.36581e-57	0.478483	0.38	0.277	4.97436e-53	CD4_Tem_Il7r+	Pstpip1	CD4 Teff Treg
Camk4	2.81194e-57	0.452756	0.413	0.311	5.91239e-53	CD4_Tem_Il7r+	Camk4	CD4 Teff Treg
Nucb1	2.95353e-57	0.610684	0.263	0.175	6.2101e-53	CD4_Tem_Il7r+	Nucb1	CD4 Teff Treg
Batf	4.36221e-57	0.566138	0.31	0.215	9.17199e-53	CD4_Tem_Il7r+	Batf	CD4 Teff Treg
Nrip1	5.61758e-57	0.414656	0.473	0.369	1.18115e-52	CD4_Tem_Il7r+	Nrip1	CD4 Teff Treg
Atp6v0e	1.47699e-56	0.30005	0.628	0.533	3.10552e-52	CD4_Tem_Il7r+	Atp6v0e	CD4 Teff Treg
Actr2	1.22313e-55	0.329696	0.572	0.475	2.57176e-51	CD4_Tem_Il7r+	Actr2	CD4 Teff Treg
Gabarap	2.70712e-55	0.258507	0.691	0.604	5.692e-51	CD4_Tem_Il7r+	Gabarap	CD4 Teff Treg
Resf1	4.58514e-55	0.450458	0.43	0.333	9.64071e-51	CD4_Tem_Il7r+	Resf1	CD4 Teff Treg
Zmiz1	7.80558e-55	0.507605	0.322	0.224	1.6412e-50	CD4_Tem_Il7r+	Zmiz1	CD4 Teff Treg
Inpp5d	2.13683e-54	0.471152	0.371	0.271	4.4929e-50	CD4_Tem_Il7r+	Inpp5d	CD4 Teff Treg
Crlf2	2.49169e-54	0.591995	0.266	0.179	5.23902e-50	CD4_Tem_Il7r+	Crlf2	CD4 Teff Treg
Arhgef3	5.23079e-54	0.53428	0.308	0.216	1.09983e-49	CD4_Tem_Il7r+	Arhgef3	CD4 Teff Treg
Cdc42se2	1.93638e-53	0.348084	0.545	0.449	4.07144e-49	CD4_Tem_Il7r+	Cdc42se2	CD4 Teff Treg
Cenpb	2.59054e-53	0.591058	0.262	0.176	5.44686e-49	CD4_Tem_Il7r+	Cenpb	CD4 Teff Treg
Fmnl1	7.01714e-53	0.347283	0.542	0.443	1.47542e-48	CD4_Tem_Il7r+	Fmnl1	CD4 Teff Treg
Spcs2	1.18496e-52	0.335143	0.556	0.453	2.4915e-48	CD4_Tem_Il7r+	Spcs2	CD4 Teff Treg
Reep5	1.44951e-52	0.35662	0.521	0.423	3.04775e-48	CD4_Tem_Il7r+	Reep5	CD4 Teff Treg
Ptges3	1.49454e-52	0.314234	0.592	0.493	3.14242e-48	CD4_Tem_Il7r+	Ptges3	CD4 Teff Treg
Rhog	2.10639e-52	0.312336	0.589	0.495	4.4289e-48	CD4_Tem_Il7r+	Rhog	CD4 Teff Treg
Itgal	2.64821e-52	0.428692	0.393	0.293	5.56813e-48	CD4_Tem_Il7r+	Itgal	CD4 Teff Treg
Edf1	1.37388e-51	0.262732	0.65	0.568	2.88872e-47	CD4_Tem_Il7r+	Edf1	CD4 Teff Treg
Vps28	2.26977e-51	0.281996	0.65	0.552	4.77241e-47	CD4_Tem_Il7r+	Vps28	CD4 Teff Treg
Prelid1	2.62094e-51	0.309778	0.584	0.498	5.51078e-47	CD4_Tem_Il7r+	Prelid1	CD4 Teff Treg
Tnfaip8l2	2.80423e-51	0.5164	0.32	0.229	5.89618e-47	CD4_Tem_Il7r+	Tnfaip8l2	CD4 Teff Treg
Ctsa	7.79083e-51	0.436893	0.397	0.301	1.6381e-46	CD4_Tem_Il7r+	Ctsa	CD4 Teff Treg
Plaat3	9.4417e-51	0.426899	0.411	0.315	1.98521e-46	CD4_Tem_Il7r+	Plaat3	CD4 Teff Treg
Hspa4	1.27653e-50	0.305458	0.592	0.501	2.68402e-46	CD4_Tem_Il7r+	Hspa4	CD4 Teff Treg
Vasp	3.79624e-50	0.278296	0.639	0.548	7.98197e-46	CD4_Tem_Il7r+	Vasp	CD4 Teff Treg
Polr2e	1.00942e-49	0.423999	0.405	0.308	2.1224e-45	CD4_Tem_Il7r+	Polr2e	CD4 Teff Treg
Gpcpd11	2.05616e-49	0.442577	0.384	0.288	4.32329e-45	CD4_Tem_Il7r+	Gpcpd1	CD4 Teff Treg
Neu1	2.16875e-49	0.496391	0.325	0.236	4.56001e-45	CD4_Tem_Il7r+	Neu1	CD4 Teff Treg
Ccng1	5.22665e-49	0.485467	0.345	0.256	1.09896e-44	CD4_Tem_Il7r+	Ccng1	CD4 Teff Treg
Calm3	8.2923e-49	0.361303	0.489	0.391	1.74354e-44	CD4_Tem_Il7r+	Calm3	CD4 Teff Treg
Hsph1	2.27451e-48	0.501242	0.346	0.261	4.78238e-44	CD4_Tem_Il7r+	Hsph1	CD4 Teff Treg
Twf2	2.29336e-48	0.419061	0.403	0.305	4.82202e-44	CD4_Tem_Il7r+	Twf2	CD4 Teff Treg
Pycard	2.59581e-48	0.366474	0.499	0.413	5.45794e-44	CD4_Tem_Il7r+	Pycard	CD4 Teff Treg
Scamp3	3.22461e-48	0.371808	0.462	0.367	6.78006e-44	CD4_Tem_Il7r+	Scamp3	CD4 Teff Treg
Cyld	5.66578e-48	0.465658	0.343	0.252	1.19129e-43	CD4_Tem_Il7r+	Cyld	CD4 Teff Treg
Cnot6l	9.87677e-48	0.479936	0.348	0.259	2.07669e-43	CD4_Tem_Il7r+	Cnot6l	CD4 Teff Treg
Ehmt2	1.14212e-47	0.566334	0.259	0.178	2.40143e-43	CD4_Tem_Il7r+	Ehmt2	CD4 Teff Treg
Aup1	2.7405e-47	0.282303	0.606	0.516	5.76218e-43	CD4_Tem_Il7r+	Aup1	CD4 Teff Treg
Ankrd12	2.82773e-47	0.373959	0.457	0.361	5.94559e-43	CD4_Tem_Il7r+	Ankrd12	CD4 Teff Treg
Sema4d	3.15919e-47	0.422191	0.398	0.305	6.64251e-43	CD4_Tem_Il7r+	Sema4d	CD4 Teff Treg
Degs1	3.21714e-47	0.507695	0.3	0.214	6.76435e-43	CD4_Tem_Il7r+	Degs1	CD4 Teff Treg
Tes1	4.48889e-47	0.282269	0.621	0.527	9.43835e-43	CD4_Tem_Il7r+	Tes	CD4 Teff Treg
Grap	8.98516e-47	0.320494	0.542	0.447	1.88922e-42	CD4_Tem_Il7r+	Grap	CD4 Teff Treg
M6pr	1.06895e-46	0.379958	0.444	0.349	2.24757e-42	CD4_Tem_Il7r+	M6pr	CD4 Teff Treg
Gimap4	1.23198e-46	0.297415	0.579	0.485	2.59036e-42	CD4_Tem_Il7r+	Gimap4	CD4 Teff Treg
Sh3kbp1	1.24836e-46	0.290938	0.603	0.511	2.6248e-42	CD4_Tem_Il7r+	Sh3kbp1	CD4 Teff Treg
Lncpint1	1.49451e-46	0.443071	0.381	0.293	3.14235e-42	CD4_Tem_Il7r+	Lncpint	CD4 Teff Treg
Sik3	1.81307e-46	0.530392	0.268	0.186	3.81215e-42	CD4_Tem_Il7r+	Sik3	CD4 Teff Treg
Ifnar2	2.15208e-46	0.457065	0.346	0.256	4.52495e-42	CD4_Tem_Il7r+	Ifnar2	CD4 Teff Treg
Nfkb1	2.23864e-46	0.344364	0.512	0.422	4.70697e-42	CD4_Tem_Il7r+	Nfkb1	CD4 Teff Treg
Chmp2a	6.24153e-46	0.397218	0.416	0.323	1.31234e-41	CD4_Tem_Il7r+	Chmp2a	CD4 Teff Treg
Tbcb	1.30904e-45	0.529218	0.262	0.181	2.75239e-41	CD4_Tem_Il7r+	Tbcb	CD4 Teff Treg
Zgpat	1.90074e-45	0.32021	0.532	0.441	3.9965e-41	CD4_Tem_Il7r+	Zgpat	CD4 Teff Treg
Xist	4.8431e-45	0.262908	0.663	0.56	1.01831e-40	CD4_Tem_Il7r+	Xist	CD4 Teff Treg
Ppp2ca	6.14352e-45	0.318357	0.531	0.443	1.29174e-40	CD4_Tem_Il7r+	Ppp2ca	CD4 Teff Treg
Etfb	1.28118e-44	0.528052	0.26	0.18	2.69382e-40	CD4_Tem_Il7r+	Etfb	CD4 Teff Treg
Cdipt	3.26107e-44	0.403488	0.402	0.31	6.85673e-40	CD4_Tem_Il7r+	Cdipt	CD4 Teff Treg
Tpst21	3.49897e-44	0.316116	0.526	0.432	7.35694e-40	CD4_Tem_Il7r+	Tpst2	CD4 Teff Treg
Aebp2	4.65259e-44	0.389938	0.419	0.328	9.78253e-40	CD4_Tem_Il7r+	Aebp2	CD4 Teff Treg
Tab2	5.13693e-44	0.537042	0.26	0.182	1.08009e-39	CD4_Tem_Il7r+	Tab2	CD4 Teff Treg
Fam173a	7.06585e-44	0.404555	0.394	0.304	1.48567e-39	CD4_Tem_Il7r+	Fam173a	CD4 Teff Treg
Bloc1s1	1.18229e-43	0.356869	0.459	0.366	2.48589e-39	CD4_Tem_Il7r+	Bloc1s1	CD4 Teff Treg
Akna	1.18505e-43	0.332631	0.504	0.411	2.49169e-39	CD4_Tem_Il7r+	Akna	CD4 Teff Treg
Rgs14	1.19476e-43	0.476125	0.302	0.218	2.5121e-39	CD4_Tem_Il7r+	Rgs14	CD4 Teff Treg
Hectd1	1.27527e-43	0.322152	0.521	0.436	2.68139e-39	CD4_Tem_Il7r+	Hectd1	CD4 Teff Treg
Agfg1	2.52252e-43	0.40662	0.395	0.307	5.30384e-39	CD4_Tem_Il7r+	Agfg1	CD4 Teff Treg
Glipr21	2.66093e-43	0.474415	0.335	0.254	5.59487e-39	CD4_Tem_Il7r+	Glipr2	CD4 Teff Treg
Nfatc1	3.12763e-43	0.425996	0.379	0.293	6.57615e-39	CD4_Tem_Il7r+	Nfatc1	CD4 Teff Treg
Phf6	4.2632e-43	0.484608	0.301	0.219	8.9638e-39	CD4_Tem_Il7r+	Phf6	CD4 Teff Treg
Irf2bpl	4.92435e-43	0.378115	0.43	0.339	1.03539e-38	CD4_Tem_Il7r+	Irf2bpl	CD4 Teff Treg
Cflar	9.72217e-43	0.501566	0.281	0.201	2.04418e-38	CD4_Tem_Il7r+	Cflar	CD4 Teff Treg
Aprt	2.91538e-42	0.357243	0.458	0.373	6.12987e-38	CD4_Tem_Il7r+	Aprt	CD4 Teff Treg
Wdr83os	3.30497e-42	0.351581	0.455	0.364	6.94902e-38	CD4_Tem_Il7r+	Wdr83os	CD4 Teff Treg
Tbl1xr1	3.5531e-42	0.516376	0.268	0.191	7.47074e-38	CD4_Tem_Il7r+	Tbl1xr1	CD4 Teff Treg
Camk2d	5.37799e-42	0.425921	0.358	0.274	1.13078e-37	CD4_Tem_Il7r+	Camk2d	CD4 Teff Treg
Gm3839	5.7946e-42	0.485851	0.285	0.205	1.21837e-37	CD4_Tem_Il7r+	Gm3839	CD4 Teff Treg
Lamtor5	6.36536e-42	0.511739	0.272	0.195	1.33838e-37	CD4_Tem_Il7r+	Lamtor5	CD4 Teff Treg
Prdx2	1.28879e-41	0.454591	0.318	0.235	2.70981e-37	CD4_Tem_Il7r+	Prdx2	CD4 Teff Treg
Cltc	2.63552e-41	0.45598	0.319	0.237	5.54145e-37	CD4_Tem_Il7r+	Cltc	CD4 Teff Treg
Fam53b	2.70516e-41	0.505578	0.271	0.194	5.68787e-37	CD4_Tem_Il7r+	Fam53b	CD4 Teff Treg
Rap1gds1	3.51416e-41	0.497485	0.271	0.192	7.38888e-37	CD4_Tem_Il7r+	Rap1gds1	CD4 Teff Treg
Ndufb7	3.64684e-41	0.28314	0.564	0.475	7.66785e-37	CD4_Tem_Il7r+	Ndufb7	CD4 Teff Treg
Tnks2	7.87842e-41	0.336187	0.482	0.398	1.65652e-36	CD4_Tem_Il7r+	Tnks2	CD4 Teff Treg
Med28	1.41974e-40	0.324078	0.489	0.403	2.98514e-36	CD4_Tem_Il7r+	Med28	CD4 Teff Treg
Ubxn4	1.53713e-40	0.347	0.455	0.367	3.23197e-36	CD4_Tem_Il7r+	Ubxn4	CD4 Teff Treg
Ppp1r11	1.26417e-39	0.376839	0.399	0.313	2.65804e-35	CD4_Tem_Il7r+	Ppp1r11	CD4 Teff Treg
Zfand6	1.74371e-39	0.364526	0.424	0.342	3.66632e-35	CD4_Tem_Il7r+	Zfand6	CD4 Teff Treg
Socs3	2.78208e-39	0.341272	0.476	0.395	5.8496e-35	CD4_Tem_Il7r+	Socs3	CD4 Teff Treg
Wtap	3.36395e-39	0.408783	0.356	0.274	7.07305e-35	CD4_Tem_Il7r+	Wtap	CD4 Teff Treg
Rnf125	5.74409e-39	0.270516	0.593	0.505	1.20775e-34	CD4_Tem_Il7r+	Rnf125	CD4 Teff Treg
Rassf1	6.67625e-39	0.42913	0.329	0.247	1.40375e-34	CD4_Tem_Il7r+	Rassf1	CD4 Teff Treg
Aplp2	7.79541e-39	0.410484	0.362	0.278	1.63906e-34	CD4_Tem_Il7r+	Aplp2	CD4 Teff Treg
Mapk1	1.41731e-38	0.36433	0.411	0.327	2.98004e-34	CD4_Tem_Il7r+	Mapk1	CD4 Teff Treg
Arhgap30	1.7062e-38	0.338023	0.452	0.369	3.58746e-34	CD4_Tem_Il7r+	Arhgap30	CD4 Teff Treg
Sod2	2.15613e-38	0.443713	0.306	0.228	4.53349e-34	CD4_Tem_Il7r+	Sod2	CD4 Teff Treg
Gsk3b	5.08642e-38	0.332953	0.458	0.373	1.06947e-33	CD4_Tem_Il7r+	Gsk3b	CD4 Teff Treg
1810058I24Rik	2.30478e-37	0.348356	0.449	0.37	4.84602e-33	CD4_Tem_Il7r+	1810058I24Rik	CD4 Teff Treg
Clec2d	2.4181e-37	0.43781	0.32	0.243	5.08431e-33	CD4_Tem_Il7r+	Clec2d	CD4 Teff Treg
Wdr1	3.04244e-37	0.296113	0.513	0.428	6.39704e-33	CD4_Tem_Il7r+	Wdr1	CD4 Teff Treg
Ywhaq	4.04184e-37	0.282775	0.53	0.449	8.49837e-33	CD4_Tem_Il7r+	Ywhaq	CD4 Teff Treg
Ankrd44	4.45301e-37	0.276024	0.545	0.462	9.3629e-33	CD4_Tem_Il7r+	Ankrd44	CD4 Teff Treg
Rnasek	4.79594e-37	0.271058	0.568	0.482	1.0084e-32	CD4_Tem_Il7r+	Rnasek	CD4 Teff Treg
Ywhab	5.2215e-37	0.294835	0.512	0.425	1.09787e-32	CD4_Tem_Il7r+	Ywhab	CD4 Teff Treg
Mink1	1.61891e-36	0.464798	0.271	0.197	3.40392e-32	CD4_Tem_Il7r+	Mink1	CD4 Teff Treg
Sh2d1a	1.3773e-35	0.406537	0.359	0.284	2.89592e-31	CD4_Tem_Il7r+	Sh2d1a	CD4 Teff Treg
BC004004	1.70315e-35	0.460101	0.264	0.192	3.58103e-31	CD4_Tem_Il7r+	BC004004	CD4 Teff Treg
Anxa5	2.67132e-35	0.355209	0.403	0.324	5.61671e-31	CD4_Tem_Il7r+	Anxa5	CD4 Teff Treg
Stk10	2.97735e-35	0.267317	0.555	0.477	6.26018e-31	CD4_Tem_Il7r+	Stk10	CD4 Teff Treg
Fbxo33	3.97893e-35	0.391262	0.355	0.276	8.3661e-31	CD4_Tem_Il7r+	Fbxo33	CD4 Teff Treg
Sec11c1	4.26217e-35	0.338948	0.417	0.336	8.96164e-31	CD4_Tem_Il7r+	Sec11c	CD4 Teff Treg
Tecr	7.98336e-35	0.270561	0.541	0.461	1.67858e-30	CD4_Tem_Il7r+	Tecr	CD4 Teff Treg
Pomp	1.33517e-34	0.319628	0.452	0.369	2.80732e-30	CD4_Tem_Il7r+	Pomp	CD4 Teff Treg
Grina	1.43382e-34	0.432744	0.284	0.21	3.01474e-30	CD4_Tem_Il7r+	Grina	CD4 Teff Treg
Ciao2b	1.61169e-34	0.410254	0.315	0.239	3.38874e-30	CD4_Tem_Il7r+	Ciao2b	CD4 Teff Treg
Ube2j1	2.12515e-34	0.361832	0.391	0.31	4.46835e-30	CD4_Tem_Il7r+	Ube2j1	CD4 Teff Treg
Rer1	3.37245e-34	0.329395	0.424	0.343	7.09092e-30	CD4_Tem_Il7r+	Rer1	CD4 Teff Treg
Rassf5	3.74224e-34	0.320149	0.442	0.361	7.86843e-30	CD4_Tem_Il7r+	Rassf5	CD4 Teff Treg
Card19	6.66841e-34	0.408112	0.318	0.243	1.4021e-29	CD4_Tem_Il7r+	Card19	CD4 Teff Treg
Dock8	7.04183e-34	0.340845	0.416	0.336	1.48061e-29	CD4_Tem_Il7r+	Dock8	CD4 Teff Treg
Glipr1	7.15273e-34	0.4767	0.255	0.187	1.50393e-29	CD4_Tem_Il7r+	Glipr1	CD4 Teff Treg
Atpif1	1.0602e-33	0.426806	0.292	0.219	2.22918e-29	CD4_Tem_Il7r+	Atpif1	CD4 Teff Treg
Wasl	1.46673e-33	0.407206	0.325	0.25	3.08395e-29	CD4_Tem_Il7r+	Wasl	CD4 Teff Treg
Rnf19a2	1.49086e-33	0.336302	0.407	0.321	3.13469e-29	CD4_Tem_Il7r+	Rnf19a	CD4 Teff Treg
Tm9sf3	1.55998e-33	0.379782	0.348	0.27	3.28002e-29	CD4_Tem_Il7r+	Tm9sf3	CD4 Teff Treg
Dennd1c	2.03402e-33	0.40418	0.313	0.238	4.27672e-29	CD4_Tem_Il7r+	Dennd1c	CD4 Teff Treg
Adipor2	2.242e-33	0.429054	0.289	0.218	4.71403e-29	CD4_Tem_Il7r+	Adipor2	CD4 Teff Treg
Kdelr1	2.73092e-33	0.415043	0.297	0.223	5.74204e-29	CD4_Tem_Il7r+	Kdelr1	CD4 Teff Treg
Tmem30a	4.8055e-33	0.389778	0.335	0.259	1.0104e-28	CD4_Tem_Il7r+	Tmem30a	CD4 Teff Treg
Dynlrb1	5.16427e-33	0.383947	0.333	0.256	1.08584e-28	CD4_Tem_Il7r+	Dynlrb1	CD4 Teff Treg
Lamtor4	6.92926e-33	0.429633	0.283	0.212	1.45695e-28	CD4_Tem_Il7r+	Lamtor4	CD4 Teff Treg
Cd96	1.00506e-32	0.395297	0.346	0.274	2.11324e-28	CD4_Tem_Il7r+	Cd96	CD4 Teff Treg
Uba1	1.31865e-32	0.350562	0.376	0.297	2.7726e-28	CD4_Tem_Il7r+	Uba1	CD4 Teff Treg
Plekha2	1.60516e-32	0.463181	0.254	0.187	3.375e-28	CD4_Tem_Il7r+	Plekha2	CD4 Teff Treg
Cyth4	1.75995e-32	0.376534	0.345	0.27	3.70046e-28	CD4_Tem_Il7r+	Cyth4	CD4 Teff Treg
Ak2	2.37969e-32	0.379016	0.343	0.267	5.00353e-28	CD4_Tem_Il7r+	Ak2	CD4 Teff Treg
Mtdh	2.46273e-32	0.300093	0.459	0.379	5.17813e-28	CD4_Tem_Il7r+	Mtdh	CD4 Teff Treg
Tram1	2.62586e-32	0.343796	0.384	0.307	5.52114e-28	CD4_Tem_Il7r+	Tram1	CD4 Teff Treg
Psmd4	2.85117e-32	0.292193	0.478	0.4	5.99487e-28	CD4_Tem_Il7r+	Psmd4	CD4 Teff Treg
Hcls1	3.57261e-32	0.3229	0.416	0.338	7.51176e-28	CD4_Tem_Il7r+	Hcls1	CD4 Teff Treg
Hipk11	4.49651e-32	0.332272	0.407	0.328	9.45436e-28	CD4_Tem_Il7r+	Hipk1	CD4 Teff Treg
Rasa3	7.46104e-32	0.29384	0.487	0.414	1.56876e-27	CD4_Tem_Il7r+	Rasa3	CD4 Teff Treg
Abhd8	8.58377e-32	0.315801	0.429	0.349	1.80482e-27	CD4_Tem_Il7r+	Abhd8	CD4 Teff Treg
Rnpepl1	9.66255e-32	0.443784	0.255	0.188	2.03165e-27	CD4_Tem_Il7r+	Rnpepl1	CD4 Teff Treg
Rab35	1.04427e-31	0.436157	0.268	0.201	2.19568e-27	CD4_Tem_Il7r+	Rab35	CD4 Teff Treg
Fosb	1.06373e-31	0.263411	0.554	0.479	2.2366e-27	CD4_Tem_Il7r+	Fosb	CD4 Teff Treg
Tecpr11	1.10497e-31	0.2873	0.493	0.417	2.32331e-27	CD4_Tem_Il7r+	Tecpr1	CD4 Teff Treg
Sirt7	1.36315e-31	0.366254	0.346	0.269	2.86616e-27	CD4_Tem_Il7r+	Sirt7	CD4 Teff Treg
Akt1	1.72305e-31	0.422367	0.277	0.209	3.62289e-27	CD4_Tem_Il7r+	Akt1	CD4 Teff Treg
Rftn1	2.30098e-31	0.445742	0.26	0.194	4.83805e-27	CD4_Tem_Il7r+	Rftn1	CD4 Teff Treg
Rtf2	2.5308e-31	0.424726	0.269	0.199	5.32126e-27	CD4_Tem_Il7r+	Rtf2	CD4 Teff Treg
Tespa1	3.84795e-31	0.378178	0.341	0.27	8.09069e-27	CD4_Tem_Il7r+	Tespa1	CD4 Teff Treg
Ccdc12	4.07542e-31	0.282946	0.479	0.4	8.56898e-27	CD4_Tem_Il7r+	Ccdc12	CD4 Teff Treg
Atrx	4.78862e-31	0.296763	0.463	0.386	1.00686e-26	CD4_Tem_Il7r+	Atrx	CD4 Teff Treg
Yipf3	1.61952e-30	0.438175	0.26	0.194	3.4052e-26	CD4_Tem_Il7r+	Yipf3	CD4 Teff Treg
Stk24	1.84887e-30	0.264982	0.521	0.451	3.88742e-26	CD4_Tem_Il7r+	Stk24	CD4 Teff Treg
Csnk2b	1.86932e-30	0.273781	0.491	0.418	3.93043e-26	CD4_Tem_Il7r+	Csnk2b	CD4 Teff Treg
Ppp2r1a	3.18493e-30	0.311046	0.422	0.346	6.69664e-26	CD4_Tem_Il7r+	Ppp2r1a	CD4 Teff Treg
Wipf1	1.2993e-29	0.326349	0.389	0.316	2.7319e-25	CD4_Tem_Il7r+	Wipf1	CD4 Teff Treg
Arhgef6	1.86692e-29	0.41776	0.278	0.211	3.92539e-25	CD4_Tem_Il7r+	Arhgef6	CD4 Teff Treg
Srpr	1.89786e-29	0.303131	0.422	0.346	3.99044e-25	CD4_Tem_Il7r+	Srpr	CD4 Teff Treg
Lbh	2.13537e-29	0.306754	0.429	0.357	4.48984e-25	CD4_Tem_Il7r+	Lbh	CD4 Teff Treg
Vps29	2.13983e-29	0.41565	0.265	0.199	4.4992e-25	CD4_Tem_Il7r+	Vps29	CD4 Teff Treg
St6gal11	2.95319e-29	0.415836	0.273	0.207	6.20938e-25	CD4_Tem_Il7r+	St6gal1	CD4 Teff Treg
Tor1aip1	3.38219e-29	0.424076	0.258	0.192	7.1114e-25	CD4_Tem_Il7r+	Tor1aip1	CD4 Teff Treg
Csnk1g3	3.65453e-29	0.346341	0.365	0.293	7.68401e-25	CD4_Tem_Il7r+	Csnk1g3	CD4 Teff Treg
Rpn2	3.77312e-29	0.300078	0.435	0.36	7.93336e-25	CD4_Tem_Il7r+	Rpn2	CD4 Teff Treg
Rtn4	4.02322e-29	0.283169	0.457	0.379	8.45922e-25	CD4_Tem_Il7r+	Rtn4	CD4 Teff Treg
Sh3glb1	4.02705e-29	0.254306	0.527	0.45	8.46728e-25	CD4_Tem_Il7r+	Sh3glb1	CD4 Teff Treg
Fermt3	4.77531e-29	0.296811	0.434	0.362	1.00406e-24	CD4_Tem_Il7r+	Fermt3	CD4 Teff Treg
Ptpra	7.74719e-29	0.376483	0.304	0.234	1.62892e-24	CD4_Tem_Il7r+	Ptpra	CD4 Teff Treg
Capza1	1.09692e-28	0.262598	0.506	0.432	2.30638e-24	CD4_Tem_Il7r+	Capza1	CD4 Teff Treg
Akr1b3	1.14554e-28	0.282228	0.451	0.379	2.40861e-24	CD4_Tem_Il7r+	Akr1b3	CD4 Teff Treg
Sft2d1	3.93536e-28	0.359429	0.33	0.26	8.27448e-24	CD4_Tem_Il7r+	Sft2d1	CD4 Teff Treg
Fam89b	4.38307e-28	0.385188	0.29	0.223	9.21585e-24	CD4_Tem_Il7r+	Fam89b	CD4 Teff Treg
Pbxip1	6.00006e-28	0.355321	0.347	0.279	1.26157e-23	CD4_Tem_Il7r+	Pbxip1	CD4 Teff Treg
Nt5c	7.70333e-28	0.252195	0.508	0.44	1.6197e-23	CD4_Tem_Il7r+	Nt5c	CD4 Teff Treg
Dnajc8	7.78332e-28	0.270154	0.478	0.405	1.63652e-23	CD4_Tem_Il7r+	Dnajc8	CD4 Teff Treg
Odc1	9.46079e-28	0.263351	0.53	0.463	1.98923e-23	CD4_Tem_Il7r+	Odc1	CD4 Teff Treg
Cggbp1	1.19639e-27	0.336166	0.364	0.293	2.51553e-23	CD4_Tem_Il7r+	Cggbp1	CD4 Teff Treg
Paxbp1	1.24453e-27	0.423641	0.253	0.191	2.61674e-23	CD4_Tem_Il7r+	Paxbp1	CD4 Teff Treg
Arid4b	2.60764e-27	0.28644	0.457	0.387	5.48281e-23	CD4_Tem_Il7r+	Arid4b	CD4 Teff Treg
Tent5c1	2.69634e-27	0.30298	0.402	0.329	5.66931e-23	CD4_Tem_Il7r+	Tent5c	CD4 Teff Treg
Rab8a	3.10628e-27	0.278646	0.456	0.385	6.53127e-23	CD4_Tem_Il7r+	Rab8a	CD4 Teff Treg
Cul1	3.98583e-27	0.383087	0.284	0.219	8.38061e-23	CD4_Tem_Il7r+	Cul1	CD4 Teff Treg
Os9	4.44321e-27	0.376459	0.296	0.23	9.34228e-23	CD4_Tem_Il7r+	Os9	CD4 Teff Treg
Flii	4.92083e-27	0.390285	0.269	0.204	1.03465e-22	CD4_Tem_Il7r+	Flii	CD4 Teff Treg
Retreg2	6.09165e-27	0.380208	0.29	0.225	1.28083e-22	CD4_Tem_Il7r+	Retreg2	CD4 Teff Treg
Rab1b	6.64253e-27	0.300092	0.393	0.319	1.39666e-22	CD4_Tem_Il7r+	Rab1b	CD4 Teff Treg
Rab7	8.82906e-27	0.301936	0.397	0.326	1.8564e-22	CD4_Tem_Il7r+	Rab7	CD4 Teff Treg
Slc38a1	1.05552e-26	0.372168	0.315	0.251	2.21933e-22	CD4_Tem_Il7r+	Slc38a1	CD4 Teff Treg
Kcnab2	1.1821e-26	0.344602	0.331	0.264	2.48548e-22	CD4_Tem_Il7r+	Kcnab2	CD4 Teff Treg
Laptm4a	1.84781e-26	0.299223	0.396	0.325	3.88521e-22	CD4_Tem_Il7r+	Laptm4a	CD4 Teff Treg
Mfng	2.35626e-26	0.328643	0.358	0.291	4.95427e-22	CD4_Tem_Il7r+	Mfng	CD4 Teff Treg
Capza2	2.5943e-26	0.256502	0.48	0.41	5.45479e-22	CD4_Tem_Il7r+	Capza2	CD4 Teff Treg
Esyt1	2.71748e-26	0.265841	0.473	0.406	5.71377e-22	CD4_Tem_Il7r+	Esyt1	CD4 Teff Treg
Cab39	3.40646e-26	0.30119	0.392	0.32	7.16243e-22	CD4_Tem_Il7r+	Cab39	CD4 Teff Treg
Isca1	5.02541e-26	0.348645	0.328	0.26	1.05664e-21	CD4_Tem_Il7r+	Isca1	CD4 Teff Treg
Snx17	6.58762e-26	0.391636	0.271	0.209	1.38511e-21	CD4_Tem_Il7r+	Snx17	CD4 Teff Treg
Lrrc8c	7.94627e-26	0.385287	0.267	0.205	1.67078e-21	CD4_Tem_Il7r+	Lrrc8c	CD4 Teff Treg
Dnajb6	8.10443e-26	0.250192	0.507	0.443	1.70404e-21	CD4_Tem_Il7r+	Dnajb6	CD4 Teff Treg
N4bp2l1	1.05681e-25	0.384959	0.269	0.206	2.22205e-21	CD4_Tem_Il7r+	N4bp2l1	CD4 Teff Treg
Snw1	1.34353e-25	0.308254	0.377	0.31	2.82491e-21	CD4_Tem_Il7r+	Snw1	CD4 Teff Treg
Slain2	1.44209e-25	0.409049	0.253	0.194	3.03214e-21	CD4_Tem_Il7r+	Slain2	CD4 Teff Treg
Rheb	2.06323e-25	0.326558	0.346	0.279	4.33814e-21	CD4_Tem_Il7r+	Rheb	CD4 Teff Treg
Lats2	2.28976e-25	0.393971	0.263	0.202	4.81446e-21	CD4_Tem_Il7r+	Lats2	CD4 Teff Treg
Nab1	5.18786e-25	0.323922	0.348	0.282	1.0908e-20	CD4_Tem_Il7r+	Nab1	CD4 Teff Treg
Efhd2	6.99167e-25	0.319447	0.317	0.249	1.47007e-20	CD4_Tem_Il7r+	Efhd2	CD4 Teff Treg
Clip11	8.02528e-25	0.326687	0.342	0.277	1.68739e-20	CD4_Tem_Il7r+	Clip1	CD4 Teff Treg
Tmed5	9.7394e-25	0.353665	0.304	0.239	2.04781e-20	CD4_Tem_Il7r+	Tmed5	CD4 Teff Treg
Arih1	1.6658e-24	0.3087	0.376	0.311	3.5025e-20	CD4_Tem_Il7r+	Arih1	CD4 Teff Treg
Papola	1.68915e-24	0.276323	0.416	0.346	3.5516e-20	CD4_Tem_Il7r+	Papola	CD4 Teff Treg
Ogt	1.72629e-24	0.369669	0.287	0.227	3.62969e-20	CD4_Tem_Il7r+	Ogt	CD4 Teff Treg
Cmtm7	2.25369e-24	0.360213	0.312	0.253	4.73861e-20	CD4_Tem_Il7r+	Cmtm7	CD4 Teff Treg
Pgk1	2.46308e-24	0.287247	0.397	0.331	5.17887e-20	CD4_Tem_Il7r+	Pgk1	CD4 Teff Treg
Il16	2.53167e-24	0.262216	0.449	0.379	5.32308e-20	CD4_Tem_Il7r+	Il16	CD4 Teff Treg
Dennd2d	3.67835e-24	0.32367	0.364	0.304	7.73409e-20	CD4_Tem_Il7r+	Dennd2d	CD4 Teff Treg
Rab5c	4.35181e-24	0.297874	0.377	0.309	9.15011e-20	CD4_Tem_Il7r+	Rab5c	CD4 Teff Treg
Ctcf	4.41986e-24	0.258883	0.451	0.383	9.29321e-20	CD4_Tem_Il7r+	Ctcf	CD4 Teff Treg
H2-Q6	5.0461e-24	0.315312	0.353	0.288	1.06099e-19	CD4_Tem_Il7r+	H2-Q6	CD4 Teff Treg
Anxa11	5.51085e-24	0.325021	0.333	0.268	1.15871e-19	CD4_Tem_Il7r+	Anxa11	CD4 Teff Treg
Ntan1	5.94966e-24	0.314207	0.341	0.275	1.25098e-19	CD4_Tem_Il7r+	Ntan1	CD4 Teff Treg
Zfand5	6.41307e-24	0.336157	0.314	0.25	1.34841e-19	CD4_Tem_Il7r+	Zfand5	CD4 Teff Treg
Uqcr11	9.00599e-24	0.277449	0.417	0.351	1.8936e-19	CD4_Tem_Il7r+	Uqcr11	CD4 Teff Treg
Bcap31	1.10076e-23	0.255443	0.443	0.372	2.31446e-19	CD4_Tem_Il7r+	Bcap31	CD4 Teff Treg
Tgfb1	1.12411e-23	0.279946	0.421	0.355	2.36355e-19	CD4_Tem_Il7r+	Tgfb1	CD4 Teff Treg
Mta2	1.3399e-23	0.320429	0.329	0.265	2.81727e-19	CD4_Tem_Il7r+	Mta2	CD4 Teff Treg
Suco	1.80707e-23	0.277818	0.419	0.355	3.79954e-19	CD4_Tem_Il7r+	Suco	CD4 Teff Treg
Ap2s1	1.92864e-23	0.28888	0.377	0.31	4.05516e-19	CD4_Tem_Il7r+	Ap2s1	CD4 Teff Treg
Tkt	2.33132e-23	0.285511	0.424	0.363	4.90183e-19	CD4_Tem_Il7r+	Tkt	CD4 Teff Treg
B4galt1	2.33415e-23	0.324972	0.334	0.272	4.90779e-19	CD4_Tem_Il7r+	B4galt1	CD4 Teff Treg
Psmd2	2.54046e-23	0.341694	0.29	0.228	5.34158e-19	CD4_Tem_Il7r+	Psmd2	CD4 Teff Treg
Stim1	2.84725e-23	0.308322	0.352	0.287	5.98662e-19	CD4_Tem_Il7r+	Stim1	CD4 Teff Treg
Was	3.18138e-23	0.273611	0.409	0.344	6.68917e-19	CD4_Tem_Il7r+	Was	CD4 Teff Treg
Herc4	3.55018e-23	0.339777	0.319	0.258	7.46462e-19	CD4_Tem_Il7r+	Herc4	CD4 Teff Treg
Raf1	4.89957e-23	0.370812	0.256	0.197	1.03018e-18	CD4_Tem_Il7r+	Raf1	CD4 Teff Treg
Arrdc1	6.22592e-23	0.352718	0.277	0.217	1.30906e-18	CD4_Tem_Il7r+	Arrdc1	CD4 Teff Treg
Rab14	6.42693e-23	0.279132	0.397	0.332	1.35133e-18	CD4_Tem_Il7r+	Rab14	CD4 Teff Treg
Timm10b	6.94903e-23	0.303502	0.353	0.288	1.4611e-18	CD4_Tem_Il7r+	Timm10b	CD4 Teff Treg
Ifnar1	7.42956e-23	0.330482	0.323	0.261	1.56214e-18	CD4_Tem_Il7r+	Ifnar1	CD4 Teff Treg
Pcmt1	7.57875e-23	0.355773	0.272	0.213	1.59351e-18	CD4_Tem_Il7r+	Pcmt1	CD4 Teff Treg
Txnl1	7.59899e-23	0.306119	0.339	0.274	1.59776e-18	CD4_Tem_Il7r+	Txnl1	CD4 Teff Treg
Arid5b2	7.67273e-23	0.279389	0.399	0.331	1.61327e-18	CD4_Tem_Il7r+	Arid5b	CD4 Teff Treg
Tpp2	1.24323e-22	0.266407	0.423	0.356	2.61401e-18	CD4_Tem_Il7r+	Tpp2	CD4 Teff Treg
Ywhae	1.27015e-22	0.276912	0.401	0.336	2.67063e-18	CD4_Tem_Il7r+	Ywhae	CD4 Teff Treg
Mien1	1.29478e-22	0.305586	0.347	0.284	2.72241e-18	CD4_Tem_Il7r+	Mien1	CD4 Teff Treg
Psma1	1.68129e-22	0.325008	0.314	0.254	3.53508e-18	CD4_Tem_Il7r+	Psma1	CD4 Teff Treg
AI413582	1.82234e-22	0.285835	0.369	0.302	3.83164e-18	CD4_Tem_Il7r+	AI413582	CD4 Teff Treg
Ppp1r15b	2.16087e-22	0.337261	0.297	0.237	4.54345e-18	CD4_Tem_Il7r+	Ppp1r15b	CD4 Teff Treg
Mtpn	2.47189e-22	0.350456	0.279	0.22	5.1974e-18	CD4_Tem_Il7r+	Mtpn	CD4 Teff Treg
Cast	2.57916e-22	0.275115	0.415	0.351	5.42293e-18	CD4_Tem_Il7r+	Cast	CD4 Teff Treg
Aurkaip1	2.58927e-22	0.285863	0.373	0.309	5.4442e-18	CD4_Tem_Il7r+	Aurkaip1	CD4 Teff Treg
Taok3	2.64971e-22	0.315265	0.33	0.27	5.57127e-18	CD4_Tem_Il7r+	Taok3	CD4 Teff Treg
Hnrnpr	2.83884e-22	0.315236	0.33	0.269	5.96894e-18	CD4_Tem_Il7r+	Hnrnpr	CD4 Teff Treg
Psmc3	4.75769e-22	0.268654	0.388	0.322	1.00035e-17	CD4_Tem_Il7r+	Psmc3	CD4 Teff Treg
Def6	8.01868e-22	0.25209	0.438	0.372	1.68601e-17	CD4_Tem_Il7r+	Def6	CD4 Teff Treg
Alyref	8.07136e-22	0.253163	0.427	0.36	1.69708e-17	CD4_Tem_Il7r+	Alyref	CD4 Teff Treg
Ddost	8.53676e-22	0.25646	0.423	0.357	1.79494e-17	CD4_Tem_Il7r+	Ddost	CD4 Teff Treg
Copb1	9.57271e-22	0.300894	0.331	0.268	2.01276e-17	CD4_Tem_Il7r+	Copb1	CD4 Teff Treg
Higd1a	1.0909e-21	0.300886	0.339	0.278	2.29372e-17	CD4_Tem_Il7r+	Higd1a	CD4 Teff Treg
Mapk141	1.12268e-21	0.341561	0.278	0.22	2.36054e-17	CD4_Tem_Il7r+	Mapk14	CD4 Teff Treg
1110008P14Rik	1.4197e-21	0.34186	0.278	0.22	2.98506e-17	CD4_Tem_Il7r+	1110008P14Rik	CD4 Teff Treg
Med30	1.5954e-21	0.294999	0.349	0.288	3.3545e-17	CD4_Tem_Il7r+	Med30	CD4 Teff Treg
Tob2	1.79327e-21	0.297927	0.373	0.313	3.77053e-17	CD4_Tem_Il7r+	Tob2	CD4 Teff Treg
Rbm7	2.33818e-21	0.294276	0.35	0.288	4.91626e-17	CD4_Tem_Il7r+	Rbm7	CD4 Teff Treg
Aak1	3.31037e-21	0.335776	0.293	0.237	6.96039e-17	CD4_Tem_Il7r+	Aak1	CD4 Teff Treg
Diaph1	4.2386e-21	0.293594	0.356	0.294	8.91208e-17	CD4_Tem_Il7r+	Diaph1	CD4 Teff Treg
Sec61a1	4.51973e-21	0.29134	0.352	0.291	9.50318e-17	CD4_Tem_Il7r+	Sec61a1	CD4 Teff Treg
Exosc8	4.82295e-21	0.312243	0.308	0.248	1.01407e-16	CD4_Tem_Il7r+	Exosc8	CD4 Teff Treg
Adss	5.24056e-21	0.320575	0.293	0.235	1.10188e-16	CD4_Tem_Il7r+	Adss	CD4 Teff Treg
Ddb1	5.7292e-21	0.349405	0.272	0.216	1.20462e-16	CD4_Tem_Il7r+	Ddb1	CD4 Teff Treg
Nisch	6.15901e-21	0.296203	0.336	0.275	1.29499e-16	CD4_Tem_Il7r+	Nisch	CD4 Teff Treg
Xlr4b	6.6693e-21	0.32025	0.304	0.247	1.40229e-16	CD4_Tem_Il7r+	Xlr4b	CD4 Teff Treg
Appl1	6.90342e-21	0.342699	0.262	0.205	1.45151e-16	CD4_Tem_Il7r+	Appl1	CD4 Teff Treg
Pon2	7.01822e-21	0.353206	0.26	0.206	1.47565e-16	CD4_Tem_Il7r+	Pon2	CD4 Teff Treg
Sap30l	8.3844e-21	0.326835	0.273	0.215	1.7629e-16	CD4_Tem_Il7r+	Sap30l	CD4 Teff Treg
Stx4a	9.31249e-21	0.330333	0.281	0.224	1.95804e-16	CD4_Tem_Il7r+	Stx4a	CD4 Teff Treg
Gimap8	1.09651e-20	0.296924	0.33	0.269	2.30552e-16	CD4_Tem_Il7r+	Gimap8	CD4 Teff Treg
2023-03-02	1.39275e-20	0.299311	0.33	0.271	2.9284e-16	CD4_Tem_Il7r+	2023-03-02	CD4 Teff Treg
Tap1	2.42158e-20	0.266967	0.372	0.309	5.09161e-16	CD4_Tem_Il7r+	Tap1	CD4 Teff Treg
Cep120	2.44496e-20	0.347664	0.252	0.198	5.14077e-16	CD4_Tem_Il7r+	Cep120	CD4 Teff Treg
Polr2g	3.50794e-20	0.325211	0.284	0.226	7.37579e-16	CD4_Tem_Il7r+	Polr2g	CD4 Teff Treg
Ppp2r5c	5.2557e-20	0.323414	0.276	0.22	1.10506e-15	CD4_Tem_Il7r+	Ppp2r5c	CD4 Teff Treg
Rab11a	6.45963e-20	0.324203	0.278	0.222	1.3582e-15	CD4_Tem_Il7r+	Rab11a	CD4 Teff Treg
Commd4	7.07627e-20	0.300845	0.317	0.261	1.48786e-15	CD4_Tem_Il7r+	Commd4	CD4 Teff Treg
Ap3s1	7.47173e-20	0.318843	0.289	0.234	1.57101e-15	CD4_Tem_Il7r+	Ap3s1	CD4 Teff Treg
Tmem167	1.1078e-19	0.264892	0.385	0.323	2.32925e-15	CD4_Tem_Il7r+	Tmem167	CD4 Teff Treg
Eps151	1.19927e-19	0.344874	0.256	0.203	2.52159e-15	CD4_Tem_Il7r+	Eps15	CD4 Teff Treg
Itsn2	1.20648e-19	0.267687	0.381	0.319	2.53675e-15	CD4_Tem_Il7r+	Itsn2	CD4 Teff Treg
Cmpk1	1.30087e-19	0.296184	0.309	0.251	2.73522e-15	CD4_Tem_Il7r+	Cmpk1	CD4 Teff Treg
Spg21	1.30344e-19	0.323326	0.271	0.216	2.74062e-15	CD4_Tem_Il7r+	Spg21	CD4 Teff Treg
Acap2	1.31056e-19	0.340666	0.258	0.204	2.75558e-15	CD4_Tem_Il7r+	Acap2	CD4 Teff Treg
Cs	1.34757e-19	0.315721	0.29	0.235	2.8334e-15	CD4_Tem_Il7r+	Cs	CD4 Teff Treg
Abhd17a	2.03476e-19	0.269922	0.351	0.29	4.27829e-15	CD4_Tem_Il7r+	Abhd17a	CD4 Teff Treg
Rhof	2.2042e-19	0.30543	0.305	0.248	4.63456e-15	CD4_Tem_Il7r+	Rhof	CD4 Teff Treg
Dctn6	2.51688e-19	0.275355	0.343	0.284	5.29199e-15	CD4_Tem_Il7r+	Dctn6	CD4 Teff Treg
Siah2	2.76735e-19	0.297165	0.314	0.256	5.81863e-15	CD4_Tem_Il7r+	Siah2	CD4 Teff Treg
Mrps21	3.02333e-19	0.284081	0.331	0.273	6.35686e-15	CD4_Tem_Il7r+	Mrps21	CD4 Teff Treg
Rab10	4.53728e-19	0.2524	0.408	0.35	9.54007e-15	CD4_Tem_Il7r+	Rab10	CD4 Teff Treg
Psmd13	4.55631e-19	0.308465	0.298	0.243	9.58009e-15	CD4_Tem_Il7r+	Psmd13	CD4 Teff Treg
Rab5if	5.48147e-19	0.256069	0.383	0.324	1.15253e-14	CD4_Tem_Il7r+	Rab5if	CD4 Teff Treg
Chp1	6.68214e-19	0.310287	0.295	0.241	1.40499e-14	CD4_Tem_Il7r+	Chp1	CD4 Teff Treg
Pigx	6.95315e-19	0.315728	0.277	0.223	1.46197e-14	CD4_Tem_Il7r+	Pigx	CD4 Teff Treg
Lamtor1	1.15638e-18	0.279651	0.326	0.267	2.43141e-14	CD4_Tem_Il7r+	Lamtor1	CD4 Teff Treg
Asap1	1.20377e-18	0.280032	0.378	0.326	2.53105e-14	CD4_Tem_Il7r+	Asap1	CD4 Teff Treg
Commd7	1.57309e-18	0.318244	0.266	0.212	3.30757e-14	CD4_Tem_Il7r+	Commd7	CD4 Teff Treg
P4ha11	1.82158e-18	0.356992	0.25	0.201	3.83006e-14	CD4_Tem_Il7r+	P4ha1	CD4 Teff Treg
Ppp4r3b	1.8443e-18	0.272906	0.346	0.29	3.87783e-14	CD4_Tem_Il7r+	Ppp4r3b	CD4 Teff Treg
Psma4	2.05473e-18	0.28311	0.323	0.266	4.32027e-14	CD4_Tem_Il7r+	Psma4	CD4 Teff Treg
Zbtb7a	2.06419e-18	0.303316	0.297	0.242	4.34016e-14	CD4_Tem_Il7r+	Zbtb7a	CD4 Teff Treg
Pcnp	2.23558e-18	0.294112	0.306	0.252	4.70053e-14	CD4_Tem_Il7r+	Pcnp	CD4 Teff Treg
Pdcd2	3.49469e-18	0.302065	0.292	0.238	7.34794e-14	CD4_Tem_Il7r+	Pdcd2	CD4 Teff Treg
Picalm	6.40427e-18	0.299659	0.308	0.254	1.34656e-13	CD4_Tem_Il7r+	Picalm	CD4 Teff Treg
Mrpl4	8.05903e-18	0.273301	0.331	0.275	1.69449e-13	CD4_Tem_Il7r+	Mrpl4	CD4 Teff Treg
Polr2j	1.68914e-17	0.290638	0.291	0.237	3.55159e-13	CD4_Tem_Il7r+	Polr2j	CD4 Teff Treg
Nr1h2	1.89487e-17	0.266781	0.331	0.275	3.98415e-13	CD4_Tem_Il7r+	Nr1h2	CD4 Teff Treg
Rad23b	1.91618e-17	0.291365	0.279	0.225	4.02896e-13	CD4_Tem_Il7r+	Rad23b	CD4 Teff Treg
Ube2q1	1.96929e-17	0.262837	0.348	0.292	4.14062e-13	CD4_Tem_Il7r+	Ube2q1	CD4 Teff Treg
Mrpl18	2.39247e-17	0.2818	0.3	0.246	5.03042e-13	CD4_Tem_Il7r+	Mrpl18	CD4 Teff Treg
Surf4	2.64374e-17	0.293937	0.282	0.229	5.55872e-13	CD4_Tem_Il7r+	Surf4	CD4 Teff Treg
Rab1a	2.94949e-17	0.330174	0.252	0.204	6.2016e-13	CD4_Tem_Il7r+	Rab1a	CD4 Teff Treg
Derl1	4.77033e-17	0.26781	0.316	0.261	1.00301e-12	CD4_Tem_Il7r+	Derl1	CD4 Teff Treg
Usp25	4.95666e-17	0.268333	0.334	0.279	1.04219e-12	CD4_Tem_Il7r+	Usp25	CD4 Teff Treg
Man2b1	6.09703e-17	0.312818	0.253	0.203	1.28196e-12	CD4_Tem_Il7r+	Man2b1	CD4 Teff Treg
Gch11	6.20285e-17	0.276546	0.321	0.269	1.30421e-12	CD4_Tem_Il7r+	Gch1	CD4 Teff Treg
Crtc31	6.53883e-17	0.292901	0.294	0.242	1.37485e-12	CD4_Tem_Il7r+	Crtc3	CD4 Teff Treg
Vps36	6.6233e-17	0.304259	0.254	0.203	1.39262e-12	CD4_Tem_Il7r+	Vps36	CD4 Teff Treg
Ddx42	8.30272e-17	0.276896	0.31	0.257	1.74573e-12	CD4_Tem_Il7r+	Ddx42	CD4 Teff Treg
Rps27l	9.04669e-17	0.264123	0.328	0.276	1.90216e-12	CD4_Tem_Il7r+	Rps27l	CD4 Teff Treg
Ncoa31	1.41896e-16	0.308147	0.265	0.216	2.98351e-12	CD4_Tem_Il7r+	Ncoa3	CD4 Teff Treg
Fgfr1op2	1.71236e-16	0.252421	0.357	0.304	3.6004e-12	CD4_Tem_Il7r+	Fgfr1op2	CD4 Teff Treg
Rex1bd	2.02619e-16	0.282735	0.298	0.246	4.26026e-12	CD4_Tem_Il7r+	Rex1bd	CD4 Teff Treg
Elavl1	2.0359e-16	0.256368	0.327	0.272	4.28069e-12	CD4_Tem_Il7r+	Elavl1	CD4 Teff Treg
Hdac1	2.34458e-16	0.251777	0.343	0.289	4.92972e-12	CD4_Tem_Il7r+	Hdac1	CD4 Teff Treg
Lman2	2.45852e-16	0.254926	0.339	0.284	5.16928e-12	CD4_Tem_Il7r+	Lman2	CD4 Teff Treg
Tmpo	2.60198e-16	0.285112	0.29	0.239	5.47092e-12	CD4_Tem_Il7r+	Tmpo	CD4 Teff Treg
Cntrl	3.9982e-16	0.26952	0.309	0.255	8.40662e-12	CD4_Tem_Il7r+	Cntrl	CD4 Teff Treg
Plcg1	4.801e-16	0.252159	0.326	0.27	1.00946e-11	CD4_Tem_Il7r+	Plcg1	CD4 Teff Treg
Herpud1	4.83658e-16	0.268429	0.312	0.258	1.01694e-11	CD4_Tem_Il7r+	Herpud1	CD4 Teff Treg
Phf1	6.23015e-16	0.270459	0.303	0.251	1.30995e-11	CD4_Tem_Il7r+	Phf1	CD4 Teff Treg
Zc3h12a1	9.93496e-16	0.272954	0.32	0.27	2.08892e-11	CD4_Tem_Il7r+	Zc3h12a	CD4 Teff Treg
Ndufs5	1.19951e-15	0.250237	0.334	0.28	2.52209e-11	CD4_Tem_Il7r+	Ndufs5	CD4 Teff Treg
Rab24	1.9994e-15	0.291232	0.262	0.215	4.20394e-11	CD4_Tem_Il7r+	Rab24	CD4 Teff Treg
Capn1	2.50929e-15	0.271724	0.302	0.252	5.27604e-11	CD4_Tem_Il7r+	Capn1	CD4 Teff Treg
Sec13	3.17088e-15	0.277599	0.275	0.226	6.6671e-11	CD4_Tem_Il7r+	Sec13	CD4 Teff Treg
Phax	3.24936e-15	0.284879	0.26	0.211	6.8321e-11	CD4_Tem_Il7r+	Phax	CD4 Teff Treg
Herpud2	4.76003e-15	0.274422	0.277	0.229	1.00084e-10	CD4_Tem_Il7r+	Herpud2	CD4 Teff Treg
Cox20	5.90391e-15	0.283186	0.285	0.238	1.24136e-10	CD4_Tem_Il7r+	Cox20	CD4 Teff Treg
Vps4b	6.80681e-15	0.268919	0.279	0.23	1.4312e-10	CD4_Tem_Il7r+	Vps4b	CD4 Teff Treg
Asna1	8.76132e-15	0.282083	0.266	0.219	1.84215e-10	CD4_Tem_Il7r+	Asna1	CD4 Teff Treg
Ssna1	8.78425e-15	0.280726	0.265	0.218	1.84698e-10	CD4_Tem_Il7r+	Ssna1	CD4 Teff Treg
Madd	1.26063e-14	0.29992	0.258	0.214	2.65059e-10	CD4_Tem_Il7r+	Madd	CD4 Teff Treg
Tial1	3.08003e-14	0.271511	0.266	0.22	6.47607e-10	CD4_Tem_Il7r+	Tial1	CD4 Teff Treg
Relb	3.12283e-14	0.299218	0.265	0.221	6.56606e-10	CD4_Tem_Il7r+	Relb	CD4 Teff Treg
Zfand3	3.20213e-14	0.277246	0.253	0.206	6.73281e-10	CD4_Tem_Il7r+	Zfand3	CD4 Teff Treg
Golph3	3.53643e-14	0.258777	0.31	0.262	7.43571e-10	CD4_Tem_Il7r+	Golph3	CD4 Teff Treg
Ergic3	3.57367e-14	0.262016	0.286	0.238	7.514e-10	CD4_Tem_Il7r+	Ergic3	CD4 Teff Treg
Fam32a	3.7053e-14	0.256311	0.312	0.266	7.79077e-10	CD4_Tem_Il7r+	Fam32a	CD4 Teff Treg
Bscl2	5.06581e-14	0.278864	0.252	0.206	1.06514e-09	CD4_Tem_Il7r+	Bscl2	CD4 Teff Treg
Map4	5.16817e-14	0.257367	0.299	0.252	1.08666e-09	CD4_Tem_Il7r+	Map4	CD4 Teff Treg
Trim27	1.16854e-13	0.262705	0.266	0.219	2.45697e-09	CD4_Tem_Il7r+	Trim27	CD4 Teff Treg
Yaf2	1.19878e-13	0.266789	0.252	0.207	2.52056e-09	CD4_Tem_Il7r+	Yaf2	CD4 Teff Treg
Pfdn6	1.45976e-13	0.279969	0.25	0.207	3.06929e-09	CD4_Tem_Il7r+	Pfdn6	CD4 Teff Treg
Lims1	1.96563e-13	0.257707	0.261	0.214	4.13294e-09	CD4_Tem_Il7r+	Lims1	CD4 Teff Treg
Adcy7	2.05608e-13	0.267702	0.289	0.246	4.32311e-09	CD4_Tem_Il7r+	Adcy7	CD4 Teff Treg
Ift20	2.06492e-13	0.252225	0.279	0.232	4.3417e-09	CD4_Tem_Il7r+	Ift20	CD4 Teff Treg
Usp15	3.4806e-13	0.27038	0.266	0.222	7.31831e-09	CD4_Tem_Il7r+	Usp15	CD4 Teff Treg
Plec	3.5008e-13	0.251799	0.299	0.254	7.36079e-09	CD4_Tem_Il7r+	Plec	CD4 Teff Treg
Aph1a	5.38133e-13	0.260459	0.26	0.216	1.13148e-08	CD4_Tem_Il7r+	Aph1a	CD4 Teff Treg
Pink1	5.75583e-13	0.25745	0.254	0.21	1.21022e-08	CD4_Tem_Il7r+	Pink1	CD4 Teff Treg
4833420G17Rik	5.95889e-13	0.276283	0.25	0.208	1.25292e-08	CD4_Tem_Il7r+	4833420G17Rik	CD4 Teff Treg
Tox	7.1918e-13	0.282829	0.289	0.25	1.51215e-08	CD4_Tem_Il7r+	Tox	CD4 Teff Treg
Snf8	7.60321e-13	0.255543	0.264	0.22	1.59865e-08	CD4_Tem_Il7r+	Snf8	CD4 Teff Treg
Nfkbib	9.70475e-13	0.262166	0.256	0.212	2.04052e-08	CD4_Tem_Il7r+	Nfkbib	CD4 Teff Treg
Lrch4	1.06049e-12	0.251532	0.287	0.243	2.22978e-08	CD4_Tem_Il7r+	Lrch4	CD4 Teff Treg
Bub3	1.22389e-12	0.250725	0.274	0.23	2.57336e-08	CD4_Tem_Il7r+	Bub3	CD4 Teff Treg
Wdr82	1.27439e-12	0.282879	0.255	0.214	2.67954e-08	CD4_Tem_Il7r+	Wdr82	CD4 Teff Treg
Usp381	1.66708e-12	0.256038	0.258	0.215	3.50521e-08	CD4_Tem_Il7r+	Usp38	CD4 Teff Treg
Esco1	1.72068e-12	0.26337	0.258	0.216	3.6179e-08	CD4_Tem_Il7r+	Esco1	CD4 Teff Treg
Stat6	2.12038e-12	0.252748	0.268	0.225	4.45831e-08	CD4_Tem_Il7r+	Stat6	CD4 Teff Treg
Myo9b	2.91237e-12	0.265777	0.251	0.21	6.12354e-08	CD4_Tem_Il7r+	Myo9b	CD4 Teff Treg
Cds2	3.70064e-12	0.257218	0.254	0.212	7.78096e-08	CD4_Tem_Il7r+	Cds2	CD4 Teff Treg
Hadhb	5.56089e-12	0.250094	0.27	0.228	1.16923e-07	CD4_Tem_Il7r+	Hadhb	CD4 Teff Treg
Trbv13-2	8.66341e-12	0.281066	0.255	0.215	1.82157e-07	CD4_Tem_Il7r+	Trbv13-2	CD4 Teff Treg
Trip12	1.25531e-11	0.251397	0.277	0.237	2.63941e-07	CD4_Tem_Il7r+	Trip12	CD4 Teff Treg
Ddit4	1.32531e-11	0.25356	0.268	0.226	2.78659e-07	CD4_Tem_Il7r+	Ddit4	CD4 Teff Treg
Kmt5b	1.88705e-11	0.251977	0.251	0.211	3.96772e-07	CD4_Tem_Il7r+	Kmt5b	CD4 Teff Treg
Tomm34	4.22457e-11	0.252724	0.256	0.217	8.88258e-07	CD4_Tem_Il7r+	Tomm34	CD4 Teff Treg
Cd92	6.95732e-11	0.252414	0.258	0.221	1.46285e-06	CD4_Tem_Il7r+	Cd9	CD4 Teff Treg
Hspa1b1	0	1.37221	0.451	0.186	0	DN_Tem_Il7r+	Hspa1b	DN Teff
Hspa1a1	0	1.33529	0.517	0.224	0	DN_Tem_Il7r+	Hspa1a	DN Teff
Gcg1	0	1.32604	0.365	0.149	0	DN_Tem_Il7r+	Gcg	DN Teff
Il7r3	0	0.727982	1	0.671	0	DN_Tem_Il7r+	Il7r	DN Teff
Ctrb11	2.77798e-302	0.972278	0.388	0.167	5.84098e-298	DN_Tem_Il7r+	Ctrb1	DN Teff
S100a61	8.78766e-259	1.12363	0.394	0.195	1.84769e-254	DN_Tem_Il7r+	S100a6	DN Teff
Cd694	1.80028e-236	0.410568	0.999	0.791	3.78528e-232	DN_Tem_Il7r+	Cd69	DN Teff
Dnajb11	2.33624e-233	0.628952	0.715	0.59	4.91218e-229	DN_Tem_Il7r+	Dnajb1	DN Teff
S100a41	1.29251e-213	1.2581	0.27	0.119	2.71762e-209	DN_Tem_Il7r+	S100a4	DN Teff
Itgb11	1.61612e-179	0.783507	0.497	0.319	3.39806e-175	DN_Tem_Il7r+	Itgb1	DN Teff
Prss2	2.23304e-178	0.805319	0.287	0.132	4.69518e-174	DN_Tem_Il7r+	Prss2	DN Teff
Try5	2.95436e-174	0.772877	0.28	0.129	6.21183e-170	DN_Tem_Il7r+	Try5	DN Teff
Clps	5.20083e-174	0.835574	0.292	0.138	1.09353e-169	DN_Tem_Il7r+	Clps	DN Teff
Try4	2.65432e-166	0.816797	0.279	0.131	5.58098e-162	DN_Tem_Il7r+	Try4	DN Teff
Il18r11	2.68356e-165	1.11283	0.293	0.155	5.64245e-161	DN_Tem_Il7r+	Il18r1	DN Teff
Cela2a	4.38639e-156	0.783988	0.272	0.13	9.22281e-152	DN_Tem_Il7r+	Cela2a	DN Teff
Rora1	3.18373e-134	0.957738	0.304	0.172	6.69411e-130	DN_Tem_Il7r+	Rora	DN Teff
Zfp361	1.38198e-132	0.297929	0.852	0.792	2.90576e-128	DN_Tem_Il7r+	Zfp36	DN Teff
S100a101	2.84863e-125	0.315623	0.809	0.74	5.98953e-121	DN_Tem_Il7r+	S100a10	DN Teff
Prr131	7.84718e-124	0.607033	0.512	0.374	1.64995e-119	DN_Tem_Il7r+	Prr13	DN Teff
Bcl2a1b1	3.27963e-120	0.848646	0.332	0.203	6.89574e-116	DN_Tem_Il7r+	Bcl2a1b	DN Teff
Anxa21	1.44731e-113	0.908896	0.264	0.146	3.04311e-109	DN_Tem_Il7r+	Anxa2	DN Teff
Cd441	2.36318e-108	0.866258	0.297	0.18	4.96882e-104	DN_Tem_Il7r+	Cd44	DN Teff
Cd821	4.77962e-103	0.558213	0.493	0.37	1.00496e-98	DN_Tem_Il7r+	Cd82	DN Teff
Cd40lg2	8.04353e-103	0.856283	0.293	0.177	1.69123e-98	DN_Tem_Il7r+	Cd40lg	DN Teff
Ahnak1	1.68706e-97	0.562686	0.494	0.37	3.54722e-93	DN_Tem_Il7r+	Ahnak	DN Teff
AW1120101	5.19534e-84	0.33897	0.685	0.6	1.09237e-79	DN_Tem_Il7r+	AW112010	DN Teff
Tspo1	2.6771e-82	0.254288	0.75	0.699	5.62886e-78	DN_Tem_Il7r+	Tspo	DN Teff
S100a111	1.95143e-80	0.712059	0.343	0.241	4.10308e-76	DN_Tem_Il7r+	S100a11	DN Teff
Bhlhe401	2.62319e-80	0.754264	0.254	0.152	5.51551e-76	DN_Tem_Il7r+	Bhlhe40	DN Teff
Smap11	1.34561e-72	0.413977	0.549	0.455	2.82928e-68	DN_Tem_Il7r+	Smap1	DN Teff
Hsph11	1.62942e-69	0.630895	0.356	0.261	3.42602e-65	DN_Tem_Il7r+	Hsph1	DN Teff
Ctla2a1	6.90453e-68	0.783779	0.267	0.178	1.45175e-63	DN_Tem_Il7r+	Ctla2a	DN Teff
Cebpb1	4.20087e-67	0.48262	0.472	0.382	8.83274e-63	DN_Tem_Il7r+	Cebpb	DN Teff
Lgals11	8.6433e-67	0.497381	0.437	0.333	1.81734e-62	DN_Tem_Il7r+	Lgals1	DN Teff
Icos1	1.65253e-62	0.695664	0.277	0.189	3.4746e-58	DN_Tem_Il7r+	Icos	DN Teff
Serinc31	2.28415e-61	0.427876	0.492	0.42	4.80266e-57	DN_Tem_Il7r+	Serinc3	DN Teff
Rgs11	3.66686e-61	0.428987	0.523	0.433	7.70993e-57	DN_Tem_Il7r+	Rgs1	DN Teff
Smpdl3a1	1.20882e-60	0.494854	0.413	0.325	2.54166e-56	DN_Tem_Il7r+	Smpdl3a	DN Teff
Pim11	3.59949e-60	0.254659	0.731	0.677	7.56829e-56	DN_Tem_Il7r+	Pim1	DN Teff
Rinl1	5.07153e-60	0.433109	0.465	0.377	1.06634e-55	DN_Tem_Il7r+	Rinl	DN Teff
Ccl5	1.14359e-59	0.646756	0.255	0.163	2.40452e-55	DN_Tem_Il7r+	Ccl5	DN Teff
Id21	2.25968e-55	0.391342	0.519	0.439	4.7512e-51	DN_Tem_Il7r+	Id2	DN Teff
Sla1	4.19606e-53	0.588169	0.297	0.212	8.82264e-49	DN_Tem_Il7r+	Sla	DN Teff
Phlda11	5.66095e-52	0.64522	0.279	0.199	1.19027e-47	DN_Tem_Il7r+	Phlda1	DN Teff
Il2rb2	1.59551e-50	0.546036	0.368	0.292	3.35473e-46	DN_Tem_Il7r+	Il2rb	DN Teff
Gpr1832	3.39998e-49	0.621316	0.274	0.196	7.14879e-45	DN_Tem_Il7r+	Gpr183	DN Teff
Cited21	4.58565e-48	0.29303	0.614	0.555	9.64179e-44	DN_Tem_Il7r+	Cited2	DN Teff
Nr4a11	1.25563e-44	0.483988	0.369	0.288	2.64008e-40	DN_Tem_Il7r+	Nr4a1	DN Teff
Sptssa1	1.30171e-43	0.506213	0.357	0.29	2.73698e-39	DN_Tem_Il7r+	Sptssa	DN Teff
Cst31	9.48367e-42	0.318788	0.512	0.454	1.99404e-37	DN_Tem_Il7r+	Cst3	DN Teff
Lcp11	2.19584e-41	0.258619	0.605	0.539	4.61697e-37	DN_Tem_Il7r+	Lcp1	DN Teff
Gadd45b	3.97187e-41	0.41139	0.421	0.346	8.35126e-37	DN_Tem_Il7r+	Gadd45b	DN Teff
Csrnp11	5.36153e-40	0.399256	0.418	0.348	1.12732e-35	DN_Tem_Il7r+	Csrnp1	DN Teff
Sit11	3.12607e-39	0.44166	0.364	0.295	6.57287e-35	DN_Tem_Il7r+	Sit1	DN Teff
Atp2b11	1.32253e-38	0.412326	0.395	0.325	2.78075e-34	DN_Tem_Il7r+	Atp2b1	DN Teff
Gimap71	1.62037e-36	0.523957	0.272	0.204	3.40699e-32	DN_Tem_Il7r+	Gimap7	DN Teff
Capns11	2.46146e-36	0.333199	0.453	0.39	5.17547e-32	DN_Tem_Il7r+	Capns1	DN Teff
Rgs21	1.54735e-34	0.37531	0.415	0.343	3.25347e-30	DN_Tem_Il7r+	Rgs2	DN Teff
S100a131	1.47901e-32	0.301601	0.476	0.418	3.10977e-28	DN_Tem_Il7r+	S100a13	DN Teff
Mif4gd1	2.93317e-31	0.474011	0.28	0.219	6.16728e-27	DN_Tem_Il7r+	Mif4gd	DN Teff
Pkp31	2.0563e-30	0.459571	0.271	0.209	4.32358e-26	DN_Tem_Il7r+	Pkp3	DN Teff
Traf11	5.47077e-28	0.329347	0.418	0.366	1.15028e-23	DN_Tem_Il7r+	Traf1	DN Teff
Lrp101	1.06839e-27	0.288473	0.455	0.4	2.2464e-23	DN_Tem_Il7r+	Lrp10	DN Teff
Ppp1r12a1	2.35174e-27	0.267822	0.484	0.438	4.94476e-23	DN_Tem_Il7r+	Ppp1r12a	DN Teff
Slco3a11	6.53798e-26	0.477233	0.254	0.202	1.37468e-21	DN_Tem_Il7r+	Slco3a1	DN Teff
1991-09-01	1.04714e-25	0.263278	0.475	0.424	2.20171e-21	DN_Tem_Il7r+	2023-09-09	DN Teff
Glrx1	9.39753e-25	0.441742	0.251	0.198	1.97593e-20	DN_Tem_Il7r+	Glrx	DN Teff
Fli11	2.57901e-24	0.33125	0.367	0.316	5.42263e-20	DN_Tem_Il7r+	Fli1	DN Teff
D16Ertd472e1	2.71064e-24	0.362744	0.338	0.287	5.6994e-20	DN_Tem_Il7r+	D16Ertd472e	DN Teff
Mapre21	2.24956e-23	0.458617	0.251	0.202	4.72992e-19	DN_Tem_Il7r+	Mapre2	DN Teff
Ass11	3.69847e-23	0.282138	0.432	0.386	7.7764e-19	DN_Tem_Il7r+	Ass1	DN Teff
Cd51	7.50286e-22	0.250875	0.485	0.448	1.57755e-17	DN_Tem_Il7r+	Cd5	DN Teff
Tespa11	2.31366e-20	0.331005	0.321	0.272	4.8647e-16	DN_Tem_Il7r+	Tespa1	DN Teff
Runx3	3.5425e-20	0.315107	0.353	0.307	7.44847e-16	DN_Tem_Il7r+	Runx3	DN Teff
Dap1	8.11986e-20	0.377886	0.28	0.234	1.70728e-15	DN_Tem_Il7r+	Dap	DN Teff
Nfkbiz1	7.4305e-19	0.311079	0.369	0.328	1.56234e-14	DN_Tem_Il7r+	Nfkbiz	DN Teff
Polr2e1	1.69102e-18	0.296174	0.353	0.31	3.55555e-14	DN_Tem_Il7r+	Polr2e	DN Teff
Zyx1	2.31195e-18	0.295751	0.38	0.341	4.8611e-14	DN_Tem_Il7r+	Zyx	DN Teff
Socs31	3.18021e-18	0.261484	0.433	0.398	6.6867e-14	DN_Tem_Il7r+	Socs3	DN Teff
Tnfrsf181	4.68007e-18	0.26744	0.39	0.351	9.84032e-14	DN_Tem_Il7r+	Tnfrsf18	DN Teff
Ttc39b1	1.78864e-17	0.374462	0.262	0.22	3.76079e-13	DN_Tem_Il7r+	Ttc39b	DN Teff
Sipa1	4.48182e-17	0.371536	0.267	0.226	9.42346e-13	DN_Tem_Il7r+	Sipa1	DN Teff
Ech11	4.52152e-17	0.34059	0.276	0.233	9.50695e-13	DN_Tem_Il7r+	Ech1	DN Teff
Itm2c1	9.57636e-17	0.264544	0.378	0.341	2.01352e-12	DN_Tem_Il7r+	Itm2c	DN Teff
Sash31	5.74761e-16	0.270547	0.359	0.322	1.20849e-11	DN_Tem_Il7r+	Sash3	DN Teff
Ppp1r111	2.02223e-15	0.277782	0.35	0.315	4.25194e-11	DN_Tem_Il7r+	Ppp1r11	DN Teff
Ddit41	9.97614e-15	0.337428	0.267	0.226	2.09758e-10	DN_Tem_Il7r+	Ddit4	DN Teff
Nr3c11	4.91514e-14	0.290431	0.33	0.296	1.03346e-09	DN_Tem_Il7r+	Nr3c1	DN Teff
Ifnar21	6.42605e-14	0.291588	0.296	0.258	1.35114e-09	DN_Tem_Il7r+	Ifnar2	DN Teff
Efhd21	3.29321e-13	0.29735	0.286	0.251	6.9243e-09	DN_Tem_Il7r+	Efhd2	DN Teff
Siah21	1.26119e-12	0.295823	0.29	0.257	2.65179e-08	DN_Tem_Il7r+	Siah2	DN Teff
Cd841	5.7169e-12	0.29903	0.275	0.243	1.20203e-07	DN_Tem_Il7r+	Cd84	DN Teff
Tmem643	1.36887e-11	0.287155	0.299	0.268	2.87818e-07	DN_Tem_Il7r+	Tmem64	DN Teff
Rbl21	1.04943e-10	0.261463	0.291	0.26	2.20653e-06	DN_Tem_Il7r+	Rbl2	DN Teff
Sorl12	1.0995e-09	0.28276	0.257	0.23	2.31182e-05	DN_Tem_Il7r+	Sorl1	DN Teff
Card191	1.93978e-09	0.258396	0.272	0.245	4.07858e-05	DN_Tem_Il7r+	Card19	DN Teff
Zfand51	8.62181e-09	0.255494	0.277	0.252	0.000181282	DN_Tem_Il7r+	Zfand5	DN Teff
Neu11	1.27942e-08	0.265474	0.264	0.239	0.00026901	DN_Tem_Il7r+	Neu1	DN Teff
Tmed51	1.33181e-08	0.253283	0.266	0.241	0.000280026	DN_Tem_Il7r+	Tmed5	DN Teff
Cd8a1	0	2.20786	0.884	0.218	0	CD8_Tem_Il7r-	Cd8a	CD8 Teff IL7r-
Pnlip	0	2.16424	0.404	0.088	0	CD8_Tem_Il7r-	Pnlip	CD8 Teff IL7r-
Try51	0	2.15658	0.541	0.119	0	CD8_Tem_Il7r-	Try5	CD8 Teff IL7r-
Cpa1	0	2.15442	0.364	0.08	0	CD8_Tem_Il7r-	Cpa1	CD8 Teff IL7r-
Ctrc	0	2.14888	0.292	0.062	0	CD8_Tem_Il7r-	Ctrc	CD8 Teff IL7r-
Reg1	0	2.14581	0.288	0.061	0	CD8_Tem_Il7r-	Reg1	CD8 Teff IL7r-
Cd8b11	0	2.14525	0.944	0.248	0	CD8_Tem_Il7r-	Cd8b1	CD8 Teff IL7r-
Cela2a1	0	2.13481	0.535	0.12	0	CD8_Tem_Il7r-	Cela2a	CD8 Teff IL7r-
Ctrl	0	2.12744	0.3	0.066	0	CD8_Tem_Il7r-	Ctrl	CD8 Teff IL7r-
Try41	0	2.12681	0.541	0.121	0	CD8_Tem_Il7r-	Try4	CD8 Teff IL7r-
Cpb1	0	2.11726	0.265	0.058	0	CD8_Tem_Il7r-	Cpb1	CD8 Teff IL7r-
Sycn	0	2.11128	0.382	0.085	0	CD8_Tem_Il7r-	Sycn	CD8 Teff IL7r-
Ctrb12	0	2.11102	0.67	0.157	0	CD8_Tem_Il7r-	Ctrb1	CD8 Teff IL7r-
Prss21	0	2.10017	0.539	0.123	0	CD8_Tem_Il7r-	Prss2	CD8 Teff IL7r-
Cela3b	0	2.09988	0.412	0.092	0	CD8_Tem_Il7r-	Cela3b	CD8 Teff IL7r-
2210010C04Rik	0	2.09523	0.41	0.092	0	CD8_Tem_Il7r-	2210010C04Rik	CD8 Teff IL7r-
Rnase1	0	2.09477	0.337	0.075	0	CD8_Tem_Il7r-	Rnase1	CD8 Teff IL7r-
Cela1	0	2.08812	0.32	0.073	0	CD8_Tem_Il7r-	Cela1	CD8 Teff IL7r-
Clps1	0	2.08008	0.549	0.128	0	CD8_Tem_Il7r-	Clps	CD8 Teff IL7r-
Hspa1a2	0	2.06495	0.846	0.212	0	CD8_Tem_Il7r-	Hspa1a	CD8 Teff IL7r-
Hspa1b2	0	2.0375	0.737	0.177	0	CD8_Tem_Il7r-	Hspa1b	CD8 Teff IL7r-
Ins2	0	1.98508	0.376	0.09	0	CD8_Tem_Il7r-	Ins2	CD8 Teff IL7r-
Gcg2	0	1.95683	0.563	0.142	0	CD8_Tem_Il7r-	Gcg	CD8 Teff IL7r-
Ins1	0	1.94121	0.271	0.067	0	CD8_Tem_Il7r-	Ins1	CD8 Teff IL7r-
Tgtp1	0	1.76355	0.288	0.093	0	CD8_Tem_Il7r-	Tgtp1	CD8 Teff IL7r-
Sst	0	1.7506	0.28	0.079	0	CD8_Tem_Il7r-	Sst	CD8 Teff IL7r-
Nkg71	0	1.19274	0.82	0.318	0	CD8_Tem_Il7r-	Nkg7	CD8 Teff IL7r-
Hsph12	0	1.18616	0.538	0.254	0	CD8_Tem_Il7r-	Hsph1	CD8 Teff IL7r-
Dnajb12	0	1.0626	0.881	0.584	0	CD8_Tem_Il7r-	Dnajb1	CD8 Teff IL7r-
Ctsw1	0	0.938062	0.683	0.357	0	CD8_Tem_Il7r-	Ctsw	CD8 Teff IL7r-
Ly6a1	0	0.810086	0.919	0.626	0	CD8_Tem_Il7r-	Ly6a	CD8 Teff IL7r-
Irf1	0	0.656705	0.818	0.614	0	CD8_Tem_Il7r-	Irf1	CD8 Teff IL7r-
Hspe1	0	0.566134	0.852	0.664	0	CD8_Tem_Il7r-	Hspe1	CD8 Teff IL7r-
Tubb51	0	0.554325	0.855	0.668	0	CD8_Tem_Il7r-	Tubb5	CD8 Teff IL7r-
Hsp90aa1	0	0.435253	0.933	0.824	0	CD8_Tem_Il7r-	Hsp90aa1	CD8 Teff IL7r-
Jun	0	0.400888	0.951	0.858	0	CD8_Tem_Il7r-	Jun	CD8 Teff IL7r-
Hspa8	0	0.269538	0.995	0.97	0	CD8_Tem_Il7r-	Hspa8	CD8 Teff IL7r-
Tapbpl	1.01953e-272	1.27238	0.371	0.165	2.14366e-268	CD8_Tem_Il7r-	Tapbpl	CD8 Teff IL7r-
Fam241a1	2.0235e-272	0.794418	0.674	0.396	4.25462e-268	CD8_Tem_Il7r-	Fam241a	CD8 Teff IL7r-
Sell2	3.15027e-269	0.694545	0.751	0.496	6.62375e-265	CD8_Tem_Il7r-	Sell	CD8 Teff IL7r-
Tgtp2	1.10251e-246	1.34384	0.312	0.131	2.31814e-242	CD8_Tem_Il7r-	Tgtp2	CD8 Teff IL7r-
Snhg12	1.57545e-229	0.773728	0.626	0.401	3.31254e-225	CD8_Tem_Il7r-	Snhg12	CD8 Teff IL7r-
Klrd11	1.54764e-228	0.993589	0.413	0.196	3.25407e-224	CD8_Tem_Il7r-	Klrd1	CD8 Teff IL7r-
Ccdc117	2.578e-218	1.3865	0.259	0.103	5.4205e-214	CD8_Tem_Il7r-	Ccdc117	CD8 Teff IL7r-
Psme1	1.91742e-210	0.36829	0.897	0.774	4.03156e-206	CD8_Tem_Il7r-	Psme1	CD8 Teff IL7r-
Psmb8	4.9043e-204	0.366303	0.911	0.776	1.03118e-199	CD8_Tem_Il7r-	Psmb8	CD8 Teff IL7r-
Dapl12	4.54965e-198	0.876958	0.493	0.283	9.5661e-194	CD8_Tem_Il7r-	Dapl1	CD8 Teff IL7r-
Dtx1	8.95869e-195	0.940489	0.432	0.231	1.88365e-190	CD8_Tem_Il7r-	Dtx1	CD8 Teff IL7r-
Mrps6	4.34654e-189	0.796995	0.537	0.327	9.13904e-185	CD8_Tem_Il7r-	Mrps6	CD8 Teff IL7r-
Stat1	2.23789e-178	0.629916	0.667	0.481	4.70539e-174	CD8_Tem_Il7r-	Stat1	CD8 Teff IL7r-
Cd226	1.32572e-171	1.11207	0.295	0.139	2.78745e-167	CD8_Tem_Il7r-	Cd226	CD8 Teff IL7r-
Sgk1	5.14304e-171	0.828836	0.48	0.284	1.08138e-166	CD8_Tem_Il7r-	Sgk1	CD8 Teff IL7r-
Gm10260	8.96791e-171	0.2995	0.924	0.817	1.88559e-166	CD8_Tem_Il7r-	Gm10260	CD8 Teff IL7r-
AW1120102	1.52095e-168	0.472162	0.796	0.596	3.19795e-164	CD8_Tem_Il7r-	AW112010	CD8 Teff IL7r-
Cst71	1.75373e-160	0.98835	0.328	0.165	3.6874e-156	CD8_Tem_Il7r-	Cst7	CD8 Teff IL7r-
Acp5	8.83282e-153	0.474132	0.757	0.587	1.85719e-148	CD8_Tem_Il7r-	Acp5	CD8 Teff IL7r-
Ddit42	1.47869e-146	0.855491	0.394	0.222	3.1091e-142	CD8_Tem_Il7r-	Ddit4	CD8 Teff IL7r-
Cnn2	4.26857e-144	0.295778	0.908	0.802	8.9751e-140	CD8_Tem_Il7r-	Cnn2	CD8 Teff IL7r-
Ifi47	8.33997e-135	0.685631	0.518	0.34	1.75356e-130	CD8_Tem_Il7r-	Ifi47	CD8 Teff IL7r-
Trmt112	1.30456e-132	0.480875	0.71	0.54	2.74296e-128	CD8_Tem_Il7r-	Trmt112	CD8 Teff IL7r-
Myc1	6.83023e-126	0.969163	0.312	0.172	1.43612e-121	CD8_Tem_Il7r-	Myc	CD8 Teff IL7r-
Dynll1	6.86581e-123	0.392577	0.77	0.634	1.44361e-118	CD8_Tem_Il7r-	Dynll1	CD8 Teff IL7r-
Sla2	1.60983e-122	0.978314	0.276	0.143	3.38483e-118	CD8_Tem_Il7r-	Sla2	CD8 Teff IL7r-
Ptprcap	2.38526e-117	0.319498	0.85	0.726	5.01525e-113	CD8_Tem_Il7r-	Ptprcap	CD8 Teff IL7r-
Ighm	2.6585e-116	0.599618	0.528	0.355	5.58975e-112	CD8_Tem_Il7r-	Ighm	CD8 Teff IL7r-
Fam189b1	1.08186e-115	0.535647	0.608	0.447	2.27472e-111	CD8_Tem_Il7r-	Fam189b	CD8 Teff IL7r-
Dusp21	3.99316e-107	0.391476	0.784	0.607	8.39602e-103	CD8_Tem_Il7r-	Dusp2	CD8 Teff IL7r-
Eef1d	3.36332e-105	0.293753	0.86	0.747	7.07172e-101	CD8_Tem_Il7r-	Eef1d	CD8 Teff IL7r-
1110038B12Rik	4.17209e-103	0.753734	0.373	0.233	8.77225e-99	CD8_Tem_Il7r-	1110038B12Rik	CD8 Teff IL7r-
Ptpn6	1.84249e-101	0.671411	0.419	0.271	3.87403e-97	CD8_Tem_Il7r-	Ptpn6	CD8 Teff IL7r-
Dmac1	7.22657e-101	0.873704	0.282	0.158	1.51946e-96	CD8_Tem_Il7r-	Dmac1	CD8 Teff IL7r-
2410006H16Rik	4.30037e-99	0.280127	0.858	0.76	9.04196e-95	CD8_Tem_Il7r-	2410006H16Rik	CD8 Teff IL7r-
Psme2	1.48868e-98	0.31163	0.817	0.704	3.1301e-94	CD8_Tem_Il7r-	Psme2	CD8 Teff IL7r-
Psmb10	2.60339e-96	0.526479	0.553	0.402	5.4739e-92	CD8_Tem_Il7r-	Psmb10	CD8 Teff IL7r-
Cd27	2.96007e-96	0.505553	0.58	0.414	6.22385e-92	CD8_Tem_Il7r-	Cd27	CD8 Teff IL7r-
Pim21	2.00175e-93	0.636381	0.441	0.298	4.20889e-89	CD8_Tem_Il7r-	Pim2	CD8 Teff IL7r-
Gadd45b1	7.07803e-93	0.562636	0.494	0.343	1.48823e-88	CD8_Tem_Il7r-	Gadd45b	CD8 Teff IL7r-
Dpp41	1.18872e-90	0.853445	0.268	0.153	2.4994e-86	CD8_Tem_Il7r-	Dpp4	CD8 Teff IL7r-
Sertad1	8.72346e-90	0.434792	0.644	0.515	1.83419e-85	CD8_Tem_Il7r-	Sertad1	CD8 Teff IL7r-
Icam1	4.73985e-89	0.849767	0.258	0.144	9.966e-85	CD8_Tem_Il7r-	Icam1	CD8 Teff IL7r-
Eef1g1	4.11028e-88	0.277892	0.841	0.735	8.64228e-84	CD8_Tem_Il7r-	Eef1g	CD8 Teff IL7r-
Ramp1	1.64673e-87	0.485371	0.559	0.403	3.46242e-83	CD8_Tem_Il7r-	Ramp1	CD8 Teff IL7r-
Tuba1b	1.02278e-82	0.356818	0.728	0.602	2.1505e-78	CD8_Tem_Il7r-	Tuba1b	CD8 Teff IL7r-
Ccdc85b	4.33221e-82	0.677005	0.349	0.221	9.1089e-78	CD8_Tem_Il7r-	Ccdc85b	CD8 Teff IL7r-
Dennd2d1	1.09121e-77	0.554548	0.439	0.302	2.29439e-73	CD8_Tem_Il7r-	Dennd2d	CD8 Teff IL7r-
Psmb9	3.39734e-76	0.39099	0.653	0.519	7.14325e-72	CD8_Tem_Il7r-	Psmb9	CD8 Teff IL7r-
Igtp	1.47452e-73	0.687628	0.348	0.234	3.10033e-69	CD8_Tem_Il7r-	Igtp	CD8 Teff IL7r-
Flot11	1.89561e-73	0.695594	0.308	0.193	3.9857e-69	CD8_Tem_Il7r-	Flot1	CD8 Teff IL7r-
Snhg8	4.00072e-73	0.311516	0.754	0.648	8.41191e-69	CD8_Tem_Il7r-	Snhg8	CD8 Teff IL7r-
Mob3a	9.99404e-73	0.667701	0.323	0.208	2.10135e-68	CD8_Tem_Il7r-	Mob3a	CD8 Teff IL7r-
Pik3ip12	1.7153e-72	0.647448	0.343	0.226	3.6066e-68	CD8_Tem_Il7r-	Pik3ip1	CD8 Teff IL7r-
Cyth41	2.57621e-72	0.55927	0.399	0.268	5.41675e-68	CD8_Tem_Il7r-	Cyth4	CD8 Teff IL7r-
Ankrd10	3.30954e-71	0.591184	0.379	0.256	6.95864e-67	CD8_Tem_Il7r-	Ankrd10	CD8 Teff IL7r-
Rsrp1	3.40209e-71	0.341455	0.698	0.578	7.15323e-67	CD8_Tem_Il7r-	Rsrp1	CD8 Teff IL7r-
Banf1	2.03906e-70	0.473273	0.509	0.378	4.28733e-66	CD8_Tem_Il7r-	Banf1	CD8 Teff IL7r-
Hpcal11	8.3551e-70	0.601544	0.372	0.253	1.75674e-65	CD8_Tem_Il7r-	Hpcal1	CD8 Teff IL7r-
Evl1	5.91778e-68	0.341283	0.69	0.566	1.24427e-63	CD8_Tem_Il7r-	Evl	CD8 Teff IL7r-
AB1246111	6.46356e-67	0.587835	0.367	0.25	1.35903e-62	CD8_Tem_Il7r-	AB124611	CD8 Teff IL7r-
Klk81	1.66607e-66	0.489731	0.474	0.344	3.50309e-62	CD8_Tem_Il7r-	Klk8	CD8 Teff IL7r-
Cd71	2.99891e-66	0.62381	0.328	0.215	6.3055e-62	CD8_Tem_Il7r-	Cd7	CD8 Teff IL7r-
Arl6ip5	6.56169e-66	0.356818	0.652	0.522	1.37966e-61	CD8_Tem_Il7r-	Arl6ip5	CD8 Teff IL7r-
Gbp4	5.59118e-64	0.675901	0.301	0.195	1.1756e-59	CD8_Tem_Il7r-	Gbp4	CD8 Teff IL7r-
Tap11	1.14215e-63	0.51026	0.431	0.308	2.40148e-59	CD8_Tem_Il7r-	Tap1	CD8 Teff IL7r-
Ly6e	1.15948e-63	0.44865	0.502	0.377	2.43793e-59	CD8_Tem_Il7r-	Ly6e	CD8 Teff IL7r-
Arl4c	2.73195e-62	0.36073	0.638	0.502	5.7442e-58	CD8_Tem_Il7r-	Arl4c	CD8 Teff IL7r-
Lef12	2.89533e-62	0.270473	0.893	0.743	6.08772e-58	CD8_Tem_Il7r-	Lef1	CD8 Teff IL7r-
Id3	1.03864e-60	0.685904	0.276	0.175	2.18384e-56	CD8_Tem_Il7r-	Id3	CD8 Teff IL7r-
Phgdh1	2.54965e-60	0.685542	0.271	0.174	5.36088e-56	CD8_Tem_Il7r-	Phgdh	CD8 Teff IL7r-
Sidt11	6.39571e-60	0.479213	0.457	0.338	1.34476e-55	CD8_Tem_Il7r-	Sidt1	CD8 Teff IL7r-
Stambpl1	4.87911e-58	0.605938	0.303	0.198	1.02588e-53	CD8_Tem_Il7r-	Stambpl1	CD8 Teff IL7r-
Cotl1	1.91403e-57	0.276546	0.754	0.647	4.02443e-53	CD8_Tem_Il7r-	Cotl1	CD8 Teff IL7r-
Gbp2	2.05786e-56	0.679215	0.273	0.178	4.32685e-52	CD8_Tem_Il7r-	Gbp2	CD8 Teff IL7r-
Chka	2.61353e-56	0.598928	0.316	0.213	5.49522e-52	CD8_Tem_Il7r-	Chka	CD8 Teff IL7r-
Zfas11	5.6571e-56	0.443882	0.473	0.356	1.18946e-51	CD8_Tem_Il7r-	Zfas1	CD8 Teff IL7r-
Sh3bp53	1.04135e-55	0.449038	0.47	0.354	2.18955e-51	CD8_Tem_Il7r-	Sh3bp5	CD8 Teff IL7r-
Il21r	3.84195e-54	0.413258	0.493	0.371	8.07808e-50	CD8_Tem_Il7r-	Il21r	CD8 Teff IL7r-
Dnajb4	6.56798e-52	0.654033	0.259	0.168	1.38098e-47	CD8_Tem_Il7r-	Dnajb4	CD8 Teff IL7r-
Trp53	4.62949e-50	0.421514	0.465	0.352	9.73397e-46	CD8_Tem_Il7r-	Trp53	CD8 Teff IL7r-
Socs1	6.0301e-50	0.412279	0.494	0.389	1.26789e-45	CD8_Tem_Il7r-	Socs1	CD8 Teff IL7r-
Ifi27	6.02414e-49	0.43622	0.446	0.336	1.26663e-44	CD8_Tem_Il7r-	Ifi27	CD8 Teff IL7r-
Plaur3	8.95112e-49	0.386663	0.492	0.372	1.88206e-44	CD8_Tem_Il7r-	Plaur	CD8 Teff IL7r-
Eif4b1	3.74066e-48	0.33684	0.586	0.482	7.86511e-44	CD8_Tem_Il7r-	Eif4b	CD8 Teff IL7r-
Atf7ip	9.44621e-48	0.462294	0.399	0.295	1.98616e-43	CD8_Tem_Il7r-	Atf7ip	CD8 Teff IL7r-
Glipr22	6.49534e-47	0.497148	0.353	0.254	1.36571e-42	CD8_Tem_Il7r-	Glipr2	CD8 Teff IL7r-
Cdkn2d	1.6448e-45	0.488926	0.334	0.234	3.45835e-41	CD8_Tem_Il7r-	Cdkn2d	CD8 Teff IL7r-
Twf21	4.29502e-45	0.426646	0.413	0.305	9.03072e-41	CD8_Tem_Il7r-	Twf2	CD8 Teff IL7r-
C1qbp1	7.95493e-45	0.434056	0.421	0.319	1.6726e-40	CD8_Tem_Il7r-	C1qbp	CD8 Teff IL7r-
Tap2	2.53964e-44	0.344946	0.551	0.441	5.33985e-40	CD8_Tem_Il7r-	Tap2	CD8 Teff IL7r-
Sugt11	2.94213e-44	0.406939	0.451	0.349	6.18611e-40	CD8_Tem_Il7r-	Sugt1	CD8 Teff IL7r-
H2-T22	2.22442e-43	0.355661	0.525	0.416	4.67708e-39	CD8_Tem_Il7r-	H2-T22	CD8 Teff IL7r-
Gimap11	2.7121e-43	0.349455	0.525	0.409	5.70246e-39	CD8_Tem_Il7r-	Gimap1	CD8 Teff IL7r-
Sash32	3.2659e-43	0.406845	0.426	0.319	6.86688e-39	CD8_Tem_Il7r-	Sash3	CD8 Teff IL7r-
Hspd1	1.41353e-42	0.405639	0.444	0.342	2.97208e-38	CD8_Tem_Il7r-	Hspd1	CD8 Teff IL7r-
Zbp1	1.4932e-42	0.586248	0.265	0.182	3.13961e-38	CD8_Tem_Il7r-	Zbp1	CD8 Teff IL7r-
Saraf1	6.85413e-41	0.250376	0.733	0.626	1.44115e-36	CD8_Tem_Il7r-	Saraf	CD8 Teff IL7r-
Hmox2	4.15294e-40	0.554019	0.252	0.17	8.73198e-36	CD8_Tem_Il7r-	Hmox2	CD8 Teff IL7r-
Il27ra	4.62049e-40	0.33032	0.545	0.439	9.71505e-36	CD8_Tem_Il7r-	Il27ra	CD8 Teff IL7r-
Rinl2	6.26069e-40	0.357021	0.482	0.377	1.31637e-35	CD8_Tem_Il7r-	Rinl	CD8 Teff IL7r-
Rab8a1	2.99299e-39	0.350569	0.486	0.384	6.29306e-35	CD8_Tem_Il7r-	Rab8a	CD8 Teff IL7r-
Slc44a2	4.62786e-39	0.417933	0.394	0.299	9.73054e-35	CD8_Tem_Il7r-	Slc44a2	CD8 Teff IL7r-
Bst21	6.76164e-39	0.418829	0.386	0.29	1.4217e-34	CD8_Tem_Il7r-	Bst2	CD8 Teff IL7r-
Anapc16	1.37922e-38	0.452798	0.343	0.254	2.89994e-34	CD8_Tem_Il7r-	Anapc16	CD8 Teff IL7r-
Ran	1.5839e-38	0.262629	0.666	0.566	3.3303e-34	CD8_Tem_Il7r-	Ran	CD8 Teff IL7r-
Cacybp	7.47879e-38	0.352467	0.473	0.373	1.57249e-33	CD8_Tem_Il7r-	Cacybp	CD8 Teff IL7r-
H2afx	7.89749e-38	0.511662	0.291	0.209	1.66053e-33	CD8_Tem_Il7r-	H2afx	CD8 Teff IL7r-
Snrpd3	1.89911e-37	0.294935	0.598	0.493	3.99308e-33	CD8_Tem_Il7r-	Snrpd3	CD8 Teff IL7r-
Atic	1.6228e-36	0.533108	0.253	0.176	3.41209e-32	CD8_Tem_Il7r-	Atic	CD8 Teff IL7r-
Rnf114	1.96654e-36	0.37528	0.431	0.336	4.13486e-32	CD8_Tem_Il7r-	Rnf114	CD8 Teff IL7r-
Nhp21	5.81995e-36	0.483015	0.302	0.221	1.2237e-31	CD8_Tem_Il7r-	Nhp2	CD8 Teff IL7r-
Tuba1c	1.78048e-34	0.382235	0.408	0.316	3.74363e-30	CD8_Tem_Il7r-	Tuba1c	CD8 Teff IL7r-
Gbp71	1.82441e-34	0.505362	0.261	0.184	3.836e-30	CD8_Tem_Il7r-	Gbp7	CD8 Teff IL7r-
Hmga1	3.20525e-34	0.514464	0.261	0.186	6.73937e-30	CD8_Tem_Il7r-	Hmga1	CD8 Teff IL7r-
Runx31	3.77362e-34	0.372214	0.397	0.305	7.93442e-30	CD8_Tem_Il7r-	Runx3	CD8 Teff IL7r-
Pmepa11	7.71106e-34	0.494022	0.257	0.181	1.62133e-29	CD8_Tem_Il7r-	Pmepa1	CD8 Teff IL7r-
Dnajc151	6.52462e-33	0.432337	0.306	0.225	1.37187e-28	CD8_Tem_Il7r-	Dnajc15	CD8 Teff IL7r-
Sirt71	6.90022e-33	0.399688	0.356	0.27	1.45084e-28	CD8_Tem_Il7r-	Sirt7	CD8 Teff IL7r-
Sun2	6.93353e-33	0.295809	0.541	0.45	1.45784e-28	CD8_Tem_Il7r-	Sun2	CD8 Teff IL7r-
Ttc31	3.78258e-32	0.436026	0.309	0.229	7.95326e-28	CD8_Tem_Il7r-	Ttc3	CD8 Teff IL7r-
Cct7	7.47689e-32	0.269581	0.592	0.498	1.57209e-27	CD8_Tem_Il7r-	Cct7	CD8 Teff IL7r-
Mta31	1.05105e-31	0.432727	0.31	0.23	2.20994e-27	CD8_Tem_Il7r-	Mta3	CD8 Teff IL7r-
Tapbp	2.72409e-31	0.261649	0.596	0.51	5.72766e-27	CD8_Tem_Il7r-	Tapbp	CD8 Teff IL7r-
Prmt1	2.95713e-31	0.370174	0.386	0.299	6.21766e-27	CD8_Tem_Il7r-	Prmt1	CD8 Teff IL7r-
Pa2g41	3.79221e-31	0.339479	0.446	0.363	7.9735e-27	CD8_Tem_Il7r-	Pa2g4	CD8 Teff IL7r-
Arhgap9	1.053e-30	0.350738	0.417	0.331	2.21405e-26	CD8_Tem_Il7r-	Arhgap9	CD8 Teff IL7r-
Slc25a41	1.4944e-30	0.475551	0.252	0.181	3.14212e-26	CD8_Tem_Il7r-	Slc25a4	CD8 Teff IL7r-
Fbl	1.57399e-30	0.281786	0.545	0.456	3.30947e-26	CD8_Tem_Il7r-	Fbl	CD8 Teff IL7r-
P4hb	2.38932e-30	0.345389	0.419	0.333	5.02379e-26	CD8_Tem_Il7r-	P4hb	CD8 Teff IL7r-
Fkbp4	3.89704e-29	0.336904	0.413	0.325	8.19391e-25	CD8_Tem_Il7r-	Fkbp4	CD8 Teff IL7r-
Pld3	4.61842e-29	0.33903	0.413	0.329	9.71069e-25	CD8_Tem_Il7r-	Pld3	CD8 Teff IL7r-
Impdh21	6.07517e-29	0.357926	0.392	0.312	1.27736e-24	CD8_Tem_Il7r-	Impdh2	CD8 Teff IL7r-
Rnf167	1.05428e-28	0.271242	0.548	0.459	2.21674e-24	CD8_Tem_Il7r-	Rnf167	CD8 Teff IL7r-
Zyx2	1.86581e-28	0.272815	0.438	0.339	3.92304e-24	CD8_Tem_Il7r-	Zyx	CD8 Teff IL7r-
Selenoh	2.8926e-28	0.386099	0.331	0.253	6.08197e-24	CD8_Tem_Il7r-	Selenoh	CD8 Teff IL7r-
Kcnn41	3.28927e-28	0.310832	0.417	0.323	6.91603e-24	CD8_Tem_Il7r-	Kcnn4	CD8 Teff IL7r-
Mrpl181	5.76613e-28	0.38518	0.324	0.246	1.21239e-23	CD8_Tem_Il7r-	Mrpl18	CD8 Teff IL7r-
Prpf38b	3.36304e-27	0.337845	0.399	0.317	7.07113e-23	CD8_Tem_Il7r-	Prpf38b	CD8 Teff IL7r-
Wdr33	5.13615e-27	0.336461	0.386	0.305	1.07993e-22	CD8_Tem_Il7r-	Wdr33	CD8 Teff IL7r-
Frmd8	3.21614e-26	0.322324	0.409	0.327	6.76226e-22	CD8_Tem_Il7r-	Frmd8	CD8 Teff IL7r-
Phlda12	3.89181e-26	0.457792	0.268	0.2	8.18293e-22	CD8_Tem_Il7r-	Phlda1	CD8 Teff IL7r-
Adcy71	7.35788e-26	0.3748	0.318	0.245	1.54707e-21	CD8_Tem_Il7r-	Adcy7	CD8 Teff IL7r-
Clec2d1	1.14397e-25	0.370187	0.319	0.244	2.40532e-21	CD8_Tem_Il7r-	Clec2d	CD8 Teff IL7r-
Swi5	1.70679e-25	0.289859	0.465	0.382	3.58871e-21	CD8_Tem_Il7r-	Swi5	CD8 Teff IL7r-
Arhgap301	3.21816e-25	0.290133	0.455	0.37	6.7665e-21	CD8_Tem_Il7r-	Arhgap30	CD8 Teff IL7r-
Ciao2b1	4.0002e-25	0.364167	0.313	0.24	8.41082e-21	CD8_Tem_Il7r-	Ciao2b	CD8 Teff IL7r-
Lypla21	7.03054e-25	0.288715	0.448	0.364	1.47824e-20	CD8_Tem_Il7r-	Lypla2	CD8 Teff IL7r-
Ddx39	9.46967e-25	0.391805	0.285	0.216	1.99109e-20	CD8_Tem_Il7r-	Ddx39	CD8 Teff IL7r-
Paics	9.56008e-25	0.414573	0.261	0.195	2.0101e-20	CD8_Tem_Il7r-	Paics	CD8 Teff IL7r-
Pdlim12	1.09109e-24	0.366123	0.314	0.243	2.29413e-20	CD8_Tem_Il7r-	Pdlim1	CD8 Teff IL7r-
Slc25a11	2.57218e-24	0.403872	0.268	0.202	5.40826e-20	CD8_Tem_Il7r-	Slc25a11	CD8 Teff IL7r-
Arl4a	3.28128e-24	0.373277	0.326	0.256	6.89923e-20	CD8_Tem_Il7r-	Arl4a	CD8 Teff IL7r-
Dbnl	4.07931e-24	0.301951	0.41	0.331	8.57715e-20	CD8_Tem_Il7r-	Dbnl	CD8 Teff IL7r-
Mrps36	5.09078e-24	0.408747	0.262	0.196	1.07039e-19	CD8_Tem_Il7r-	Mrps36	CD8 Teff IL7r-
Imp3	5.86488e-24	0.305234	0.411	0.334	1.23315e-19	CD8_Tem_Il7r-	Imp3	CD8 Teff IL7r-
Ssna11	6.48232e-24	0.376021	0.287	0.218	1.36297e-19	CD8_Tem_Il7r-	Ssna1	CD8 Teff IL7r-
Polr2g1	1.99069e-23	0.372269	0.293	0.226	4.18562e-19	CD8_Tem_Il7r-	Polr2g	CD8 Teff IL7r-
Hdac71	3.6753e-23	0.39977	0.274	0.21	7.72769e-19	CD8_Tem_Il7r-	Hdac7	CD8 Teff IL7r-
Scml41	4.39219e-23	0.325535	0.37	0.297	9.23501e-19	CD8_Tem_Il7r-	Scml4	CD8 Teff IL7r-
Cdk4	1.14247e-22	0.320799	0.36	0.287	2.40216e-18	CD8_Tem_Il7r-	Cdk4	CD8 Teff IL7r-
Cib1	1.15422e-22	0.390784	0.263	0.199	2.42687e-18	CD8_Tem_Il7r-	Cib1	CD8 Teff IL7r-
Dguok	3.92556e-22	0.379345	0.264	0.201	8.25388e-18	CD8_Tem_Il7r-	Dguok	CD8 Teff IL7r-
Mettl92	4.39228e-22	0.365498	0.294	0.229	9.2352e-18	CD8_Tem_Il7r-	Mettl9	CD8 Teff IL7r-
Traf12	4.63012e-22	0.254895	0.449	0.365	9.7353e-18	CD8_Tem_Il7r-	Traf1	CD8 Teff IL7r-
Sarnp	5.52212e-22	0.284664	0.41	0.332	1.16108e-17	CD8_Tem_Il7r-	Sarnp	CD8 Teff IL7r-
Mrpl12	7.36556e-22	0.357601	0.296	0.23	1.54868e-17	CD8_Tem_Il7r-	Mrpl12	CD8 Teff IL7r-
Ahsa1	1.41914e-21	0.321476	0.351	0.281	2.98388e-17	CD8_Tem_Il7r-	Ahsa1	CD8 Teff IL7r-
Pura	1.55011e-21	0.273964	0.434	0.358	3.25926e-17	CD8_Tem_Il7r-	Pura	CD8 Teff IL7r-
Zbtb7a1	2.8099e-21	0.345691	0.308	0.242	5.9081e-17	CD8_Tem_Il7r-	Zbtb7a	CD8 Teff IL7r-
Trpc4ap1	1.17938e-20	0.339365	0.307	0.242	2.47976e-16	CD8_Tem_Il7r-	Trpc4ap	CD8 Teff IL7r-
Pgam1	1.43932e-20	0.328528	0.327	0.261	3.02632e-16	CD8_Tem_Il7r-	Pgam1	CD8 Teff IL7r-
Phb2	2.81873e-20	0.262193	0.448	0.379	5.92667e-16	CD8_Tem_Il7r-	Phb2	CD8 Teff IL7r-
Pde3b2	4.35824e-20	0.272011	0.411	0.337	9.16364e-16	CD8_Tem_Il7r-	Pde3b	CD8 Teff IL7r-
Nop56	4.59422e-19	0.272217	0.409	0.339	9.65981e-15	CD8_Tem_Il7r-	Nop56	CD8 Teff IL7r-
H2-Q61	5.35509e-19	0.287027	0.356	0.288	1.12596e-14	CD8_Tem_Il7r-	H2-Q6	CD8 Teff IL7r-
Pigx1	7.61695e-19	0.33968	0.284	0.224	1.60154e-14	CD8_Tem_Il7r-	Pigx	CD8 Teff IL7r-
Srpk2	1.08982e-18	0.30122	0.335	0.27	2.29145e-14	CD8_Tem_Il7r-	Srpk2	CD8 Teff IL7r-
Txn2	1.43324e-18	0.253954	0.433	0.362	3.01353e-14	CD8_Tem_Il7r-	Txn2	CD8 Teff IL7r-
Fam78a2	2.62312e-18	0.321889	0.298	0.237	5.51538e-14	CD8_Tem_Il7r-	Fam78a	CD8 Teff IL7r-
Il6st1	3.12369e-18	0.323183	0.281	0.22	6.56787e-14	CD8_Tem_Il7r-	Il6st	CD8 Teff IL7r-
Stub1	3.70384e-18	0.27928	0.349	0.281	7.7877e-14	CD8_Tem_Il7r-	Stub1	CD8 Teff IL7r-
Ebna1bp2	4.70904e-18	0.33443	0.272	0.214	9.90124e-14	CD8_Tem_Il7r-	Ebna1bp2	CD8 Teff IL7r-
A930005H10Rik3	5.25463e-18	0.271385	0.382	0.315	1.10484e-13	CD8_Tem_Il7r-	A930005H10Rik	CD8 Teff IL7r-
Anapc11	7.59093e-18	0.270016	0.391	0.327	1.59607e-13	CD8_Tem_Il7r-	Anapc11	CD8 Teff IL7r-
Sit12	1.27257e-17	0.265902	0.364	0.295	2.67571e-13	CD8_Tem_Il7r-	Sit1	CD8 Teff IL7r-
Rbbp7	1.31107e-17	0.258662	0.408	0.345	2.75666e-13	CD8_Tem_Il7r-	Rbbp7	CD8 Teff IL7r-
Polr2e2	4.15876e-17	0.262697	0.376	0.31	8.74422e-13	CD8_Tem_Il7r-	Polr2e	CD8 Teff IL7r-
Nlrc5	5.25098e-17	0.322908	0.264	0.208	1.10407e-12	CD8_Tem_Il7r-	Nlrc5	CD8 Teff IL7r-
Ssrp1	5.40431e-17	0.252346	0.392	0.325	1.13631e-12	CD8_Tem_Il7r-	Ssrp1	CD8 Teff IL7r-
Mettl23	8.3995e-17	0.34276	0.252	0.199	1.76608e-12	CD8_Tem_Il7r-	Mettl23	CD8 Teff IL7r-
Bub31	9.08646e-17	0.29872	0.289	0.23	1.91052e-12	CD8_Tem_Il7r-	Bub3	CD8 Teff IL7r-
Mbnl2	1.20055e-16	0.299814	0.311	0.253	2.52427e-12	CD8_Tem_Il7r-	Mbnl2	CD8 Teff IL7r-
Idnk	4.22665e-16	0.261384	0.381	0.319	8.88695e-12	CD8_Tem_Il7r-	Idnk	CD8 Teff IL7r-
Naa10	4.79542e-16	0.286581	0.313	0.255	1.00828e-11	CD8_Tem_Il7r-	Naa10	CD8 Teff IL7r-
Rae1	6.26946e-16	0.315116	0.258	0.204	1.31822e-11	CD8_Tem_Il7r-	Rae1	CD8 Teff IL7r-
Ptp4a3	7.68752e-16	0.30037	0.28	0.223	1.61638e-11	CD8_Tem_Il7r-	Ptp4a3	CD8 Teff IL7r-
Wdr461	7.80213e-16	0.317829	0.262	0.209	1.64048e-11	CD8_Tem_Il7r-	Wdr46	CD8 Teff IL7r-
Pigp	1.84674e-15	0.312371	0.261	0.207	3.88297e-11	CD8_Tem_Il7r-	Pigp	CD8 Teff IL7r-
Tmed52	2.17005e-15	0.291632	0.296	0.24	4.56274e-11	CD8_Tem_Il7r-	Tmed5	CD8 Teff IL7r-
Rtcb	2.33491e-15	0.292852	0.302	0.248	4.90939e-11	CD8_Tem_Il7r-	Rtcb	CD8 Teff IL7r-
Nolc1	3.23376e-15	0.285325	0.306	0.249	6.7993e-11	CD8_Tem_Il7r-	Nolc1	CD8 Teff IL7r-
Timm10b1	3.80168e-15	0.255264	0.349	0.288	7.99342e-11	CD8_Tem_Il7r-	Timm10b	CD8 Teff IL7r-
Phb	3.92574e-15	0.296427	0.293	0.239	8.25425e-11	CD8_Tem_Il7r-	Phb	CD8 Teff IL7r-
Ddx54	5.86894e-15	0.284482	0.29	0.235	1.234e-10	CD8_Tem_Il7r-	Ddx54	CD8 Teff IL7r-
Vav1	9.2563e-15	0.28637	0.285	0.23	1.94623e-10	CD8_Tem_Il7r-	Vav1	CD8 Teff IL7r-
Tdrp3	1.47965e-14	0.283375	0.28	0.226	3.11111e-10	CD8_Tem_Il7r-	Tdrp	CD8 Teff IL7r-
Mrpl58	1.66879e-14	0.263548	0.334	0.276	3.5088e-10	CD8_Tem_Il7r-	Mrpl58	CD8 Teff IL7r-
Mdp1	3.35561e-14	0.283141	0.293	0.241	7.05551e-10	CD8_Tem_Il7r-	Mdp1	CD8 Teff IL7r-
Mybbp1a	3.49288e-14	0.293163	0.281	0.231	7.34412e-10	CD8_Tem_Il7r-	Mybbp1a	CD8 Teff IL7r-
Chchd1	4.40608e-14	0.284073	0.291	0.24	9.26422e-10	CD8_Tem_Il7r-	Chchd1	CD8 Teff IL7r-
Chordc1	7.18034e-14	0.267644	0.285	0.232	1.50974e-09	CD8_Tem_Il7r-	Chordc1	CD8 Teff IL7r-
Suclg1	3.8763e-13	0.296003	0.263	0.216	8.1503e-09	CD8_Tem_Il7r-	Suclg1	CD8 Teff IL7r-
Rps6ka1	4.16307e-13	0.26019	0.292	0.24	8.75327e-09	CD8_Tem_Il7r-	Rps6ka1	CD8 Teff IL7r-
Acaa2	5.55732e-13	0.280598	0.277	0.227	1.16848e-08	CD8_Tem_Il7r-	Acaa2	CD8 Teff IL7r-
H2-M3	1.91125e-12	0.273482	0.261	0.213	4.0186e-08	CD8_Tem_Il7r-	H2-M3	CD8 Teff IL7r-
Mrps34	2.38654e-12	0.267219	0.287	0.239	5.01793e-08	CD8_Tem_Il7r-	Mrps34	CD8 Teff IL7r-
Ifi35	2.70999e-12	0.250907	0.304	0.253	5.69802e-08	CD8_Tem_Il7r-	Ifi35	CD8 Teff IL7r-
Hsd11b1	6.78135e-12	0.257501	0.262	0.214	1.42585e-07	CD8_Tem_Il7r-	Hsd11b1	CD8 Teff IL7r-
Mrps35	8.22221e-12	0.277386	0.25	0.205	1.7288e-07	CD8_Tem_Il7r-	Mrps35	CD8 Teff IL7r-
Pycr2	2.203e-11	0.252985	0.255	0.208	4.63202e-07	CD8_Tem_Il7r-	Pycr2	CD8 Teff IL7r-
Ikzf2	0	2.22991	0.334	0.076	0	CD4_Effector_Treg	Ikzf2	CD4 Teff IL7r-
Tigit1	0	2.14461	0.347	0.1	0	CD4_Effector_Treg	Tigit	CD4 Teff IL7r-
Eea1	0	2.09062	0.267	0.073	0	CD4_Effector_Treg	Eea1	CD4 Teff IL7r-
Maf1	0	1.97648	0.364	0.102	0	CD4_Effector_Treg	Maf	CD4 Teff IL7r-
Tnfrsf41	0	1.95641	0.44	0.133	0	CD4_Effector_Treg	Tnfrsf4	CD4 Teff IL7r-
Rgs16	0	1.95	0.277	0.078	0	CD4_Effector_Treg	Rgs16	CD4 Teff IL7r-
Izumo1r1	0	1.81315	0.472	0.161	0	CD4_Effector_Treg	Izumo1r	CD4 Teff IL7r-
Capg1	0	1.757	0.282	0.087	0	CD4_Effector_Treg	Capg	CD4 Teff IL7r-
Bcl2a1d1	0	1.75006	0.258	0.082	0	CD4_Effector_Treg	Bcl2a1d	CD4 Teff IL7r-
Cxcr31	0	1.69542	0.287	0.099	0	CD4_Effector_Treg	Cxcr3	CD4 Teff IL7r-
Ctla41	0	1.6599	0.597	0.233	0	CD4_Effector_Treg	Ctla4	CD4 Teff IL7r-
Cd42	0	1.56984	1	0.376	0	CD4_Effector_Treg	Cd4	CD4 Teff IL7r-
Gcg3	0	1.50402	0.431	0.148	0	CD4_Effector_Treg	Gcg	CD4 Teff IL7r-
Hspa1b3	0	1.39834	0.492	0.187	0	CD4_Effector_Treg	Hspa1b	CD4 Teff IL7r-
Hspa1a3	0	1.38546	0.581	0.224	0	CD4_Effector_Treg	Hspa1a	CD4 Teff IL7r-
Ctrb13	0	1.12607	0.452	0.166	0	CD4_Effector_Treg	Ctrb1	CD4 Teff IL7r-
Cd52	0	0.8871	0.681	0.441	0	CD4_Effector_Treg	Cd5	CD4 Teff IL7r-
Ifi27l2a1	0	0.732751	0.78	0.587	0	CD4_Effector_Treg	Ifi27l2a	CD4 Teff IL7r-
Bcl2a1b2	1.24186e-302	1.27352	0.431	0.201	2.61114e-298	CD4_Effector_Treg	Bcl2a1b	CD4 Teff IL7r-
Clps2	4.01028e-296	1.09046	0.358	0.136	8.432e-292	CD4_Effector_Treg	Clps	CD4 Teff IL7r-
Bhlhe402	3.83505e-290	1.35548	0.359	0.149	8.06357e-286	CD4_Effector_Treg	Bhlhe40	CD4 Teff IL7r-
Ins21	4.69382e-289	1.51412	0.273	0.095	9.86922e-285	CD4_Effector_Treg	Ins2	CD4 Teff IL7r-
Icos2	6.61652e-288	1.30794	0.402	0.185	1.39119e-283	CD4_Effector_Treg	Icos	CD4 Teff IL7r-
Tbc1d41	1.05839e-286	1.57821	0.3	0.115	2.22537e-282	CD4_Effector_Treg	Tbc1d4	CD4 Teff IL7r-
Sla3	6.75894e-280	1.2136	0.429	0.208	1.42114e-275	CD4_Effector_Treg	Sla	CD4 Teff IL7r-
Ndfip11	1.99232e-277	0.421767	0.872	0.78	4.18905e-273	CD4_Effector_Treg	Ndfip1	CD4 Teff IL7r-
Rilpl21	4.44362e-264	1.34848	0.36	0.161	9.34315e-260	CD4_Effector_Treg	Rilpl2	CD4 Teff IL7r-
Cd822	1.84122e-261	0.933231	0.583	0.367	3.87135e-257	CD4_Effector_Treg	Cd82	CD4 Teff IL7r-
Ucp21	4.06446e-250	0.382039	0.872	0.8	8.54594e-246	CD4_Effector_Treg	Ucp2	CD4 Teff IL7r-
Prss22	4.39694e-245	0.956078	0.332	0.132	9.245e-241	CD4_Effector_Treg	Prss2	CD4 Teff IL7r-
Try42	1.10027e-242	0.995096	0.327	0.13	2.31343e-238	CD4_Effector_Treg	Try4	CD4 Teff IL7r-
Cela2a2	4.94547e-241	0.971055	0.324	0.129	1.03983e-236	CD4_Effector_Treg	Cela2a	CD4 Teff IL7r-
Ctsb1	1.22979e-238	0.951535	0.538	0.338	2.58576e-234	CD4_Effector_Treg	Ctsb	CD4 Teff IL7r-
S100a42	5.00679e-233	1.421	0.29	0.12	1.05273e-228	CD4_Effector_Treg	S100a4	CD4 Teff IL7r-
Try52	1.50241e-225	0.89853	0.318	0.129	3.15897e-221	CD4_Effector_Treg	Try5	CD4 Teff IL7r-
S100a62	4.33857e-222	1.12349	0.398	0.196	9.12229e-218	CD4_Effector_Treg	S100a6	CD4 Teff IL7r-
Mrps61	1.9304e-219	0.924683	0.526	0.328	4.05886e-215	CD4_Effector_Treg	Mrps6	CD4 Teff IL7r-
AW1120103	6.60461e-210	0.619652	0.742	0.599	1.38868e-205	CD4_Effector_Treg	AW112010	CD4 Teff IL7r-
Ptms	1.71591e-202	1.32288	0.287	0.126	3.60787e-198	CD4_Effector_Treg	Ptms	CD4 Teff IL7r-
Pkp32	6.00197e-199	1.09027	0.388	0.205	1.26197e-194	CD4_Effector_Treg	Pkp3	CD4 Teff IL7r-
Hif1a1	2.62665e-197	0.712432	0.636	0.453	5.52279e-193	CD4_Effector_Treg	Hif1a	CD4 Teff IL7r-
Smco41	2.60248e-186	1.19552	0.313	0.148	5.47198e-182	CD4_Effector_Treg	Smco4	CD4 Teff IL7r-
Ptprcap1	2.99177e-186	0.388391	0.825	0.728	6.29049e-182	CD4_Effector_Treg	Ptprcap	CD4 Teff IL7r-
Ptpn7	3.15635e-186	1.25017	0.275	0.121	6.63654e-182	CD4_Effector_Treg	Ptpn7	CD4 Teff IL7r-
Dnajb13	8.53979e-179	0.574375	0.729	0.591	1.79558e-174	CD4_Effector_Treg	Dnajb1	CD4 Teff IL7r-
Itgb12	2.09368e-172	0.827729	0.512	0.32	4.40217e-168	CD4_Effector_Treg	Itgb1	CD4 Teff IL7r-
Tox1	1.21286e-171	0.96432	0.421	0.245	2.55015e-167	CD4_Effector_Treg	Tox	CD4 Teff IL7r-
Lcp12	1.86989e-170	0.558384	0.691	0.536	3.93163e-166	CD4_Effector_Treg	Lcp1	CD4 Teff IL7r-
Gadd45b2	3.69892e-160	0.781529	0.522	0.342	7.77735e-156	CD4_Effector_Treg	Gadd45b	CD4 Teff IL7r-
Tnfaip81	1.18983e-156	1.0523	0.337	0.179	2.50173e-152	CD4_Effector_Treg	Tnfaip8	CD4 Teff IL7r-
Clic11	1.05325e-155	0.375237	0.794	0.697	2.21456e-151	CD4_Effector_Treg	Clic1	CD4 Teff IL7r-
Itm2c2	1.89463e-154	0.765755	0.507	0.336	3.98365e-150	CD4_Effector_Treg	Itm2c	CD4 Teff IL7r-
Tnfrsf182	5.62657e-154	0.783501	0.512	0.347	1.18304e-149	CD4_Effector_Treg	Tnfrsf18	CD4 Teff IL7r-
Sh2d1a1	7.68623e-153	0.890746	0.444	0.282	1.61611e-148	CD4_Effector_Treg	Sh2d1a	CD4 Teff IL7r-
Prr132	8.13895e-153	0.708267	0.548	0.374	1.71129e-148	CD4_Effector_Treg	Prr13	CD4 Teff IL7r-
Tspan322	1.88861e-150	0.764163	0.49	0.308	3.97099e-146	CD4_Effector_Treg	Tspan32	CD4 Teff IL7r-
Inpp4b1	6.36834e-149	0.592754	0.625	0.48	1.33901e-144	CD4_Effector_Treg	Inpp4b	CD4 Teff IL7r-
Gimap72	1.58426e-146	0.98587	0.359	0.201	3.33107e-142	CD4_Effector_Treg	Gimap7	CD4 Teff IL7r-
Cd442	6.37366e-144	0.980616	0.335	0.179	1.34013e-139	CD4_Effector_Treg	Cd44	CD4 Teff IL7r-
Zfp36l11	1.09671e-141	0.417	0.769	0.667	2.30594e-137	CD4_Effector_Treg	Zfp36l1	CD4 Teff IL7r-
Pkm	5.97427e-141	0.366454	0.791	0.696	1.25615e-136	CD4_Effector_Treg	Pkm	CD4 Teff IL7r-
Hsph13	1.45061e-139	0.857658	0.42	0.259	3.05005e-135	CD4_Effector_Treg	Hsph1	CD4 Teff IL7r-
Cd61	3.20031e-139	0.651554	0.566	0.41	6.72898e-135	CD4_Effector_Treg	Cd6	CD4 Teff IL7r-
Ass12	7.8672e-138	0.678708	0.542	0.382	1.65416e-133	CD4_Effector_Treg	Ass1	CD4 Teff IL7r-
Smap12	4.42558e-137	0.581832	0.611	0.454	9.30522e-133	CD4_Effector_Treg	Smap1	CD4 Teff IL7r-
Fkbp1a1	3.72609e-136	0.58364	0.599	0.451	7.83447e-132	CD4_Effector_Treg	Fkbp1a	CD4 Teff IL7r-
Lrp102	1.95321e-135	0.629919	0.562	0.396	4.10681e-131	CD4_Effector_Treg	Lrp10	CD4 Teff IL7r-
Batf1	3.47782e-134	0.941084	0.365	0.214	7.31246e-130	CD4_Effector_Treg	Batf	CD4 Teff IL7r-
Rora2	5.42159e-134	1.00825	0.319	0.173	1.13994e-129	CD4_Effector_Treg	Rora	CD4 Teff IL7r-
Traf13	4.65437e-129	0.67607	0.525	0.362	9.78628e-125	CD4_Effector_Treg	Traf1	CD4 Teff IL7r-
Lgals12	7.90352e-124	0.698332	0.495	0.332	1.66179e-119	CD4_Effector_Treg	Lgals1	CD4 Teff IL7r-
Gimap12	8.44714e-124	0.599841	0.563	0.407	1.7761e-119	CD4_Effector_Treg	Gimap1	CD4 Teff IL7r-
Cap11	1.76896e-121	0.468918	0.667	0.534	3.71941e-117	CD4_Effector_Treg	Cap1	CD4 Teff IL7r-
Rgs12	1.65016e-119	0.624487	0.577	0.432	3.46962e-115	CD4_Effector_Treg	Rgs1	CD4 Teff IL7r-
Rap1a1	1.68218e-119	0.590997	0.557	0.418	3.53695e-115	CD4_Effector_Treg	Rap1a	CD4 Teff IL7r-
Coro1b1	1.86491e-119	0.647412	0.5	0.354	3.92117e-115	CD4_Effector_Treg	Coro1b	CD4 Teff IL7r-
Mapre22	4.15553e-119	0.88577	0.343	0.198	8.73742e-115	CD4_Effector_Treg	Mapre2	CD4 Teff IL7r-
Mif4gd2	1.78599e-117	0.842941	0.363	0.216	3.75523e-113	CD4_Effector_Treg	Mif4gd	CD4 Teff IL7r-
Zap701	2.25326e-117	0.612297	0.548	0.408	4.73771e-113	CD4_Effector_Treg	Zap70	CD4 Teff IL7r-
Lcp21	1.14875e-115	0.591001	0.553	0.408	2.41536e-111	CD4_Effector_Treg	Lcp2	CD4 Teff IL7r-
Phlda13	1.5877e-114	0.872546	0.34	0.197	3.33829e-110	CD4_Effector_Treg	Phlda1	CD4 Teff IL7r-
Sdf41	9.75301e-114	0.477009	0.667	0.573	2.05067e-109	CD4_Effector_Treg	Sdf4	CD4 Teff IL7r-
S100a102	2.03715e-113	0.350037	0.807	0.74	4.28331e-109	CD4_Effector_Treg	S100a10	CD4 Teff IL7r-
Lpxn1	6.73193e-110	0.955565	0.278	0.151	1.41546e-105	CD4_Effector_Treg	Lpxn	CD4 Teff IL7r-
Tnfsf81	1.69245e-109	1.14144	0.272	0.153	3.55855e-105	CD4_Effector_Treg	Tnfsf8	CD4 Teff IL7r-
1992-09-01	7.73148e-108	0.546526	0.565	0.42	1.62562e-103	CD4_Effector_Treg	2023-09-09	CD4 Teff IL7r-
Nfatc11	8.82811e-107	0.761514	0.427	0.292	1.8562e-102	CD4_Effector_Treg	Nfatc1	CD4 Teff IL7r-
Stx6	6.76696e-106	1.00163	0.25	0.131	1.42282e-101	CD4_Effector_Treg	Stx6	CD4 Teff IL7r-
Mthfsl1	8.31509e-101	0.941615	0.256	0.137	1.74833e-96	CD4_Effector_Treg	Mthfsl	CD4 Teff IL7r-
Rnh11	3.80949e-100	0.865477	0.295	0.168	8.00982e-96	CD4_Effector_Treg	Rnh1	CD4 Teff IL7r-
Ptpn111	7.62416e-97	0.931498	0.304	0.184	1.60306e-92	CD4_Effector_Treg	Ptpn11	CD4 Teff IL7r-
Lmnb11	1.53584e-94	0.867187	0.299	0.176	3.22926e-90	CD4_Effector_Treg	Lmnb1	CD4 Teff IL7r-
Vamp81	1.84431e-94	0.498562	0.566	0.444	3.87784e-90	CD4_Effector_Treg	Vamp8	CD4 Teff IL7r-
Glrx2	3.79191e-94	0.864098	0.319	0.195	7.97287e-90	CD4_Effector_Treg	Glrx	CD4 Teff IL7r-
Tmem1731	9.10666e-93	0.841603	0.301	0.179	1.91477e-88	CD4_Effector_Treg	Tmem173	CD4 Teff IL7r-
Syngr21	1.16234e-90	0.800458	0.319	0.194	2.44394e-86	CD4_Effector_Treg	Syngr2	CD4 Teff IL7r-
Rab8b1	1.80641e-90	0.824082	0.297	0.175	3.79816e-86	CD4_Effector_Treg	Rab8b	CD4 Teff IL7r-
Rinl3	8.9784e-90	0.551028	0.512	0.376	1.8878e-85	CD4_Effector_Treg	Rinl	CD4 Teff IL7r-
B3gnt21	1.87873e-89	0.626614	0.454	0.323	3.95021e-85	CD4_Effector_Treg	B3gnt2	CD4 Teff IL7r-
Aldoa1	6.9171e-89	0.305111	0.761	0.684	1.45439e-84	CD4_Effector_Treg	Aldoa	CD4 Teff IL7r-
Cd2	8.73862e-89	0.317246	0.751	0.676	1.83738e-84	CD4_Effector_Treg	Cd2	CD4 Teff IL7r-
Gm38391	4.28168e-87	0.783202	0.326	0.204	9.00266e-83	CD4_Effector_Treg	Gm3839	CD4 Teff IL7r-
Grb21	6.06513e-87	0.512888	0.538	0.409	1.27525e-82	CD4_Effector_Treg	Grb2	CD4 Teff IL7r-
Camk2d1	1.73724e-85	0.671791	0.4	0.273	3.65271e-81	CD4_Effector_Treg	Camk2d	CD4 Teff IL7r-
Lax1	2.60213e-85	0.905846	0.254	0.145	5.47123e-81	CD4_Effector_Treg	Lax1	CD4 Teff IL7r-
Ptpn12	7.94975e-85	0.472453	0.571	0.455	1.67151e-80	CD4_Effector_Treg	Ptpn1	CD4 Teff IL7r-
Arpc41	1.58108e-84	0.381956	0.649	0.553	3.32439e-80	CD4_Effector_Treg	Arpc4	CD4 Teff IL7r-
Wdr11	3.28318e-83	0.483123	0.548	0.428	6.90322e-79	CD4_Effector_Treg	Wdr1	CD4 Teff IL7r-
Anxa22	6.06692e-81	0.796571	0.259	0.147	1.27563e-76	CD4_Effector_Treg	Anxa2	CD4 Teff IL7r-
Smpdl3a2	1.05236e-80	0.595147	0.448	0.324	2.21269e-76	CD4_Effector_Treg	Smpdl3a	CD4 Teff IL7r-
Ech12	1.73994e-80	0.702402	0.352	0.231	3.65841e-76	CD4_Effector_Treg	Ech1	CD4 Teff IL7r-
Trim81	6.35789e-79	0.784883	0.293	0.179	1.33681e-74	CD4_Effector_Treg	Trim8	CD4 Teff IL7r-
Ybx31	1.74302e-77	0.822084	0.258	0.151	3.66488e-73	CD4_Effector_Treg	Ybx3	CD4 Teff IL7r-
Cd40lg3	2.54812e-75	0.747187	0.292	0.178	5.35769e-71	CD4_Effector_Treg	Cd40lg	CD4 Teff IL7r-
Gnb21	5.18765e-74	0.316552	0.698	0.614	1.09075e-69	CD4_Effector_Treg	Gnb2	CD4 Teff IL7r-
Il2rb3	1.03458e-73	0.592864	0.416	0.291	2.1753e-69	CD4_Effector_Treg	Il2rb	CD4 Teff IL7r-
Fyn	7.62055e-73	0.347674	0.673	0.582	1.6023e-68	CD4_Effector_Treg	Fyn	CD4 Teff IL7r-
Cdk2ap2	2.55933e-72	0.276248	0.767	0.692	5.38124e-68	CD4_Effector_Treg	Cdk2ap2	CD4 Teff IL7r-
Baz1a1	4.07714e-72	0.708891	0.334	0.222	8.5726e-68	CD4_Effector_Treg	Baz1a	CD4 Teff IL7r-
Arl6ip11	1.19792e-71	0.324447	0.696	0.631	2.51874e-67	CD4_Effector_Treg	Arl6ip1	CD4 Teff IL7r-
Lrrfip11	2.19292e-71	0.461392	0.532	0.416	4.61083e-67	CD4_Effector_Treg	Lrrfip1	CD4 Teff IL7r-
Fermt31	5.45968e-70	0.506969	0.477	0.361	1.14795e-65	CD4_Effector_Treg	Fermt3	CD4 Teff IL7r-
Bag3	9.74056e-70	0.766244	0.258	0.154	2.04805e-65	CD4_Effector_Treg	Bag3	CD4 Teff IL7r-
Prdx21	1.46597e-69	0.642267	0.349	0.235	3.08235e-65	CD4_Effector_Treg	Prdx2	CD4 Teff IL7r-
Jak3	8.00641e-69	0.776235	0.262	0.16	1.68343e-64	CD4_Effector_Treg	Jak3	CD4 Teff IL7r-
Gimap31	1.45216e-68	0.351483	0.657	0.558	3.05332e-64	CD4_Effector_Treg	Gimap3	CD4 Teff IL7r-
Itgb2	2.91601e-68	0.387307	0.599	0.491	6.13121e-64	CD4_Effector_Treg	Itgb2	CD4 Teff IL7r-
Clec2d2	4.59525e-66	0.624259	0.355	0.243	9.66197e-62	CD4_Effector_Treg	Clec2d	CD4 Teff IL7r-
Pomp1	4.62067e-66	0.489413	0.478	0.369	9.71543e-62	CD4_Effector_Treg	Pomp	CD4 Teff IL7r-
Prkar1a	1.40253e-65	0.297883	0.694	0.618	2.94897e-61	CD4_Effector_Treg	Prkar1a	CD4 Teff IL7r-
Tmbim61	4.69084e-65	0.268567	0.721	0.659	9.86296e-61	CD4_Effector_Treg	Tmbim6	CD4 Teff IL7r-
Il161	1.18636e-64	0.471828	0.492	0.378	2.49444e-60	CD4_Effector_Treg	Il16	CD4 Teff IL7r-
Txn11	2.10334e-64	0.464275	0.505	0.396	4.42247e-60	CD4_Effector_Treg	Txn1	CD4 Teff IL7r-
Agfg11	2.86605e-64	0.557748	0.417	0.307	6.02615e-60	CD4_Effector_Treg	Agfg1	CD4 Teff IL7r-
Itgal1	5.60437e-64	0.555906	0.407	0.293	1.17838e-59	CD4_Effector_Treg	Itgal	CD4 Teff IL7r-
Tbc1d10c1	3.18755e-63	0.34589	0.634	0.539	6.70215e-59	CD4_Effector_Treg	Tbc1d10c	CD4 Teff IL7r-
Cotl11	5.72287e-63	0.275178	0.717	0.649	1.20329e-58	CD4_Effector_Treg	Cotl1	CD4 Teff IL7r-
Capns12	1.76853e-62	0.458236	0.496	0.389	3.71851e-58	CD4_Effector_Treg	Capns1	CD4 Teff IL7r-
Slamf61	5.96659e-62	0.512939	0.457	0.35	1.25453e-57	CD4_Effector_Treg	Slamf6	CD4 Teff IL7r-
Lamtor41	6.10464e-62	0.645549	0.317	0.211	1.28356e-57	CD4_Effector_Treg	Lamtor4	CD4 Teff IL7r-
Lsp11	1.54198e-61	0.25454	0.757	0.709	3.24216e-57	CD4_Effector_Treg	Lsp1	CD4 Teff IL7r-
Gabarap1	2.17026e-61	0.291183	0.674	0.605	4.56319e-57	CD4_Effector_Treg	Gabarap	CD4 Teff IL7r-
Sash33	3.73796e-61	0.51188	0.433	0.319	7.85944e-57	CD4_Effector_Treg	Sash3	CD4 Teff IL7r-
2023-09-07	6.0835e-61	0.412057	0.543	0.445	1.27912e-56	CD4_Effector_Treg	2023-09-07	CD4 Teff IL7r-
Mcm6	1.31606e-60	0.757046	0.262	0.167	2.76715e-56	CD4_Effector_Treg	Mcm6	CD4 Teff IL7r-
Sipa11	1.3412e-60	0.632442	0.329	0.224	2.82e-56	CD4_Effector_Treg	Sipa1	CD4 Teff IL7r-
Cox6b11	2.9405e-60	0.261511	0.71	0.645	6.1827e-56	CD4_Effector_Treg	Cox6b1	CD4 Teff IL7r-
Cd371	8.46309e-60	0.262639	0.72	0.652	1.77945e-55	CD4_Effector_Treg	Cd37	CD4 Teff IL7r-
Orai11	8.93001e-59	0.525058	0.427	0.319	1.87762e-54	CD4_Effector_Treg	Orai1	CD4 Teff IL7r-
Gdi2	1.24771e-58	0.322435	0.638	0.57	2.62344e-54	CD4_Effector_Treg	Gdi2	CD4 Teff IL7r-
Trp53inp11	2.05666e-58	0.729869	0.27	0.176	4.32433e-54	CD4_Effector_Treg	Trp53inp1	CD4 Teff IL7r-
Gapdh	3.26437e-58	0.336517	0.626	0.542	6.86366e-54	CD4_Effector_Treg	Gapdh	CD4 Teff IL7r-
Nxpe31	6.086e-58	0.691402	0.261	0.165	1.27964e-53	CD4_Effector_Treg	Nxpe3	CD4 Teff IL7r-
Trac	8.33572e-58	0.404467	0.553	0.452	1.75267e-53	CD4_Effector_Treg	Trac	CD4 Teff IL7r-
Ahnak2	1.52499e-57	0.468163	0.482	0.371	3.20645e-53	CD4_Effector_Treg	Ahnak	CD4 Teff IL7r-
Timp2	3.53887e-57	0.717506	0.27	0.176	7.44083e-53	CD4_Effector_Treg	Timp2	CD4 Teff IL7r-
Il21r1	6.6201e-57	0.467873	0.473	0.372	1.39194e-52	CD4_Effector_Treg	Il21r	CD4 Teff IL7r-
Csnk2b1	5.1793e-56	0.409841	0.518	0.418	1.089e-51	CD4_Effector_Treg	Csnk2b	CD4 Teff IL7r-
Psmb91	1.03198e-55	0.340179	0.607	0.521	2.16985e-51	CD4_Effector_Treg	Psmb9	CD4 Teff IL7r-
Cdk171	1.09761e-55	0.532874	0.395	0.289	2.30784e-51	CD4_Effector_Treg	Cdk17	CD4 Teff IL7r-
Jak21	1.43605e-55	0.608288	0.328	0.227	3.01945e-51	CD4_Effector_Treg	Jak2	CD4 Teff IL7r-
Snx21	1.07736e-54	0.652482	0.297	0.202	2.26526e-50	CD4_Effector_Treg	Snx2	CD4 Teff IL7r-
Msi2	2.07151e-54	0.698209	0.254	0.163	4.35557e-50	CD4_Effector_Treg	Msi2	CD4 Teff IL7r-
Cd271	3.74603e-54	0.41518	0.512	0.417	7.87641e-50	CD4_Effector_Treg	Cd27	CD4 Teff IL7r-
Ttc39b2	5.85022e-54	0.607955	0.316	0.218	1.23007e-49	CD4_Effector_Treg	Ttc39b	CD4 Teff IL7r-
Nr4a2	1.4576e-53	0.731866	0.259	0.169	3.06476e-49	CD4_Effector_Treg	Nr4a2	CD4 Teff IL7r-
Ubl31	1.99489e-53	0.502355	0.429	0.329	4.19447e-49	CD4_Effector_Treg	Ubl3	CD4 Teff IL7r-
Malt11	2.91725e-53	0.468166	0.478	0.385	6.13381e-49	CD4_Effector_Treg	Malt1	CD4 Teff IL7r-
Tap12	4.64427e-53	0.497677	0.411	0.308	9.76505e-49	CD4_Effector_Treg	Tap1	CD4 Teff IL7r-
Slc9a91	5.0108e-53	0.678066	0.261	0.17	1.05357e-48	CD4_Effector_Treg	Slc9a9	CD4 Teff IL7r-
Wipf11	3.2036e-52	0.489485	0.418	0.316	6.73589e-48	CD4_Effector_Treg	Wipf1	CD4 Teff IL7r-
Nr4a12	5.92035e-52	0.561978	0.387	0.288	1.24481e-47	CD4_Effector_Treg	Nr4a1	CD4 Teff IL7r-
Cst32	7.2312e-52	0.374388	0.55	0.453	1.52043e-47	CD4_Effector_Treg	Cst3	CD4 Teff IL7r-
Stat42	1.19277e-51	0.525378	0.381	0.281	2.50791e-47	CD4_Effector_Treg	Stat4	CD4 Teff IL7r-
Nfkb11	1.47471e-51	0.401585	0.514	0.423	3.10073e-47	CD4_Effector_Treg	Nfkb1	CD4 Teff IL7r-
Gna131	3.57447e-51	0.388724	0.554	0.466	7.51568e-47	CD4_Effector_Treg	Gna13	CD4 Teff IL7r-
Hcls11	5.82894e-51	0.459761	0.438	0.338	1.22559e-46	CD4_Effector_Treg	Hcls1	CD4 Teff IL7r-
Snx201	6.58529e-51	0.665081	0.257	0.168	1.38462e-46	CD4_Effector_Treg	Snx20	CD4 Teff IL7r-
Rhog1	8.71085e-51	0.338911	0.581	0.496	1.83154e-46	CD4_Effector_Treg	Rhog	CD4 Teff IL7r-
Ncf41	1.78224e-50	0.622117	0.277	0.185	3.74734e-46	CD4_Effector_Treg	Ncf4	CD4 Teff IL7r-
Lbh1	3.45779e-50	0.46831	0.452	0.356	7.27034e-46	CD4_Effector_Treg	Lbh	CD4 Teff IL7r-
Dennd2d2	6.91635e-50	0.524461	0.394	0.304	1.45423e-45	CD4_Effector_Treg	Dennd2d	CD4 Teff IL7r-
M6pr1	1.08108e-49	0.449995	0.446	0.35	2.27308e-45	CD4_Effector_Treg	M6pr	CD4 Teff IL7r-
Xist1	1.6351e-49	0.303246	0.642	0.562	3.43796e-45	CD4_Effector_Treg	Xist	CD4 Teff IL7r-
Naa101	2.41483e-49	0.540812	0.351	0.253	5.07743e-45	CD4_Effector_Treg	Naa10	CD4 Teff IL7r-
Aprt1	2.50493e-49	0.425055	0.473	0.374	5.26687e-45	CD4_Effector_Treg	Aprt	CD4 Teff IL7r-
Serinc32	7.07309e-49	0.412724	0.507	0.42	1.48719e-44	CD4_Effector_Treg	Serinc3	CD4 Teff IL7r-
Plaat31	8.07309e-49	0.477035	0.414	0.316	1.69745e-44	CD4_Effector_Treg	Plaat3	CD4 Teff IL7r-
Ighm1	1.8185e-48	0.462438	0.444	0.358	3.82357e-44	CD4_Effector_Treg	Ighm	CD4 Teff IL7r-
Psenen1	2.08534e-48	0.307925	0.605	0.521	4.38464e-44	CD4_Effector_Treg	Psenen	CD4 Teff IL7r-
Celf21	2.75155e-48	0.36046	0.541	0.453	5.7854e-44	CD4_Effector_Treg	Celf2	CD4 Teff IL7r-
Stat11	4.57515e-48	0.358953	0.578	0.485	9.61972e-44	CD4_Effector_Treg	Stat1	CD4 Teff IL7r-
Capn21	2.69437e-47	0.644968	0.252	0.167	5.66518e-43	CD4_Effector_Treg	Capn2	CD4 Teff IL7r-
Dock21	9.25259e-47	0.314546	0.622	0.544	1.94545e-42	CD4_Effector_Treg	Dock2	CD4 Teff IL7r-
Cyth42	1.50596e-46	0.504097	0.366	0.27	3.16644e-42	CD4_Effector_Treg	Cyth4	CD4 Teff IL7r-
Cd481	2.62854e-46	0.477629	0.389	0.293	5.52678e-42	CD4_Effector_Treg	Cd48	CD4 Teff IL7r-
Ephx1	2.95801e-46	0.653903	0.257	0.174	6.21952e-42	CD4_Effector_Treg	Ephx1	CD4 Teff IL7r-
Nrip11	4.00816e-46	0.430495	0.461	0.371	8.42757e-42	CD4_Effector_Treg	Nrip1	CD4 Teff IL7r-
Pstpip11	8.06604e-46	0.49504	0.372	0.278	1.69597e-41	CD4_Effector_Treg	Pstpip1	CD4 Teff IL7r-
Psen21	1.06612e-45	0.6116	0.274	0.187	2.24163e-41	CD4_Effector_Treg	Psen2	CD4 Teff IL7r-
Tsc22d4	1.34632e-45	0.35398	0.536	0.445	2.83077e-41	CD4_Effector_Treg	Tsc22d4	CD4 Teff IL7r-
Hdac11	2.26058e-45	0.4749	0.385	0.288	4.75309e-41	CD4_Effector_Treg	Hdac1	CD4 Teff IL7r-
Crlf21	2.56889e-45	0.626788	0.264	0.18	5.40135e-41	CD4_Effector_Treg	Crlf2	CD4 Teff IL7r-
Rock11	4.83192e-45	0.366754	0.522	0.432	1.01596e-40	CD4_Effector_Treg	Rock1	CD4 Teff IL7r-
Ankrd121	9.70053e-45	0.419299	0.454	0.362	2.03963e-40	CD4_Effector_Treg	Ankrd12	CD4 Teff IL7r-
Zgpat1	1.11373e-44	0.352751	0.526	0.442	2.34173e-40	CD4_Effector_Treg	Zgpat	CD4 Teff IL7r-
Tap21	1.2553e-44	0.354513	0.532	0.442	2.6394e-40	CD4_Effector_Treg	Tap2	CD4 Teff IL7r-
Uba11	1.97258e-44	0.471095	0.39	0.298	4.14756e-40	CD4_Effector_Treg	Uba1	CD4 Teff IL7r-
Rin3	2.17224e-44	0.61128	0.253	0.168	4.56735e-40	CD4_Effector_Treg	Rin3	CD4 Teff IL7r-
Timm17b	5.67352e-44	0.559986	0.297	0.208	1.19291e-39	CD4_Effector_Treg	Timm17b	CD4 Teff IL7r-
Nek71	7.52553e-44	0.530547	0.33	0.241	1.58232e-39	CD4_Effector_Treg	Nek7	CD4 Teff IL7r-
Mapkapk21	9.35784e-44	0.612816	0.279	0.196	1.96758e-39	CD4_Effector_Treg	Mapkapk2	CD4 Teff IL7r-
Tespa12	2.78049e-43	0.502965	0.358	0.27	5.84625e-39	CD4_Effector_Treg	Tespa1	CD4 Teff IL7r-
Nucb11	3.15021e-43	0.60771	0.258	0.176	6.62363e-39	CD4_Effector_Treg	Nucb1	CD4 Teff IL7r-
Fmnl11	5.68465e-43	0.343159	0.528	0.444	1.19525e-38	CD4_Effector_Treg	Fmnl1	CD4 Teff IL7r-
Plk31	6.22792e-43	0.635306	0.252	0.172	1.30948e-38	CD4_Effector_Treg	Plk3	CD4 Teff IL7r-
Ppp2ca1	7.32223e-43	0.34416	0.528	0.444	1.53957e-38	CD4_Effector_Treg	Ppp2ca	CD4 Teff IL7r-
Raf11	7.84555e-43	0.591112	0.282	0.197	1.64961e-38	CD4_Effector_Treg	Raf1	CD4 Teff IL7r-
Slc9a3r1	1.1135e-42	0.30365	0.594	0.509	2.34125e-38	CD4_Effector_Treg	Slc9a3r1	CD4 Teff IL7r-
H2-Q62	1.47228e-42	0.470259	0.379	0.287	3.09562e-38	CD4_Effector_Treg	H2-Q6	CD4 Teff IL7r-
Calm31	1.95211e-42	0.378126	0.481	0.392	4.1045e-38	CD4_Effector_Treg	Calm3	CD4 Teff IL7r-
1110008P14Rik1	1.22516e-41	0.536239	0.307	0.219	2.57602e-37	CD4_Effector_Treg	1110008P14Rik	CD4 Teff IL7r-
Arhgef31	1.85227e-41	0.554542	0.301	0.217	3.89458e-37	CD4_Effector_Treg	Arhgef3	CD4 Teff IL7r-
Rtf21	2.17448e-41	0.547336	0.285	0.2	4.57206e-37	CD4_Effector_Treg	Rtf2	CD4 Teff IL7r-
Abracl	2.63234e-41	0.273411	0.616	0.551	5.53477e-37	CD4_Effector_Treg	Abracl	CD4 Teff IL7r-
Rbl22	3.80685e-41	0.483932	0.348	0.258	8.00428e-37	CD4_Effector_Treg	Rbl2	CD4 Teff IL7r-
Vcp1	5.85081e-41	0.359423	0.51	0.432	1.23019e-36	CD4_Effector_Treg	Vcp	CD4 Teff IL7r-
Glipr11	9.36451e-41	0.599416	0.268	0.188	1.96898e-36	CD4_Effector_Treg	Glipr1	CD4 Teff IL7r-
Rsrp11	1.06124e-40	0.2658	0.65	0.58	2.23136e-36	CD4_Effector_Treg	Rsrp1	CD4 Teff IL7r-
Chmp2a1	1.65167e-40	0.421912	0.416	0.324	3.4728e-36	CD4_Effector_Treg	Chmp2a	CD4 Teff IL7r-
Ccng11	1.96045e-40	0.49217	0.344	0.256	4.12205e-36	CD4_Effector_Treg	Ccng1	CD4 Teff IL7r-
Psma41	1.15562e-39	0.470118	0.352	0.266	2.4298e-35	CD4_Effector_Treg	Psma4	CD4 Teff IL7r-
Lypla22	1.17957e-39	0.385512	0.452	0.364	2.48016e-35	CD4_Effector_Treg	Lypla2	CD4 Teff IL7r-
Mrps211	3.03022e-39	0.45959	0.362	0.272	6.37134e-35	CD4_Effector_Treg	Mrps21	CD4 Teff IL7r-
Ctsa1	5.9292e-39	0.446684	0.389	0.303	1.24667e-34	CD4_Effector_Treg	Ctsa	CD4 Teff IL7r-
Runx12	7.13316e-39	0.391127	0.456	0.368	1.49982e-34	CD4_Effector_Treg	Runx1	CD4 Teff IL7r-
Coa3	1.46732e-38	0.557223	0.261	0.182	3.08518e-34	CD4_Effector_Treg	Coa3	CD4 Teff IL7r-
Dnajc1	1.84631e-38	0.545506	0.262	0.18	3.88206e-34	CD4_Effector_Treg	Dnajc1	CD4 Teff IL7r-
Med281	2.3998e-38	0.35216	0.49	0.403	5.04582e-34	CD4_Effector_Treg	Med28	CD4 Teff IL7r-
Grina1	3.38657e-38	0.518595	0.293	0.21	7.1206e-34	CD4_Effector_Treg	Grina	CD4 Teff IL7r-
Dynlrb11	4.63671e-38	0.464426	0.343	0.257	9.74914e-34	CD4_Effector_Treg	Dynlrb1	CD4 Teff IL7r-
Nfkbiz2	1.21285e-37	0.434416	0.409	0.327	2.55014e-33	CD4_Effector_Treg	Nfkbiz	CD4 Teff IL7r-
Snx3	2.31943e-37	0.299994	0.551	0.472	4.87684e-33	CD4_Effector_Treg	Snx3	CD4 Teff IL7r-
Anp32b	2.70598e-37	0.276453	0.59	0.522	5.68959e-33	CD4_Effector_Treg	Anp32b	CD4 Teff IL7r-
Csk	1.18568e-36	0.301426	0.547	0.469	2.493e-32	CD4_Effector_Treg	Csk	CD4 Teff IL7r-
Nr3c12	3.17318e-36	0.448074	0.376	0.295	6.67193e-32	CD4_Effector_Treg	Nr3c1	CD4 Teff IL7r-
Kcnn42	3.51655e-36	0.407234	0.409	0.324	7.39389e-32	CD4_Effector_Treg	Kcnn4	CD4 Teff IL7r-
Sirt72	6.86756e-36	0.441725	0.355	0.27	1.44397e-31	CD4_Effector_Treg	Sirt7	CD4 Teff IL7r-
Etfb1	8.93376e-36	0.550583	0.257	0.181	1.87841e-31	CD4_Effector_Treg	Etfb	CD4 Teff IL7r-
Ifnar22	1.33963e-35	0.455078	0.341	0.257	2.81671e-31	CD4_Effector_Treg	Ifnar2	CD4 Teff IL7r-
Samhd11	1.66725e-35	0.286457	0.603	0.542	3.50557e-31	CD4_Effector_Treg	Samhd1	CD4 Teff IL7r-
Prdx5	1.70348e-35	0.357575	0.462	0.373	3.58175e-31	CD4_Effector_Treg	Prdx5	CD4 Teff IL7r-
Mob3a1	2.08048e-35	0.492029	0.29	0.209	4.37442e-31	CD4_Effector_Treg	Mob3a	CD4 Teff IL7r-
Cstb	2.9899e-35	0.505905	0.293	0.214	6.28656e-31	CD4_Effector_Treg	Cstb	CD4 Teff IL7r-
Ppp1r12a2	3.42499e-35	0.327692	0.513	0.437	7.20138e-31	CD4_Effector_Treg	Ppp1r12a	CD4 Teff IL7r-
Sh2d2a	3.84134e-35	0.344944	0.481	0.396	8.07679e-31	CD4_Effector_Treg	Sh2d2a	CD4 Teff IL7r-
Slc25a111	3.87853e-35	0.51421	0.28	0.201	8.15499e-31	CD4_Effector_Treg	Slc25a11	CD4 Teff IL7r-
Gstp3	4.26573e-35	0.525521	0.291	0.214	8.96912e-31	CD4_Effector_Treg	Gstp3	CD4 Teff IL7r-
Arhgap302	4.42824e-35	0.365381	0.452	0.37	9.31083e-31	CD4_Effector_Treg	Arhgap30	CD4 Teff IL7r-
Rhoh	4.5934e-35	0.258647	0.631	0.563	9.65808e-31	CD4_Effector_Treg	Rhoh	CD4 Teff IL7r-
Ccdc121	6.1977e-35	0.339568	0.481	0.401	1.30313e-30	CD4_Effector_Treg	Ccdc12	CD4 Teff IL7r-
Ly6e1	1.09652e-34	0.377063	0.456	0.379	2.30554e-30	CD4_Effector_Treg	Ly6e	CD4 Teff IL7r-
Maz1	1.62137e-34	0.385874	0.417	0.334	3.40909e-30	CD4_Effector_Treg	Maz	CD4 Teff IL7r-
Fam53b1	2.23556e-34	0.515945	0.271	0.194	4.70049e-30	CD4_Effector_Treg	Fam53b	CD4 Teff IL7r-
Atpif11	8.53581e-34	0.490128	0.298	0.219	1.79474e-29	CD4_Effector_Treg	Atpif1	CD4 Teff IL7r-
Mrpl52	8.82424e-34	0.321799	0.496	0.426	1.85538e-29	CD4_Effector_Treg	Mrpl52	CD4 Teff IL7r-
Hspa41	1.11682e-33	0.281758	0.579	0.503	2.34823e-29	CD4_Effector_Treg	Hspa4	CD4 Teff IL7r-
Dennd1c1	1.27507e-33	0.464314	0.318	0.238	2.68097e-29	CD4_Effector_Treg	Dennd1c	CD4 Teff IL7r-
Efhd22	4.06396e-33	0.441166	0.329	0.249	8.54488e-29	CD4_Effector_Treg	Efhd2	CD4 Teff IL7r-
Pycard1	4.53164e-33	0.334258	0.488	0.414	9.52823e-29	CD4_Effector_Treg	Pycard	CD4 Teff IL7r-
Myo1g1	1.56139e-32	0.492102	0.303	0.228	3.28298e-28	CD4_Effector_Treg	Myo1g	CD4 Teff IL7r-
Elavl11	1.58829e-32	0.425173	0.352	0.272	3.33955e-28	CD4_Effector_Treg	Elavl1	CD4 Teff IL7r-
Scamp31	3.67297e-32	0.355721	0.444	0.368	7.72279e-28	CD4_Effector_Treg	Scamp3	CD4 Teff IL7r-
Zfand52	4.11529e-32	0.437927	0.33	0.25	8.65282e-28	CD4_Effector_Treg	Zfand5	CD4 Teff IL7r-
Ctss	7.67811e-32	0.363771	0.438	0.364	1.6144e-27	CD4_Effector_Treg	Ctss	CD4 Teff IL7r-
Ube2v1	8.4313e-32	0.348346	0.443	0.365	1.77277e-27	CD4_Effector_Treg	Ube2v1	CD4 Teff IL7r-
Ptpn222	8.87614e-32	0.38371	0.404	0.326	1.8663e-27	CD4_Effector_Treg	Ptpn22	CD4 Teff IL7r-
Sdhaf1	1.18004e-31	0.474492	0.279	0.204	2.48116e-27	CD4_Effector_Treg	Sdhaf1	CD4 Teff IL7r-
Rabgap1l1	1.26587e-31	0.355394	0.448	0.373	2.66162e-27	CD4_Effector_Treg	Rabgap1l	CD4 Teff IL7r-
S100a132	1.33057e-31	0.32117	0.486	0.418	2.79765e-27	CD4_Effector_Treg	S100a13	CD4 Teff IL7r-
Ghitm	4.01877e-31	0.337231	0.461	0.38	8.44987e-27	CD4_Effector_Treg	Ghitm	CD4 Teff IL7r-
Glmp1	5.73623e-31	0.45821	0.301	0.226	1.2061e-26	CD4_Effector_Treg	Glmp	CD4 Teff IL7r-
Lamtor51	9.28953e-31	0.486828	0.269	0.196	1.95322e-26	CD4_Effector_Treg	Lamtor5	CD4 Teff IL7r-
Rel	1.09229e-30	0.42189	0.362	0.287	2.29664e-26	CD4_Effector_Treg	Rel	CD4 Teff IL7r-
Vps291	1.18282e-30	0.482196	0.272	0.2	2.48699e-26	CD4_Effector_Treg	Vps29	CD4 Teff IL7r-
Mlf2	1.52174e-30	0.37518	0.394	0.315	3.1996e-26	CD4_Effector_Treg	Mlf2	CD4 Teff IL7r-
Ddit43	1.75564e-30	0.466048	0.3	0.225	3.69141e-26	CD4_Effector_Treg	Ddit4	CD4 Teff IL7r-
Pbxip11	1.80622e-30	0.410504	0.357	0.279	3.79776e-26	CD4_Effector_Treg	Pbxip1	CD4 Teff IL7r-
Stambpl11	1.88461e-30	0.495327	0.27	0.2	3.96259e-26	CD4_Effector_Treg	Stambpl1	CD4 Teff IL7r-
Taldo1	6.74988e-30	0.279814	0.529	0.456	1.41923e-25	CD4_Effector_Treg	Taldo1	CD4 Teff IL7r-
Cited22	6.81051e-30	0.25031	0.617	0.555	1.43198e-25	CD4_Effector_Treg	Cited2	CD4 Teff IL7r-
Gm2a1	8.08601e-30	0.424165	0.346	0.273	1.70017e-25	CD4_Effector_Treg	Gm2a	CD4 Teff IL7r-
Mrfap1	1.895e-29	0.281963	0.527	0.456	3.98442e-25	CD4_Effector_Treg	Mrfap1	CD4 Teff IL7r-
Hsbp1	2.53821e-29	0.402568	0.348	0.274	5.33684e-25	CD4_Effector_Treg	Hsbp1	CD4 Teff IL7r-
Sit13	2.90482e-29	0.393141	0.371	0.295	6.10768e-25	CD4_Effector_Treg	Sit1	CD4 Teff IL7r-
Prkca	4.7342e-29	0.312035	0.507	0.445	9.95412e-25	CD4_Effector_Treg	Prkca	CD4 Teff IL7r-
H2-T23	6.48742e-29	0.287814	0.517	0.449	1.36405e-24	CD4_Effector_Treg	H2-T23	CD4 Teff IL7r-
Cflar1	9.5159e-29	0.475453	0.271	0.202	2.00081e-24	CD4_Effector_Treg	Cflar	CD4 Teff IL7r-
Bloc1s11	1.14825e-28	0.331868	0.443	0.367	2.41432e-24	CD4_Effector_Treg	Bloc1s1	CD4 Teff IL7r-
Ciao2b2	1.27491e-28	0.42971	0.313	0.24	2.68062e-24	CD4_Effector_Treg	Ciao2b	CD4 Teff IL7r-
Nedd8	1.40231e-28	0.27914	0.52	0.451	2.9485e-24	CD4_Effector_Treg	Nedd8	CD4 Teff IL7r-
Tnfaip8l21	1.44096e-28	0.433246	0.304	0.231	3.02976e-24	CD4_Effector_Treg	Tnfaip8l2	CD4 Teff IL7r-
Top1	1.72695e-28	0.29049	0.508	0.441	3.63109e-24	CD4_Effector_Treg	Top1	CD4 Teff IL7r-
Ywhab1	1.83687e-28	0.291323	0.496	0.427	3.8622e-24	CD4_Effector_Treg	Ywhab	CD4 Teff IL7r-
Cib11	2.40548e-28	0.463366	0.27	0.199	5.05776e-24	CD4_Effector_Treg	Cib1	CD4 Teff IL7r-
Rps6ka11	2.74822e-28	0.418316	0.314	0.239	5.77841e-24	CD4_Effector_Treg	Rps6ka1	CD4 Teff IL7r-
Rab11a1	2.84209e-28	0.447128	0.293	0.222	5.97577e-24	CD4_Effector_Treg	Rab11a	CD4 Teff IL7r-
Sh3glb11	4.46197e-28	0.272136	0.519	0.451	9.38175e-24	CD4_Effector_Treg	Sh3glb1	CD4 Teff IL7r-
Rhof1	5.07223e-28	0.420131	0.32	0.247	1.06649e-23	CD4_Effector_Treg	Rhof	CD4 Teff IL7r-
Fbxo331	5.46938e-28	0.386267	0.352	0.277	1.14999e-23	CD4_Effector_Treg	Fbxo33	CD4 Teff IL7r-
Rab101	5.90301e-28	0.342995	0.423	0.35	1.24117e-23	CD4_Effector_Treg	Rab10	CD4 Teff IL7r-
Stat3	6.32166e-28	0.282818	0.52	0.451	1.32919e-23	CD4_Effector_Treg	Stat3	CD4 Teff IL7r-
Rab1b1	7.53405e-28	0.356434	0.393	0.32	1.58411e-23	CD4_Effector_Treg	Rab1b	CD4 Teff IL7r-
Mrpl182	7.92251e-28	0.413283	0.318	0.246	1.66579e-23	CD4_Effector_Treg	Mrpl18	CD4 Teff IL7r-
Rassf51	8.3497e-28	0.327913	0.434	0.362	1.75561e-23	CD4_Effector_Treg	Rassf5	CD4 Teff IL7r-
Gimap81	1.03724e-27	0.396628	0.342	0.269	2.1809e-23	CD4_Effector_Treg	Gimap8	CD4 Teff IL7r-
Kdelr11	1.4386e-27	0.441489	0.294	0.224	3.0248e-23	CD4_Effector_Treg	Kdelr1	CD4 Teff IL7r-
Slc1a51	1.46912e-27	0.451049	0.274	0.204	3.08898e-23	CD4_Effector_Treg	Slc1a5	CD4 Teff IL7r-
Prpf38b1	1.83277e-27	0.358454	0.391	0.317	3.85357e-23	CD4_Effector_Treg	Prpf38b	CD4 Teff IL7r-
Sik31	1.89998e-27	0.481438	0.254	0.188	3.9949e-23	CD4_Effector_Treg	Sik3	CD4 Teff IL7r-
Mapk11	2.98853e-27	0.350949	0.4	0.328	6.28368e-23	CD4_Effector_Treg	Mapk1	CD4 Teff IL7r-
Slfn2	3.41947e-27	0.268534	0.541	0.474	7.18977e-23	CD4_Effector_Treg	Slfn2	CD4 Teff IL7r-
Uhrf21	3.77068e-27	0.409283	0.33	0.26	7.92824e-23	CD4_Effector_Treg	Uhrf2	CD4 Teff IL7r-
Ctcf1	4.11042e-27	0.313718	0.454	0.383	8.64256e-23	CD4_Effector_Treg	Ctcf	CD4 Teff IL7r-
Adipor21	5.51846e-27	0.443027	0.288	0.218	1.16031e-22	CD4_Effector_Treg	Adipor2	CD4 Teff IL7r-
Agpat3	7.95512e-27	0.475593	0.252	0.185	1.67264e-22	CD4_Effector_Treg	Agpat3	CD4 Teff IL7r-
Lasp1	7.98428e-27	0.427545	0.3	0.229	1.67877e-22	CD4_Effector_Treg	Lasp1	CD4 Teff IL7r-
Cd842	1.28948e-26	0.429575	0.31	0.242	2.71125e-22	CD4_Effector_Treg	Cd84	CD4 Teff IL7r-
Grap1	1.29305e-26	0.27583	0.516	0.449	2.71877e-22	CD4_Effector_Treg	Grap	CD4 Teff IL7r-
Bub32	1.67427e-26	0.423532	0.3	0.23	3.52032e-22	CD4_Effector_Treg	Bub3	CD4 Teff IL7r-
Setd5	1.72761e-26	0.458858	0.255	0.188	3.63247e-22	CD4_Effector_Treg	Setd5	CD4 Teff IL7r-
Cox201	1.75619e-26	0.425483	0.304	0.238	3.69256e-22	CD4_Effector_Treg	Cox20	CD4 Teff IL7r-
S100a112	1.7801e-26	0.4509	0.308	0.244	3.74283e-22	CD4_Effector_Treg	S100a11	CD4 Teff IL7r-
Spcs21	1.83667e-26	0.267377	0.52	0.455	3.86178e-22	CD4_Effector_Treg	Spcs2	CD4 Teff IL7r-
Esd	2.57248e-26	0.364421	0.37	0.298	5.4089e-22	CD4_Effector_Treg	Esd	CD4 Teff IL7r-
Zmiz11	2.72848e-26	0.422622	0.296	0.226	5.7369e-22	CD4_Effector_Treg	Zmiz1	CD4 Teff IL7r-
Cd93	3.33274e-26	0.432517	0.289	0.22	7.00743e-22	CD4_Effector_Treg	Cd9	CD4 Teff IL7r-
Wasl1	9.47755e-26	0.416249	0.319	0.251	1.99275e-21	CD4_Effector_Treg	Wasl	CD4 Teff IL7r-
Utrn	1.02883e-25	0.256835	0.541	0.483	2.16322e-21	CD4_Effector_Treg	Utrn	CD4 Teff IL7r-
Atrx1	2.79704e-25	0.303445	0.453	0.387	5.88106e-21	CD4_Effector_Treg	Atrx	CD4 Teff IL7r-
Casp8	6.48155e-25	0.446669	0.258	0.193	1.36281e-20	CD4_Effector_Treg	Casp8	CD4 Teff IL7r-
Ramp11	7.16112e-25	0.331293	0.454	0.407	1.5057e-20	CD4_Effector_Treg	Ramp1	CD4 Teff IL7r-
Abhd81	7.49511e-25	0.31819	0.417	0.35	1.57592e-20	CD4_Effector_Treg	Abhd8	CD4 Teff IL7r-
Plgrkt	1.54903e-24	0.408223	0.297	0.231	3.25698e-20	CD4_Effector_Treg	Plgrkt	CD4 Teff IL7r-
Psmd21	1.79778e-24	0.40249	0.295	0.228	3.78001e-20	CD4_Effector_Treg	Psmd2	CD4 Teff IL7r-
Ap2s11	2.09709e-24	0.346615	0.377	0.31	4.40935e-20	CD4_Effector_Treg	Ap2s1	CD4 Teff IL7r-
Atf7ip1	2.95876e-24	0.353547	0.367	0.296	6.22109e-20	CD4_Effector_Treg	Atf7ip	CD4 Teff IL7r-
Ap2m1	3.01548e-24	0.271034	0.479	0.423	6.34035e-20	CD4_Effector_Treg	Ap2m1	CD4 Teff IL7r-
Rap1gds11	3.47971e-24	0.437092	0.257	0.194	7.31643e-20	CD4_Effector_Treg	Rap1gds1	CD4 Teff IL7r-
Ube2n	3.59997e-24	0.385545	0.321	0.255	7.5693e-20	CD4_Effector_Treg	Ube2n	CD4 Teff IL7r-
Capza11	3.84747e-24	0.264846	0.494	0.433	8.0897e-20	CD4_Effector_Treg	Capza1	CD4 Teff IL7r-
Dock81	5.11179e-24	0.322811	0.403	0.337	1.07481e-19	CD4_Effector_Treg	Dock8	CD4 Teff IL7r-
Sema4d1	7.96638e-24	0.352465	0.374	0.307	1.67501e-19	CD4_Effector_Treg	Sema4d	CD4 Teff IL7r-
Tob21	8.40828e-24	0.33988	0.382	0.314	1.76792e-19	CD4_Effector_Treg	Tob2	CD4 Teff IL7r-
Fam89b1	1.02364e-23	0.407005	0.289	0.224	2.15231e-19	CD4_Effector_Treg	Fam89b	CD4 Teff IL7r-
Adk3	1.29931e-23	0.402802	0.309	0.245	2.73193e-19	CD4_Effector_Treg	Adk	CD4 Teff IL7r-
Tm9sf31	1.53713e-23	0.363066	0.34	0.271	3.23198e-19	CD4_Effector_Treg	Tm9sf3	CD4 Teff IL7r-
Baz2a	1.65106e-23	0.407896	0.281	0.216	3.47153e-19	CD4_Effector_Treg	Baz2a	CD4 Teff IL7r-
Dok21	1.65187e-23	0.43536	0.267	0.204	3.47322e-19	CD4_Effector_Treg	Dok2	CD4 Teff IL7r-
Mta21	1.84028e-23	0.374887	0.33	0.266	3.86938e-19	CD4_Effector_Treg	Mta2	CD4 Teff IL7r-
Arpc5l	2.21043e-23	0.332922	0.374	0.304	4.64766e-19	CD4_Effector_Treg	Arpc5l	CD4 Teff IL7r-
Sec131	2.49017e-23	0.394269	0.291	0.226	5.23584e-19	CD4_Effector_Treg	Sec13	CD4 Teff IL7r-
Dgkz	2.61831e-23	0.269094	0.492	0.434	5.50526e-19	CD4_Effector_Treg	Dgkz	CD4 Teff IL7r-
Trir	3.6544e-23	0.250967	0.513	0.452	7.68374e-19	CD4_Effector_Treg	Trir	CD4 Teff IL7r-
Fnbp11	6.0411e-23	0.354105	0.355	0.29	1.2702e-18	CD4_Effector_Treg	Fnbp1	CD4 Teff IL7r-
Txndc17	6.58843e-23	0.34777	0.366	0.303	1.38528e-18	CD4_Effector_Treg	Txndc17	CD4 Teff IL7r-
Psma11	6.76179e-23	0.363477	0.321	0.254	1.42173e-18	CD4_Effector_Treg	Psma1	CD4 Teff IL7r-
Cdipt1	8.0667e-23	0.334871	0.377	0.312	1.6961e-18	CD4_Effector_Treg	Cdipt	CD4 Teff IL7r-
Atxn10	8.41808e-23	0.348514	0.354	0.288	1.76999e-18	CD4_Effector_Treg	Atxn10	CD4 Teff IL7r-
Atp2b12	9.52821e-23	0.338224	0.389	0.326	2.0034e-18	CD4_Effector_Treg	Atp2b1	CD4 Teff IL7r-
Reep51	1.1091e-22	0.266928	0.486	0.426	2.33199e-18	CD4_Effector_Treg	Reep5	CD4 Teff IL7r-
Spn1	1.30685e-22	0.350487	0.352	0.286	2.74777e-18	CD4_Effector_Treg	Spn	CD4 Teff IL7r-
Anxa51	2.23462e-22	0.320436	0.391	0.325	4.69851e-18	CD4_Effector_Treg	Anxa5	CD4 Teff IL7r-
Fam173a1	2.3966e-22	0.32985	0.371	0.306	5.03909e-18	CD4_Effector_Treg	Fam173a	CD4 Teff IL7r-
Ergic31	2.65022e-22	0.372325	0.303	0.238	5.57235e-18	CD4_Effector_Treg	Ergic3	CD4 Teff IL7r-
Sat1	2.82765e-22	0.262828	0.492	0.435	5.94542e-18	CD4_Effector_Treg	Sat1	CD4 Teff IL7r-
Mtdh1	7.22138e-22	0.279952	0.445	0.38	1.51837e-17	CD4_Effector_Treg	Mtdh	CD4 Teff IL7r-
Lrch1	8.84104e-22	0.412636	0.262	0.202	1.85892e-17	CD4_Effector_Treg	Lrch1	CD4 Teff IL7r-
Acap1	9.85125e-22	0.263077	0.475	0.415	2.07132e-17	CD4_Effector_Treg	Acap1	CD4 Teff IL7r-
Rgs141	1.00939e-21	0.40473	0.28	0.219	2.12235e-17	CD4_Effector_Treg	Rgs14	CD4 Teff IL7r-
Ptpn61	1.19512e-21	0.359475	0.337	0.274	2.51285e-17	CD4_Effector_Treg	Ptpn6	CD4 Teff IL7r-
Tkt1	1.36158e-21	0.294988	0.426	0.363	2.86286e-17	CD4_Effector_Treg	Tkt	CD4 Teff IL7r-
Rtn3	1.37348e-21	0.408682	0.283	0.221	2.88787e-17	CD4_Effector_Treg	Rtn3	CD4 Teff IL7r-
Arf3	1.45467e-21	0.406592	0.264	0.204	3.0586e-17	CD4_Effector_Treg	Arf3	CD4 Teff IL7r-
Plcg11	1.60286e-21	0.359839	0.332	0.27	3.37017e-17	CD4_Effector_Treg	Plcg1	CD4 Teff IL7r-
Pigx2	1.71405e-21	0.390928	0.285	0.224	3.60396e-17	CD4_Effector_Treg	Pigx	CD4 Teff IL7r-
Akna1	3.02688e-21	0.270783	0.474	0.414	6.36432e-17	CD4_Effector_Treg	Akna	CD4 Teff IL7r-
Arhgef61	3.19887e-21	0.399856	0.273	0.212	6.72595e-17	CD4_Effector_Treg	Arhgef6	CD4 Teff IL7r-
Ubxn41	4.74735e-21	0.280868	0.433	0.369	9.98177e-17	CD4_Effector_Treg	Ubxn4	CD4 Teff IL7r-
Idh3b	4.75429e-21	0.297165	0.399	0.336	9.99636e-17	CD4_Effector_Treg	Idh3b	CD4 Teff IL7r-
Hnrnpr1	6.18068e-21	0.348847	0.332	0.27	1.29955e-16	CD4_Effector_Treg	Hnrnpr	CD4 Teff IL7r-
Cbx3	6.38102e-21	0.322814	0.367	0.303	1.34167e-16	CD4_Effector_Treg	Cbx3	CD4 Teff IL7r-
Nab11	1.06537e-20	0.378801	0.338	0.283	2.24004e-16	CD4_Effector_Treg	Nab1	CD4 Teff IL7r-
Eif1ax	1.30473e-20	0.392724	0.258	0.199	2.74333e-16	CD4_Effector_Treg	Eif1ax	CD4 Teff IL7r-
Cs1	2.36573e-20	0.370835	0.295	0.235	4.97418e-16	CD4_Effector_Treg	Cs	CD4 Teff IL7r-
Lims11	3.40003e-20	0.381193	0.274	0.214	7.1489e-16	CD4_Effector_Treg	Lims1	CD4 Teff IL7r-
Ntan11	3.67322e-20	0.343135	0.337	0.275	7.7233e-16	CD4_Effector_Treg	Ntan1	CD4 Teff IL7r-
Tgfb11	5.02514e-20	0.302155	0.414	0.356	1.05659e-15	CD4_Effector_Treg	Tgfb1	CD4 Teff IL7r-
Exosc81	7.37845e-20	0.359907	0.309	0.249	1.55139e-15	CD4_Effector_Treg	Exosc8	CD4 Teff IL7r-
Dguok1	7.39488e-20	0.410232	0.257	0.201	1.55485e-15	CD4_Effector_Treg	Dguok	CD4 Teff IL7r-
Csnk1g31	7.60167e-20	0.326695	0.356	0.294	1.59833e-15	CD4_Effector_Treg	Csnk1g3	CD4 Teff IL7r-
Git2	8.23603e-20	0.315559	0.374	0.312	1.73171e-15	CD4_Effector_Treg	Git2	CD4 Teff IL7r-
Ywhae1	1.39258e-19	0.298216	0.394	0.337	2.92804e-15	CD4_Effector_Treg	Ywhae	CD4 Teff IL7r-
Yipf31	1.43885e-19	0.395482	0.252	0.195	3.02532e-15	CD4_Effector_Treg	Yipf3	CD4 Teff IL7r-
Ube2m	1.44362e-19	0.27036	0.432	0.375	3.03536e-15	CD4_Effector_Treg	Ube2m	CD4 Teff IL7r-
Tmc8	1.51826e-19	0.381819	0.272	0.214	3.19229e-15	CD4_Effector_Treg	Tmc8	CD4 Teff IL7r-
Ikzf3	2.47404e-19	0.377253	0.271	0.214	5.20192e-15	CD4_Effector_Treg	Ikzf3	CD4 Teff IL7r-
Rnf19a3	2.78125e-19	0.300588	0.386	0.323	5.84786e-15	CD4_Effector_Treg	Rnf19a	CD4 Teff IL7r-
Csrnp12	2.8229e-19	0.285014	0.414	0.349	5.93542e-15	CD4_Effector_Treg	Csrnp1	CD4 Teff IL7r-
Twf22	3.1322e-19	0.307647	0.368	0.307	6.58576e-15	CD4_Effector_Treg	Twf2	CD4 Teff IL7r-
Pgam11	5.00147e-19	0.345324	0.32	0.261	1.05161e-14	CD4_Effector_Treg	Pgam1	CD4 Teff IL7r-
Cltc1	5.59329e-19	0.359927	0.296	0.238	1.17605e-14	CD4_Effector_Treg	Cltc	CD4 Teff IL7r-
Nfkbib1	6.4594e-19	0.373696	0.269	0.212	1.35815e-14	CD4_Effector_Treg	Nfkbib	CD4 Teff IL7r-
Aurkaip11	6.67633e-19	0.309013	0.367	0.31	1.40377e-14	CD4_Effector_Treg	Aurkaip1	CD4 Teff IL7r-
Tial11	8.63239e-19	0.368849	0.277	0.22	1.81505e-14	CD4_Effector_Treg	Tial1	CD4 Teff IL7r-
Rab21	9.61084e-19	0.26529	0.45	0.393	2.02077e-14	CD4_Effector_Treg	Rab21	CD4 Teff IL7r-
Flii1	1.07862e-18	0.382606	0.26	0.205	2.2679e-14	CD4_Effector_Treg	Flii	CD4 Teff IL7r-
Snw11	1.24131e-18	0.296251	0.372	0.311	2.60997e-14	CD4_Effector_Treg	Snw1	CD4 Teff IL7r-
Tesc1	1.33501e-18	0.366459	0.252	0.195	2.807e-14	CD4_Effector_Treg	Tesc	CD4 Teff IL7r-
Xlr4b1	1.40532e-18	0.340075	0.307	0.247	2.95482e-14	CD4_Effector_Treg	Xlr4b	CD4 Teff IL7r-
Slc38a11	1.47252e-18	0.34403	0.309	0.252	3.09612e-14	CD4_Effector_Treg	Slc38a1	CD4 Teff IL7r-
Ppp4r3b1	2.06587e-18	0.310918	0.35	0.29	4.3437e-14	CD4_Effector_Treg	Ppp4r3b	CD4 Teff IL7r-
Timm10b2	2.79736e-18	0.308042	0.349	0.288	5.88174e-14	CD4_Effector_Treg	Timm10b	CD4 Teff IL7r-
Picalm1	2.93289e-18	0.335981	0.313	0.254	6.1667e-14	CD4_Effector_Treg	Picalm	CD4 Teff IL7r-
Adcy72	4.11898e-18	0.335764	0.304	0.246	8.66056e-14	CD4_Effector_Treg	Adcy7	CD4 Teff IL7r-
Ppp2r1a1	5.23039e-18	0.267799	0.406	0.347	1.09974e-13	CD4_Effector_Treg	Ppp2r1a	CD4 Teff IL7r-
Fubp1	5.84379e-18	0.294101	0.375	0.319	1.22872e-13	CD4_Effector_Treg	Fubp1	CD4 Teff IL7r-
St13	7.21755e-18	0.337826	0.302	0.245	1.51756e-13	CD4_Effector_Treg	St13	CD4 Teff IL7r-
Mbnl21	8.24118e-18	0.34588	0.307	0.253	1.73279e-13	CD4_Effector_Treg	Mbnl2	CD4 Teff IL7r-
Ccndbp1	1.17085e-17	0.354861	0.277	0.222	2.46183e-13	CD4_Effector_Treg	Ccndbp1	CD4 Teff IL7r-
Dbi	1.22391e-17	0.357334	0.275	0.221	2.57339e-13	CD4_Effector_Treg	Dbi	CD4 Teff IL7r-
Asna11	1.26703e-17	0.353038	0.276	0.219	2.66407e-13	CD4_Effector_Treg	Asna1	CD4 Teff IL7r-
Zfand31	1.55571e-17	0.366686	0.261	0.206	3.27103e-13	CD4_Effector_Treg	Zfand3	CD4 Teff IL7r-
Ogt1	1.83018e-17	0.366281	0.281	0.228	3.84813e-13	CD4_Effector_Treg	Ogt	CD4 Teff IL7r-
Bod1l	1.87478e-17	0.296087	0.353	0.294	3.94192e-13	CD4_Effector_Treg	Bod1l	CD4 Teff IL7r-
Wdr331	2.28812e-17	0.296791	0.363	0.305	4.81101e-13	CD4_Effector_Treg	Wdr33	CD4 Teff IL7r-
Rab71	2.33099e-17	0.276031	0.387	0.327	4.90114e-13	CD4_Effector_Treg	Rab7	CD4 Teff IL7r-
Dbnl1	6.29308e-17	0.277308	0.387	0.332	1.32318e-12	CD4_Effector_Treg	Dbnl	CD4 Teff IL7r-
Tmem1671	7.1476e-17	0.271038	0.383	0.324	1.50285e-12	CD4_Effector_Treg	Tmem167	CD4 Teff IL7r-
Nedd9	1.00599e-16	0.316594	0.315	0.259	2.11519e-12	CD4_Effector_Treg	Nedd9	CD4 Teff IL7r-
Aip	1.12987e-16	0.262615	0.406	0.352	2.37567e-12	CD4_Effector_Treg	Aip	CD4 Teff IL7r-
Man2b11	1.15426e-16	0.363245	0.256	0.204	2.42694e-12	CD4_Effector_Treg	Man2b1	CD4 Teff IL7r-
Ndufs8	1.2426e-16	0.340731	0.279	0.224	2.61269e-12	CD4_Effector_Treg	Ndufs8	CD4 Teff IL7r-
Tmed53	1.47749e-16	0.334891	0.293	0.241	3.10656e-12	CD4_Effector_Treg	Tmed5	CD4 Teff IL7r-
Ift201	1.59326e-16	0.343559	0.286	0.232	3.34998e-12	CD4_Effector_Treg	Ift20	CD4 Teff IL7r-
Ifi271	1.6943e-16	0.281087	0.388	0.339	3.56243e-12	CD4_Effector_Treg	Ifi27	CD4 Teff IL7r-
Lman21	2.01396e-16	0.297605	0.34	0.285	4.23456e-12	CD4_Effector_Treg	Lman2	CD4 Teff IL7r-
Sra1	2.58403e-16	0.340774	0.282	0.229	5.43318e-12	CD4_Effector_Treg	Sra1	CD4 Teff IL7r-
Aebp21	2.91958e-16	0.277407	0.383	0.331	6.13871e-12	CD4_Effector_Treg	Aebp2	CD4 Teff IL7r-
Chordc11	3.9736e-16	0.32145	0.287	0.232	8.35489e-12	CD4_Effector_Treg	Chordc1	CD4 Teff IL7r-
Was1	4.06221e-16	0.254344	0.402	0.345	8.54121e-12	CD4_Effector_Treg	Was	CD4 Teff IL7r-
Ifnar11	4.66409e-16	0.334379	0.312	0.262	9.80671e-12	CD4_Effector_Treg	Ifnar1	CD4 Teff IL7r-
Sarnp1	4.88667e-16	0.267221	0.388	0.333	1.02747e-11	CD4_Effector_Treg	Sarnp	CD4 Teff IL7r-
Arid5b3	7.50057e-16	0.282723	0.384	0.333	1.57707e-11	CD4_Effector_Treg	Arid5b	CD4 Teff IL7r-
Polr2g2	7.66372e-16	0.332321	0.278	0.226	1.61137e-11	CD4_Effector_Treg	Polr2g	CD4 Teff IL7r-
Laptm4a1	8.92142e-16	0.266133	0.382	0.327	1.87582e-11	CD4_Effector_Treg	Laptm4a	CD4 Teff IL7r-
Cab391	1.00185e-15	0.271233	0.377	0.321	2.10649e-11	CD4_Effector_Treg	Cab39	CD4 Teff IL7r-
Ppp1r112	1.26359e-15	0.275964	0.369	0.315	2.65683e-11	CD4_Effector_Treg	Ppp1r11	CD4 Teff IL7r-
Commd71	1.27408e-15	0.332476	0.265	0.213	2.67888e-11	CD4_Effector_Treg	Commd7	CD4 Teff IL7r-
Mien11	1.48343e-15	0.289003	0.339	0.285	3.11905e-11	CD4_Effector_Treg	Mien1	CD4 Teff IL7r-
Cntrl1	1.83343e-15	0.310143	0.309	0.256	3.85496e-11	CD4_Effector_Treg	Cntrl	CD4 Teff IL7r-
Ubr2	1.98333e-15	0.356549	0.251	0.202	4.17014e-11	CD4_Effector_Treg	Ubr2	CD4 Teff IL7r-
Vps361	2.73511e-15	0.341255	0.255	0.204	5.75083e-11	CD4_Effector_Treg	Vps36	CD4 Teff IL7r-
Tmem128	2.9562e-15	0.275308	0.352	0.3	6.2157e-11	CD4_Effector_Treg	Tmem128	CD4 Teff IL7r-
Igtp1	3.36816e-15	0.343296	0.287	0.237	7.08189e-11	CD4_Effector_Treg	Igtp	CD4 Teff IL7r-
Commd41	3.69419e-15	0.304954	0.312	0.262	7.76741e-11	CD4_Effector_Treg	Commd4	CD4 Teff IL7r-
Ak21	4.22279e-15	0.290478	0.322	0.269	8.87883e-11	CD4_Effector_Treg	Ak2	CD4 Teff IL7r-
Otub1	5.19135e-15	0.323961	0.257	0.206	1.09153e-10	CD4_Effector_Treg	Otub1	CD4 Teff IL7r-
Ranbp9	5.27614e-15	0.276208	0.349	0.297	1.10936e-10	CD4_Effector_Treg	Ranbp9	CD4 Teff IL7r-
Phf61	5.46397e-15	0.336676	0.271	0.221	1.14886e-10	CD4_Effector_Treg	Phf6	CD4 Teff IL7r-
Hivep21	5.62424e-15	0.342654	0.257	0.208	1.18255e-10	CD4_Effector_Treg	Hivep2	CD4 Teff IL7r-
Sntb11	6.42334e-15	0.310755	0.314	0.264	1.35057e-10	CD4_Effector_Treg	Sntb1	CD4 Teff IL7r-
Pold4	6.66357e-15	0.319536	0.286	0.236	1.40108e-10	CD4_Effector_Treg	Pold4	CD4 Teff IL7r-
P4hb1	8.07685e-15	0.254749	0.384	0.334	1.69824e-10	CD4_Effector_Treg	P4hb	CD4 Teff IL7r-
Supt16	8.42639e-15	0.318096	0.294	0.243	1.77173e-10	CD4_Effector_Treg	Supt16	CD4 Teff IL7r-
Rnf10	8.54256e-15	0.293214	0.311	0.259	1.79616e-10	CD4_Effector_Treg	Rnf10	CD4 Teff IL7r-
Naa38	8.67628e-15	0.339837	0.25	0.2	1.82427e-10	CD4_Effector_Treg	Naa38	CD4 Teff IL7r-
Sp3	9.25192e-15	0.318942	0.296	0.246	1.94531e-10	CD4_Effector_Treg	Sp3	CD4 Teff IL7r-
[truncated: 5,524 more rows]

## Sheet: S5 Table
S5 Table. Results of find markers show differential expression of genes in Naïve popoulations of DN T cells compared to CD4 T cells
Gene	p_val	avg_log2FC	pct.1	pct.2	p_val_adj
Cd4	0	-9.73576	0.002	1	0
Nkg7	4.64165194380661e-122	2.35366	0.107	0.028	9.75953737704778e-118
Il2rb	7.699246278682e-71	1.48845	0.121	0.054	1.61884352255568e-66
Igfbp4	3.71918714818798e-46	-0.224471	0.671	0.778	7.81996289778005e-42
Pdlim4	7.54174885825081e-42	-0.355147	0.335	0.451	1.58572811493581e-37
Lef1	1.89782977446866e-37	-0.136788	0.877	0.95	3.99037688379779e-33
Ctla4	3.63256478219712e-36	1.05546	0.155	0.103	7.63783071104766e-32
Cd40lg	4.84901999000357e-33	-0.416701	0.193	0.275	1.01955494309815e-28
Lcp1	3.1387182080774e-29	-0.264532	0.425	0.521	6.59946890430353e-25
Fam78a	1.02823406462242e-27	-0.346235	0.241	0.323	2.1619649442751e-23
Ccnd2	2.95540769973605e-27	-0.26066	0.422	0.517	6.21404022946501e-23
Slfn2	7.01892297829199e-26	-0.23841	0.447	0.541	1.47579874541567e-21
Trgv2	8.5523799974305e-25	3.32732	0.014	0.002	1.79822341825974e-20
Plac8	2.25033617867166e-24	1.65004	0.028	0.009	4.73155684927503e-20
Klrd1	9.91115810082671e-24	0.926192	0.101	0.065	2.08392010227982e-19
Satb1	2.62503885702126e-23	-0.132514	0.796	0.869	5.51940670077289e-19
Trib2	6.72245011985563e-23	-0.205598	0.516	0.619	1.41346236220084e-18
Atp1b1	1.12603292201101e-22	-0.282563	0.286	0.368	2.36759682182036e-18
Ibtk	5.75565798894284e-22	-0.275894	0.289	0.371	1.21018464875512e-17
Ctsw	1.51997967663173e-21	0.540949	0.23	0.189	3.19590926808588e-17
Tgfbr3	5.27264411499702e-21	-0.288878	0.244	0.318	1.10862615161927e-16
Msn	9.77383014298194e-21	-0.111119	0.834	0.894	2.05504552586338e-16
Treml2	4.39622218388554e-20	-0.477512	0.092	0.137	9.24349676383774e-16
Dgka	4.81830327052852e-20	-0.138165	0.742	0.82	1.01309644566133e-15
St8sia6	6.99523729471505e-20	-0.261965	0.281	0.359	1.47081859358679e-15
Stt3b	1.37087864580464e-19	-0.219375	0.411	0.501	2.88240944066884e-15
Ccl5	5.88170699920921e-19	1.56091	0.056	0.032	1.23668771365373e-14
Eomes	6.82809178373999e-19	2.0617	0.017	0.005	1.43567457844917e-14
Cxxc5	1.36320819423914e-18	1.92181	0.018	0.005	2.86628154920722e-14
Itgae	1.77966341935749e-18	2.44953	0.015	0.003	3.74192030554106e-14
Fam241a	6.33274574425525e-18	0.323085	0.386	0.365	1.33152312018711e-13
Ptpn6	1.57691222853439e-17	-0.289456	0.209	0.27	3.31561565171640e-13
Hdac1	1.73586233940559e-17	-0.25313	0.252	0.32	3.64982415483419e-13
Tial1	1.78725865572313e-17	-0.288117	0.194	0.255	3.75789004952346e-13
Pglyrp2	1.79167460750236e-17	-0.346961	0.13	0.18	3.76717502973447e-13
Dusp2	2.40278365889372e-17	0.211059	0.523	0.506	5.05209292118993e-13
Myo1f	3.34147899527676e-17	1.19774	0.039	0.019	7.02579373546892e-13
Selenop	3.43211183994445e-17	-0.185004	0.472	0.558	7.21635835466719e-13
Trdc	3.55286136713755e-17	1.69545	0.024	0.009	7.47024631054341e-13
Vipr1	3.77102508717076e-17	-0.319415	0.144	0.196	7.92895734828525e-13
Adgrg5	3.8439531260917e-17	2.28113	0.014	0.003	8.08229584292041e-13
Tspan32	6.92949295293824e-17	-0.219098	0.338	0.419	1.45699518828479e-12
Ifi47	7.7848546066849e-17	-0.242461	0.296	0.362	1.63684352960157e-12
Actn1	8.96047679884855e-17	-0.226959	0.319	0.395	1.8840298517259e-12
Numb	9.29685367544988e-17	-0.288148	0.174	0.231	1.95475645380009e-12
Mylip	1.12176081034074e-16	-0.243804	0.261	0.331	2.35861427982243e-12
Actr3	1.17579902991813e-16	-0.132439	0.717	0.792	2.47223504030585e-12
Sh3bp1	1.49501952475027e-16	-0.218953	0.347	0.427	3.14342805273993e-12
Pecam1	2.93168063658466e-16	-0.22962	0.274	0.347	6.1641517064829e-12
Adh1	5.19827676431508e-16	-0.430135	0.089	0.128	1.09298967246489e-11
Ldha	6.52350206401073e-16	-0.117392	0.746	0.813	1.3716315439789e-11
Ikzf2	6.57665186971368e-16	1.53059	0.029	0.013	1.382806822126e-11
Racgap1	7.32281958808518e-16	1.1825	0.035	0.017	1.53969604659079e-11
Ccng1	8.24278042973286e-16	-0.249982	0.237	0.3	1.73312701315563e-11
Tesc	1.58442678574847e-15	-0.241977	0.238	0.303	3.33141575971473e-11
Zfp638	1.79512599946758e-15	-0.309683	0.151	0.201	3.77443192648053e-11
Adam19	1.8276473507277e-15	1.01318	0.047	0.026	3.84281131964007e-11
Trat1	1.93764063214561e-15	-0.217248	0.321	0.395	4.07408319314936e-11
Gm2682	2.59787240475746e-15	-0.204644	0.359	0.438	5.46228651824303e-11
Me2	3.39657785523788e-15	-0.243661	0.237	0.301	7.14164459842317e-11
Arhgap30	4.12937947075684e-15	-0.219561	0.296	0.365	8.68243327521332e-11
Lcp2	4.69730103410205e-15	-0.194567	0.374	0.458	9.87654515430296e-11
Myo10	5.81963238538344e-15	-0.415604	0.075	0.109	1.22363590535072e-10
Dock11	9.00748989371266e-15	-0.248497	0.22	0.279	1.89391482505202e-10
Sgpp1	9.69067619942104e-15	-0.262633	0.2	0.257	2.03756157769027e-10
Tmem64	1.16797745301943e-14	-0.195818	0.338	0.412	2.45578939271866e-10
Nacc2	1.23387014074247e-14	-0.551073	0.051	0.08	2.59433535792511e-10
Znrf1	1.25647638624896e-14	-0.177827	0.488	0.58	2.64186724972706e-10
Gm34006	1.38342565222315e-14	-0.292153	0.139	0.186	2.90879077636439e-10
Smg1	1.55019523096179e-14	-0.215825	0.299	0.368	3.25944049262025e-10
Sytl3	1.64608183247948e-14	1.10989	0.039	0.021	3.46105166097136e-10
Ifi203	1.66334735161432e-14	-0.181131	0.439	0.519	3.49735414150426e-10
Grcc10	1.71736982911758e-14	-0.108305	0.791	0.854	3.61094180270262e-10
Foxp3	2.26831333794882e-14	1.64962	0.019	0.007	4.7693556243712e-10
Srpk2	2.38826207739507e-14	-0.231968	0.265	0.33	5.02155984393088e-10
Epas1	2.49139624255483e-14	-0.51461	0.046	0.073	5.23840973959579e-10
Prkd2	4.09766305623292e-14	-0.20967	0.273	0.341	8.61574634203534e-10
Otud1	4.64085999283903e-14	-0.217522	0.266	0.331	9.75787222094334e-10
Hsph1	5.20002080211794e-14	-0.29338	0.151	0.197	1.09335637385332e-09
Vps26b	6.39000713506975e-14	-0.367559	0.093	0.13	1.34356290021977e-09
Sell	6.72363153794001e-14	-0.153995	0.579	0.667	1.41371076716727e-09
Bod1l	6.82834812081349e-14	-0.220563	0.261	0.324	1.43572847588224e-09
Zbtb7b	7.56327983187859e-14	-0.472482	0.052	0.08	1.59025521745079e-09
Macf1	8.1699824593717e-14	-0.14362	0.627	0.708	1.71782051190749e-09
Rasal3	8.29364639519327e-14	-0.174135	0.469	0.552	1.74382209105334e-09
Lef1os1	8.58552555463707e-14	-0.298	0.146	0.191	1.80519260311799e-09
Ago2	8.60686480057733e-14	-0.213919	0.266	0.331	1.80967939296939e-09
Chordc1	9.0111323102911e-14	-0.254523	0.197	0.249	1.89468067956181e-09
Sp100	1.12147620695465e-13	-0.154041	0.548	0.627	2.35801587274285e-09
Smarcc2	1.13569741709691e-13	-0.260208	0.147	0.194	2.38791738918797e-09
Slfn1	1.20510201485676e-13	-0.220919	0.28	0.342	2.53384749643783e-09
Cacybp	1.31169417969534e-13	-0.19954	0.333	0.404	2.75796818222741e-09
Cnn2	1.77849116682607e-13	-0.114782	0.754	0.821	3.73945552736849e-09
Hdac2	1.89475025038514e-13	-0.265291	0.165	0.213	3.98390187645980e-09
Fntb	1.92336075717277e-13	-0.373377	0.082	0.116	4.04405832803147e-09
Cers6	2.1202708846186e-13	-0.373256	0.078	0.111	4.45808156199907e-09
Vav1	2.17850759545487e-13	-0.242252	0.201	0.255	4.58053007020341e-09
Kif1b	2.57838099090455e-13	-0.179304	0.406	0.484	5.42130387147591e-09
Mrpl14	2.6811320643364e-13	-0.295272	0.123	0.164	5.63734827847372e-09
Ighm	2.82830775706789e-13	-0.185333	0.341	0.41	5.94679989001095e-09
Ddx39b	2.87791900768179e-13	-0.175182	0.451	0.532	6.05111250555174e-09
Itga6	2.99008871899845e-13	-0.175794	0.43	0.509	6.28696054056614e-09
Klhdc2	3.21560895297061e-13	-0.166832	0.435	0.517	6.76113938451601e-09
Sfpq	3.60625188207757e-13	-0.164498	0.495	0.579	7.5825052072563e-09
Flna	3.6200571408926e-13	-0.156664	0.517	0.594	7.61153214444078e-09
Igsf23	5.33843188422604e-13	-0.291932	0.115	0.155	1.12245868797737e-08
Birc6	6.20711696120387e-13	-0.175932	0.404	0.48	1.30510841226272e-08
Atn1	6.35364511626914e-13	-0.204813	0.275	0.337	1.33591742214675e-08
Runx1	6.61022421280084e-13	-0.181762	0.392	0.469	1.3898657429835e-08
Myo1g	6.6513157937362e-13	-0.2451	0.172	0.22	1.39850565879097e-08
Ddx58	9.19355403665433e-13	-0.301325	0.126	0.166	1.93303667174694e-08
Oxct1	9.40951122362884e-13	-0.215932	0.237	0.296	1.9784438298802e-08
Stip1	9.78460923228982e-13	-0.230243	0.225	0.28	2.05731193718126e-08
Ets2	1.00189564883649e-12	-0.217124	0.222	0.275	2.1065857912436e-08
Atp6v1c1	1.26841083806918e-12	-0.331676	0.099	0.135	2.66696062812425e-08
Plcg1	1.30617496125754e-12	-0.219162	0.249	0.307	2.74636347354011e-08
Hspb11	1.31676325448369e-12	-0.311236	0.121	0.16	2.76862641887741e-08
Ass1	1.47055584996002e-12	-0.169093	0.414	0.491	3.09199073012593e-08
Rasgrp1	1.60376576527375e-12	-0.170002	0.409	0.488	3.37207789806459e-08
Sash3	1.60657587778858e-12	-0.217563	0.241	0.298	3.37798644063827e-08
Pycard	1.61421027240026e-12	-0.178704	0.368	0.443	3.39403851874879e-08
Filip1l	1.66578232996351e-12	-0.264645	0.15	0.193	3.50247392698128e-08
Gramd1a	1.98993016153399e-12	-0.146592	0.574	0.662	4.18402715764137e-08
Rhof	2.09122543991443e-12	-0.235655	0.196	0.248	4.39701060996408e-08
Ppfia1	2.15288265700794e-12	-0.250711	0.142	0.186	4.5266510746249e-08
Mettl9	2.19434136782538e-12	-0.216371	0.241	0.298	4.61382215998965e-08
Tcf20	2.26376408091385e-12	-0.238159	0.185	0.235	4.75979035652946e-08
Ywhab	2.32013801033756e-12	-0.180904	0.377	0.449	4.87832218053575e-08
Tbl1x	2.34753309301794e-12	-0.213355	0.215	0.27	4.93592308137951e-08
Baz1b	2.7671799875603e-12	-0.239528	0.187	0.236	5.81827264184429e-08
Aqr	2.99904561331257e-12	-0.229228	0.219	0.272	6.30579330655101e-08
Rbm6	3.00082930056626e-12	-0.223915	0.209	0.261	6.30954368737062e-08
Gm47882	3.24038682773768e-12	-0.504382	0.046	0.07	6.81323734400125e-08
Tmem173	3.41573250726677e-12	-0.282761	0.132	0.173	7.18191916977911e-08
Kat8	3.65337128295314e-12	-0.347399	0.083	0.115	7.68157845953728e-08
Smarca2	3.81752286918945e-12	-0.202162	0.26	0.321	8.02672358475774e-08
Sept9	3.99348682237189e-12	-0.180575	0.342	0.414	8.39670539271913e-08
Cotl1	4.05564879399620e-12	-0.141798	0.602	0.679	8.52740715425642e-08
Gimap1	4.10669212711009e-12	-0.176411	0.362	0.433	8.63473086646167e-08
Cs	4.26663076271615e-12	-0.223335	0.204	0.256	8.97101784168698e-08
Tnfaip8l2	4.57978620978141e-12	-0.215934	0.211	0.264	9.62945848468639e-08
Flt3l	4.58092892482177e-12	-0.181021	0.335	0.403	9.63186115733026e-08
Bcl11b	4.97629997633144e-12	-0.154976	0.472	0.553	1.04631683302345e-07
Bcat2	5.42481737920992e-12	-0.319771	0.105	0.14	1.14062210215268e-07
Cd55	5.46623758276385e-12	-0.156371	0.465	0.543	1.14933111415193e-07
Lfng	5.92293131586721e-12	-0.206647	0.227	0.281	1.24535553847424e-07
Srsf6	6.03182752092862e-12	-0.175136	0.385	0.458	1.26825205455045e-07
Chsy1	6.64849996414646e-12	1.32703	0.022	0.01	1.39791360246143e-07
Elmo1	7.22973418815459e-12	-0.184521	0.315	0.381	1.52012391040138e-07
Ash1l	7.25813543390399e-12	-0.208365	0.226	0.281	1.52609555633265e-07
Cnot4	7.44769269743266e-12	-0.219549	0.205	0.255	1.56595186656219e-07
Mapk1	7.93204541516419e-12	-0.201144	0.282	0.342	1.66779186899242e-07
Trim56	8.00608228662448e-12	-0.293065	0.119	0.156	1.68335886158566e-07
Nxpe3	8.07348054436025e-12	-0.224656	0.169	0.217	1.69753001925719e-07
Calr	8.37488857426535e-12	-0.175911	0.375	0.446	1.76090407162503e-07
Il6ra	8.57492093730085e-12	-0.156504	0.454	0.536	1.80296287627688e-07
Psen2	8.70857370333619e-12	-0.222317	0.183	0.231	1.83106470686347e-07
Morc3	8.76143709600247e-12	-0.253184	0.146	0.189	1.84217976380548e-07
Cd8b1	8.78847118297775e-12	-1.12043	0.012	0.026	1.8478639509329e-07
Cxcr3	8.81737036436368e-12	1.31187	0.025	0.012	1.85394029281111e-07
Mob3a	9.16998888105138e-12	-0.240939	0.153	0.196	1.92808186212986e-07
Hist1h1e	1.19517898192897e-11	-0.208455	0.197	0.247	2.51298332740386e-07
Sptbn1	1.23387494903895e-11	-0.165454	0.426	0.504	2.59434546784929e-07
Taf15	1.23511592671542e-11	-0.197175	0.276	0.338	2.59695474751185e-07
Rab10	1.33884844223196e-11	-0.178119	0.333	0.403	2.81506273463691e-07
Zbp1	1.36698374538081e-11	-0.233665	0.153	0.197	2.87422002303769e-07
9930111J21Rik2	1.40036207222194e-11	-0.258416	0.139	0.18	2.94440129305386e-07
Ahsa1	1.45612419680507e-11	-0.206752	0.242	0.299	3.06164673620235e-07
Tent5c	1.57177799762368e-11	-0.167683	0.351	0.42	3.30482041780355e-07
Pop5	1.60818134761312e-11	-0.175558	0.345	0.416	3.38136210149134e-07
Polr1a	1.73678428506872e-11	-0.331215	0.084	0.116	3.65176263778549e-07
Sptan1	1.74223763110208e-11	-0.170106	0.399	0.474	3.66322884315524e-07
Tasor2	1.75437358873625e-11	-0.219048	0.198	0.248	3.68874590767684e-07
Zmiz1	1.89481204400618e-11	-0.221426	0.192	0.24	3.9840318037274e-07
Phpt1	1.92685163534188e-11	-0.211904	0.212	0.264	4.05139824846983e-07
Gpr146	2.1516546337312e-11	-0.243139	0.149	0.191	4.52406903288321e-07
Ttyh3	2.16252597637206e-11	-0.212592	0.2	0.25	4.5469271179199e-07
Arl4c	2.17008904842028e-11	-0.151307	0.489	0.565	4.56282923320848e-07
Rnf167	2.31952770929091e-11	-0.160818	0.462	0.542	4.87703896155506e-07
Pja1	2.32090332101498e-11	-0.199004	0.226	0.28	4.8799313227661e-07
Isyna1	2.43094117003828e-11	-0.2414	0.141	0.183	5.11129690412249e-07
Csk	2.43113261830812e-11	-0.16316	0.409	0.485	5.11169944325466e-07
Virma	2.59312235513229e-11	-0.27917	0.122	0.159	5.45229906390115e-07
Fubp1	2.73648690001698e-11	-0.183448	0.286	0.349	5.7537373559757e-07
Trmt10c	3.17505128063638e-11	-0.359527	0.065	0.092	6.67586282266605e-07
Gimap4	3.22815013081786e-11	-0.151222	0.498	0.578	6.78750846505764e-07
Spcs3	3.30652590799045e-11	-0.27235	0.118	0.155	6.95230137414072e-07
Ranbp10	3.37976090379699e-11	-0.170488	0.355	0.426	7.10628527632355e-07
Ripor2	3.45010482059687e-11	-0.137732	0.578	0.657	7.25419039578697e-07
Gm45552	3.54777926911668e-11	-0.20519	0.182	0.231	7.45956069124474e-07
Kcnab2	3.94102109433753e-11	-0.19793	0.228	0.282	8.28639095295409e-07
Arrb2	4.03616459416844e-11	-0.172398	0.387	0.456	8.48643967569857e-07
F2rl1	4.05462961111739e-11	-0.250183	0.161	0.203	8.52526422033542e-07
Cap1	4.11166948685791e-11	-0.15628	0.459	0.531	8.64519626306745e-07
Ap1b1	4.13004042597649e-11	-0.240595	0.166	0.21	8.68382299965816e-07
Mthfd2	4.13179438970973e-11	-0.249152	0.144	0.185	8.68751088380367e-07
Enpp4	4.14590607002739e-11	-0.478984	0.049	0.072	8.71718210283959e-07
Gbp4	4.38598321676114e-11	-0.230135	0.171	0.215	9.22196831156197e-07
Slc28a2	4.43342378571157e-11	-0.284245	0.116	0.151	9.32171685183715e-07
Themis	4.46111915772084e-11	-0.18356	0.298	0.36	9.37994914102384e-07
Pgam5	4.51247775287366e-11	-0.265891	0.127	0.166	9.48793572319216e-07
Il16	4.63358589429332e-11	-0.171304	0.353	0.42	9.74257770134114e-07
Trbv13-2	4.77808867874577e-11	-0.214331	0.21	0.254	1.00464092559309e-06
Adpgk	4.81354513463969e-11	-0.250103	0.145	0.186	1.01209600000934e-06
Tespa1	4.85398032441528e-11	-0.201357	0.226	0.279	1.02059790301156e-06
Fermt3	4.94546371840001e-11	-0.180627	0.302	0.367	1.03983320143079e-06
Cct8	5.67349168540918e-11	-0.173175	0.385	0.46	1.19290836177413e-06
Capn1	5.76164155881485e-11	-0.20509	0.212	0.264	1.21144275415641e-06
Ppid	5.96876396895774e-11	-0.290633	0.102	0.135	1.25499231211306e-06
Gdi1	6.21254163630377e-11	-0.203629	0.223	0.275	1.30624900444923e-06
Hsbp1	6.67799407859165e-11	-0.187483	0.26	0.318	1.40411503496468e-06
Ahsa2	7.23050864898996e-11	-0.339819	0.081	0.11	1.52028674853663e-06
Sgms1	7.7604170324877e-11	-0.150086	0.487	0.561	1.63170528525086e-06
Cd48	1.00027335761871e-10	-0.20023	0.214	0.264	2.1031747617291e-06
Ablim1	1.05031178473642e-10	-0.117516	0.694	0.772	2.20838555858679e-06
St8sia1	1.07348487214521e-10	-0.226347	0.155	0.198	2.25710929217252e-06
Akna	1.07829031372003e-10	-0.158797	0.374	0.446	2.26721321362772e-06
Was	1.1291865813618e-10	-0.173742	0.308	0.372	2.37422770597133e-06
Ubr4	1.18233354219089e-10	-0.184926	0.259	0.313	2.48597450581056e-06
Cd53	1.190779721228e-10	-0.10389	0.761	0.829	2.50373344185399e-06
Ppp1cb	1.20584187108313e-10	-0.180249	0.262	0.321	2.53540311813939e-06
Tet3	1.22507833765102e-10	-0.198139	0.235	0.288	2.57584971274504e-06
Rabggtb	1.2821724003754e-10	-0.241719	0.14	0.178	2.69589568902932e-06
Pdha1	1.28711892098422e-10	-0.200008	0.21	0.262	2.70629624326143e-06
Mdp1	1.29466504454187e-10	-0.199151	0.208	0.258	2.72216272265373e-06
Ssbp3	1.32577684636438e-10	-0.189072	0.233	0.287	2.78757839716575e-06
Arhgap29	1.34421608108739e-10	-0.5448	0.03	0.048	2.82634873209434e-06
3110040N11Rik	1.34972961713932e-10	-0.253036	0.126	0.163	2.83794149299714e-06
Caprin1	1.35636841643244e-10	-0.174955	0.327	0.39	2.85190023239085e-06
Rab11fip4	1.37781023263796e-10	-0.351419	0.068	0.095	2.89698379514457e-06
Nutf2	1.39564658310218e-10	-0.205561	0.212	0.262	2.93448650563065e-06
Kat6a	1.4296630272993e-10	-0.210251	0.197	0.244	3.00600948119951e-06
Tmem131	1.48732109865657e-10	-0.187695	0.215	0.267	3.12724134203531e-06
Copb1	1.55897591201815e-10	-0.182984	0.256	0.312	3.27790275260936e-06
Rnf115	1.60958695223256e-10	-0.233112	0.157	0.198	3.38431752576418e-06
Dnmt1	1.70561456490093e-10	-0.237865	0.139	0.178	3.58622518416069e-06
Sf3a1	1.79428687295247e-10	-0.239468	0.14	0.179	3.77266757906986e-06
Amigo2	1.81353187559064e-10	-0.275862	0.102	0.135	3.81313212161688e-06
Als2cl	1.84230927856336e-10	-0.210266	0.179	0.225	3.87363948910732e-06
Nono	1.84838206960309e-10	-0.172925	0.35	0.417	3.88640813954745e-06
Otud5	1.98177292089906e-10	-0.1844	0.244	0.298	4.16687574348237e-06
Hdac7	2.01770244458358e-10	-0.195634	0.173	0.218	4.24242115998143e-06
Mta2	2.0205800205303e-10	-0.18802	0.225	0.276	4.248471551167e-06
Stub1	2.09445005464362e-10	-0.190858	0.252	0.306	4.40379068489367e-06
Arl5a	2.10127938427658e-10	-0.221153	0.165	0.207	4.41815003337994e-06
Eif4g1	2.10238374463199e-10	-0.171493	0.331	0.394	4.42047206146321e-06
Ptbp3	2.17534531850738e-10	-0.146602	0.555	0.642	4.57388106669361e-06
Aldoa	2.20582215453307e-10	-0.122032	0.635	0.708	4.63796166212124e-06
Micall1	2.21531652582408e-10	-0.323673	0.084	0.114	4.6579245271977e-06
Dtx1	2.21635400533844e-10	-0.20961	0.189	0.232	4.66010593162461e-06
Eif2s1	2.22657414852636e-10	-0.183428	0.239	0.293	4.68159480469153e-06
Copb2	2.26306110589046e-10	-0.215951	0.166	0.209	4.75831228124529e-06
Mia2	2.32117985715707e-10	-0.165243	0.373	0.445	4.88051276765845e-06
Atp6v1d	2.34268296562535e-10	-0.223213	0.159	0.2	4.92572520352385e-06
Usp28	2.36349787198961e-10	-0.213084	0.171	0.214	4.96949062564535e-06
Mtss1	2.45984962192757e-10	-0.225587	0.143	0.183	5.1720798150649e-06
Mitd1	2.47768571888344e-10	-0.301688	0.083	0.112	5.20958199252433e-06
Zcchc7	2.53758411197706e-10	-0.18382	0.259	0.314	5.33552435384298e-06
Adar	2.56284948516348e-10	-0.281369	0.103	0.136	5.38864732750472e-06
Mink1	2.5681040442963e-10	-0.204447	0.186	0.232	5.3996955635374e-06
Gpr183	2.62077405178653e-10	-0.186824	0.219	0.269	5.51043952128636e-06
Utrn	2.62428841890485e-10	-0.144775	0.484	0.562	5.51782882958934e-06
Ifi208	2.6339962258511e-10	-0.223337	0.158	0.199	5.53824046447451e-06
Cyld	2.73178402208505e-10	-0.185445	0.231	0.284	5.74384908483603e-06
Frmd8	2.7432443599577e-10	-0.176649	0.303	0.363	5.76794559124706e-06
Ivns1abp	2.77666741618419e-10	-0.205437	0.185	0.231	5.83822090926888e-06
Herc1	2.82437035097136e-10	-0.191483	0.237	0.288	5.93852109995239e-06
Glipr1	2.91073988338805e-10	-0.227088	0.159	0.199	6.12012167881172e-06
Usp24	2.94653415683162e-10	-0.199343	0.182	0.227	6.19538271815417e-06
Pdcd2	3.00182165836443e-10	-0.207893	0.213	0.262	6.31163021887704e-06
Kbtbd11	3.26437892719391e-10	-0.158847	0.335	0.402	6.86368313231791e-06
Dcaf7	3.34729631097892e-10	-0.233333	0.145	0.184	7.03802522346427e-06
Rasgrp2	3.51887069326498e-10	-0.14304	0.498	0.576	7.39877751965895e-06
Slc25a12	3.72222345308975e-10	-0.248397	0.134	0.172	7.82634703246651e-06
Lmbrd1	3.84981457386553e-10	-0.246278	0.124	0.159	8.09462012300966e-06
Eps15	3.94518730939724e-10	-0.190341	0.208	0.257	8.29515083673865e-06
Lasp1	4.08352780181622e-10	-0.193582	0.193	0.24	8.58602555609878e-06
Erap1	4.16311616116643e-10	-0.232327	0.138	0.176	8.75336804046854e-06
Srsf9	4.2344636193226e-10	-0.217188	0.162	0.204	8.90338320598769e-06
Igtp	4.40007944019601e-10	-0.194255	0.222	0.27	9.25160703095614e-06
Ndrg3	4.65027033563317e-10	-0.167294	0.314	0.377	9.7776584077023e-06
Capn2	4.74512788969511e-10	-0.26082	0.11	0.143	9.97710590087294e-06
Rab8a	4.96822651853601e-10	-0.165854	0.326	0.39	1.04461930778738e-05
Rgmb	5.07597575796399e-10	-0.304774	0.086	0.115	1.06727466286951e-05
Nfatc2	5.73669436731894e-10	-0.283846	0.093	0.123	1.20619735767248e-05
Esyt1	6.07104287282045e-10	-0.162537	0.354	0.422	1.27649747443923e-05
Cd200r1	6.23742151259781e-10	-0.670203	0.021	0.037	1.31148024723882e-05
Prmt3	6.88044667794753e-10	-0.275298	0.115	0.148	1.44668271850525e-05
Bag3	7.08699049222211e-10	-0.245884	0.14	0.176	1.49011062089462e-05
Arpc5l	7.32577403884394e-10	-0.173738	0.268	0.324	1.54031724940733e-05
Cdk12	7.47487343077132e-10	-0.227705	0.128	0.164	1.57166688755398e-05
Cyb5a	7.64207756477399e-10	-0.155002	0.385	0.457	1.60682322876938e-05
Apeh	7.72238360503722e-10	-0.252501	0.117	0.151	1.62370837679513e-05
Trabd	8.04021718530789e-10	-0.22943	0.153	0.193	1.69053606538284e-05
Cnot2	8.12578640821634e-10	-0.20231	0.166	0.209	1.70852785019157e-05
Ralgps2	8.25661279565624e-10	-0.193495	0.175	0.218	1.73603540641468e-05
Tardbp	8.7476815728278e-10	-0.204722	0.164	0.205	1.83928752750277e-05
Usp3	8.81353165093086e-10	-0.161543	0.349	0.414	1.85313316492472e-05
Ipo11	8.9577633441051e-10	-0.431138	0.045	0.066	1.88345932073154e-05
Wdr46	9.23086386834365e-10	-0.190157	0.212	0.262	1.94088143695794e-05
Zfp281	9.42459158115881e-10	-0.152987	0.339	0.402	1.98161462585445e-05
Dipk1a	9.68067928728134e-10	-0.218788	0.151	0.191	2.03545962694377e-05
Aurkaip1	1.0412236129148e-09	-0.169921	0.271	0.328	2.18927676851467e-05
Ugcg	1.0528955098277e-09	-0.150575	0.403	0.471	2.21381809896371e-05
Naa10	1.08521047851771e-09	-0.181251	0.222	0.272	2.28176355213135e-05
Pag1	1.09222263406717e-09	-0.162455	0.328	0.394	2.29650731038963e-05
Impdh1	1.11413249635264e-09	-0.194016	0.19	0.235	2.34257498683107e-05
Arsb	1.12760647761881e-09	-0.377396	0.055	0.078	2.37090537984131e-05
Etnk1	1.1309486140017e-09	-0.169362	0.241	0.296	2.37793255579998e-05
Slc17a9	1.13240548646556e-09	-0.21553	0.169	0.209	2.38099577584248e-05
Sh2d3c	1.13483134591413e-09	-0.284065	0.083	0.111	2.38609638791905e-05
Slmap	1.14322590534213e-09	-0.218316	0.128	0.164	2.40374678857236e-05
Hltf	1.21875087529467e-09	-0.292586	0.086	0.115	2.56254559039457e-05
Mat2a	1.25049451332279e-09	-0.141355	0.494	0.565	2.6292897637125e-05
Sesn1	1.25093347705617e-09	-0.163363	0.316	0.376	2.63021272885829e-05
Fam102a	1.26635259385555e-09	-0.146552	0.455	0.53	2.66263296384068e-05
Eif4e	1.27084440049495e-09	-0.21596	0.143	0.181	2.67207743648067e-05
Cd2ap	1.28260476211956e-09	-0.174088	0.237	0.29	2.69680477283258e-05
Rnf5	1.28659219421736e-09	-0.214142	0.157	0.197	2.70518874756141e-05
Ifi27l2a	1.30651459761418e-09	-0.111016	0.612	0.686	2.74707759294357e-05
Capza1	1.35251950405069e-09	-0.159467	0.388	0.457	2.84380750921699e-05
Hikeshi	1.35790524832518e-09	-0.282206	0.099	0.129	2.85513157512851e-05
Mkln1	1.43362412100079e-09	-0.201289	0.161	0.202	3.01433807681626e-05
Wdr82	1.45351802274553e-09	-0.180904	0.212	0.258	3.05616699462474e-05
Crybg1	1.49676105362897e-09	-0.150912	0.389	0.457	3.14708979136028e-05
Papola	1.50853749559904e-09	-0.162229	0.31	0.372	3.17185093824655e-05
Cd27	1.51705388143981e-09	-0.14815	0.391	0.459	3.18975749111535e-05
Hsp90b1	1.53751563416945e-09	-0.134383	0.526	0.6	3.23278037240468e-05
Nsd1	1.55053327839718e-09	-0.173632	0.231	0.281	3.26015127115791e-05
Tecpr1	1.56124784068584e-09	-0.143689	0.443	0.513	3.28267970982605e-05
Ralgapb	1.57100937372135e-09	-0.313195	0.075	0.102	3.30320430918652e-05
Pbrm1	1.6242702208364e-09	-0.160625	0.307	0.367	3.41519056633062e-05
Ogt	1.64215288561631e-09	-0.181699	0.199	0.245	3.45279065729686e-05
Pfkl	1.65780768037083e-09	-0.2295	0.131	0.167	3.4857064287477e-05
App	1.72292528954592e-09	-0.246492	0.12	0.154	3.62262271379925e-05
Arid3b	1.79431305921934e-09	-0.326389	0.064	0.089	3.77272263831458e-05
4932438A13Rik	1.86687409887625e-09	-0.150595	0.392	0.465	3.92528948029721e-05
Etv3	1.87013036303816e-09	-0.161528	0.303	0.359	3.93213610132404e-05
Rbm38	1.90394387727033e-09	-0.14252	0.468	0.549	4.00323239634859e-05
Ncbp3	1.90858195143286e-09	-0.279388	0.099	0.129	4.01298441108273e-05
Elavl1	1.93771640305435e-09	-0.167616	0.25	0.307	4.07424250906207e-05
Banp	2.14548412253236e-09	-0.304463	0.073	0.099	4.51109491603654e-05
Polg	2.27692862616466e-09	-0.185118	0.184	0.228	4.78747012937382e-05
Lman2l	2.30765605573847e-09	-0.444556	0.044	0.064	4.85207762279571e-05
Luc7l3	2.36795303095654e-09	-0.20477	0.173	0.212	4.97885804288922e-05
Ikzf1	2.39027084833971e-09	-0.135951	0.495	0.567	5.02578348571908e-05
Wdr75	2.39704261047157e-09	-0.275183	0.088	0.116	5.04002179277753e-05
Atic	2.42337836846985e-09	-0.223923	0.151	0.189	5.09539535754471e-05
Lims1	2.46025884664038e-09	-0.189224	0.192	0.237	5.17294025094607e-05
Stk26	2.46229026392256e-09	-0.192332	0.177	0.219	5.17721150892357e-05
Psmb9	2.49731839058612e-09	-0.143574	0.457	0.525	5.25086164804638e-05
AI467606	2.54472365693206e-09	-0.253469	0.114	0.147	5.35053596106534e-05
Uhmk1	2.54865212296258e-09	-0.230285	0.144	0.181	5.35879595374111e-05
Card11	2.58327997200481e-09	-0.193768	0.17	0.211	5.43160446913732e-05
Srsf1	2.62680123055295e-09	-0.205361	0.162	0.202	5.52311226736064e-05
Tmie	2.76474543829015e-09	-0.498233	0.035	0.053	5.81315375854887e-05
Tmem108	2.78185705451161e-09	0.925495	0.032	0.019	5.84913264281612e-05
Tbk1	2.82891497497412e-09	-0.236209	0.129	0.163	5.94807662638059e-05
Map3k1	2.87373693941384e-09	-0.18911	0.17	0.212	6.04231928881154e-05
Baz2a	3.01267810711006e-09	-0.193119	0.194	0.236	6.33445698800961e-05
Tmx3	3.02533079946677e-09	-0.212608	0.132	0.168	6.36106053895882e-05
Hacd3	3.10596786877734e-09	-0.255535	0.093	0.123	6.53060804089124e-05
Adipor2	3.13512155123795e-09	-0.172076	0.216	0.263	6.59190657363292e-05
Itgb1	3.13654682104703e-09	0.391047	0.188	0.161	6.59490334593348e-05
Ppp5c	3.28483383244924e-09	-0.229737	0.117	0.151	6.90669161610777e-05
Sarnp	3.28565641436666e-09	-0.165668	0.299	0.355	6.90842117684734e-05
Dync1h1	3.31816770232408e-09	-0.172872	0.266	0.319	6.97677941090662e-05
Fbxo38	3.33946818022212e-09	-0.296025	0.071	0.097	7.02156579573502e-05
Atf7	3.38994871630647e-09	-0.294387	0.08	0.107	7.12770617090598e-05
Spen	3.51469799442952e-09	-0.205626	0.156	0.194	7.39000400308751e-05
Ifi209	3.58014575973954e-09	-0.295464	0.087	0.114	7.52761447442836e-05
Mllt10	3.58473098847655e-09	-0.181026	0.212	0.258	7.5372553763708e-05
Cdc5l	3.60204817899957e-09	-0.183557	0.201	0.245	7.5736665011645e-05
Ube2v2	3.65341761057878e-09	-0.204164	0.157	0.196	7.68167586800295e-05
Idh2	3.76477083714602e-09	-0.205996	0.151	0.189	7.91580716218322e-05
Arid1a	3.76969094031495e-09	-0.141481	0.442	0.515	7.92615217110621e-05
Ikbke	3.9572896939774e-09	-0.189756	0.216	0.262	8.32059731055688e-05
Dnajc1	3.97212210417208e-09	-0.223267	0.142	0.178	8.35178393623221e-05
Hnrnpm	4.11897262678317e-09	-0.149438	0.403	0.467	8.66055184507429e-05
Mrpl42	4.17138163898761e-09	-0.210704	0.142	0.179	8.77074703413535e-05
Klhdc1	4.2261992360849e-09	-0.195126	0.19	0.233	8.88600651379212e-05
Rab7	4.29190998012492e-09	-0.161326	0.292	0.35	9.02416992421067e-05
Mrpl18	4.33958379548064e-09	-0.194722	0.193	0.236	9.12440888837759e-05
Stk25	4.50658928065218e-09	-0.24883	0.124	0.157	9.47555462149927e-05
Gpbp1	4.54971894046607e-09	-0.160132	0.317	0.376	9.56623904422396e-05
Inpp5b	4.56306850702335e-09	-0.318378	0.07	0.094	9.5943078428673e-05
Ggt5	4.63419366275539e-09	-0.297353	0.074	0.1	9.74385559530948e-05
Tinf2	4.63655136685463e-09	-0.218074	0.121	0.155	9.74881290394854e-05
Stag2	4.8723478757787e-09	-0.175104	0.229	0.277	0.000102446
Nop56	4.88717349868587e-09	-0.154081	0.341	0.402	0.000102758
Stat1	4.93180102498607e-09	-0.129129	0.446	0.507	0.000103696
Snx6	4.96762813926239e-09	-0.178907	0.177	0.22	0.000104449
Dennd5a	4.97275779394209e-09	-0.248984	0.099	0.128	0.000104557
Tpgs2	5.00601949413145e-09	-0.278485	0.083	0.11	0.000105257
Rassf2	5.01716196636359e-09	-0.235459	0.119	0.152	0.000105491
Ttc13	5.02716120867905e-09	-0.277514	0.091	0.119	0.000105701
Lbr	5.03072071865416e-09	-0.149249	0.367	0.432	0.000105776
Kcnq1ot1	5.03444723514671e-09	-0.267824	0.099	0.128	0.000105854
Sp3	5.07039267022706e-09	-0.177739	0.234	0.283	0.00010661
Ccdc88b	5.19307928266486e-09	-0.240241	0.117	0.149	0.00010919
Acly	5.20984977936741e-09	-0.199823	0.191	0.233	0.000109542
Galnt1	5.29907122362185e-09	-0.162136	0.232	0.282	0.000111418
Actn4	5.30668469043279e-09	-0.161051	0.274	0.328	0.000111578
Tmc8	5.50067541153757e-09	-0.18725	0.176	0.217	0.000115657
Il4ra	5.55411685315805e-09	-0.135542	0.477	0.544	0.000116781
Tmem208	5.56763862478367e-09	-0.223321	0.138	0.173	0.000117065
Mphosph10	5.66477166335452e-09	-0.181391	0.192	0.234	0.000119107
Anp32a	5.74666279579393e-09	-0.135533	0.518	0.595	0.000120829
Ncbp1	5.86690510453786e-09	-0.208427	0.142	0.179	0.000123358
Hsd11b1	5.9067176802701e-09	-0.202751	0.165	0.204	0.000124195
Lsm2	5.9423773787185e-09	-0.226999	0.113	0.146	0.000124944
Hspd1	5.97659311470047e-09	-0.165362	0.305	0.36	0.000125664
Mrps14	6.10665901856372e-09	-0.160583	0.26	0.315	0.000128399
Secisbp2l	6.17840773369307e-09	-0.188795	0.145	0.183	0.000129907
Trac	6.32787638264304e-09	-0.143218	0.437	0.504	0.00013305
Skp1a	6.42245034683487e-09	-0.138197	0.497	0.578	0.000135038
Parg	6.42916296341918e-09	-0.245204	0.113	0.144	0.00013518
Adi1	6.542539772914e-09	-0.187195	0.186	0.228	0.000137563
Slc49a4	6.54837533510696e-09	-0.170492	0.259	0.311	0.000137686
Ubtf	6.62197617697512e-09	-0.17809	0.216	0.262	0.000139234
Rcor1	6.67829178279062e-09	-0.201875	0.157	0.195	0.000140418
Ist1	6.69816414850406e-09	-0.186532	0.152	0.191	0.000140836
Cat	6.78751923035256e-09	-0.218281	0.129	0.164	0.000142714
Adnp	7.13986046112659e-09	-0.210899	0.129	0.164	0.000150123
Gm15441	7.20510135825088e-09	-0.236994	0.105	0.135	0.000151494
Auts2	7.22571184665303e-09	-0.243355	0.105	0.135	0.000151928
Thada	7.27888442511172e-09	-0.144834	0.374	0.44	0.000153046
Ssbp1	7.50768646311918e-09	-0.180815	0.189	0.233	0.000157857
Arhgef18	7.51929027351423e-09	-0.16396	0.254	0.306	0.000158101
Pi4ka	7.69532808958912e-09	-0.204533	0.123	0.157	0.000161802
Xpo6	7.7570750086046e-09	-0.181484	0.184	0.226	0.0001631
Cbr1	7.80735226177457e-09	-0.242682	0.105	0.135	0.000164157
Dennd2d	7.827257900036e-09	-0.162544	0.274	0.328	0.000164576
Tmem30a	7.93236344190307e-09	-0.164863	0.236	0.287	0.000166786
St8sia4	7.97978931280787e-09	-0.192115	0.148	0.186	0.000167783
Slpi	8.20345480283621e-09	-0.369879	0.062	0.084	0.000172486
Galnt6	8.25028650575106e-09	-0.163375	0.267	0.319	0.000173471
Hcls1	8.32928211975288e-09	-0.162183	0.297	0.354	0.000175131
Rock2	8.33425122281888e-09	-0.166919	0.204	0.25	0.000175236
Gem	8.48692483527988e-09	0.683103	0.055	0.039	0.000178446
Micu1	8.5154519576571e-09	-0.35459	0.055	0.077	0.000179046
Tspyl2	8.68890545292848e-09	-0.221869	0.122	0.155	0.000182693
Trp53	8.86802320815748e-09	-0.155201	0.325	0.384	0.000186459
Mlec	9.26257959276998e-09	-0.169134	0.213	0.26	0.000194755
Ap3d1	9.42492864099056e-09	-0.200947	0.141	0.176	0.000198169
S100a6	9.43853431995582e-09	0.67878	0.066	0.048	0.000198455
Zhx1	9.52256391032994e-09	-0.247667	0.094	0.122	0.000200221
Dock10	9.54755829614898e-09	-0.141733	0.445	0.515	0.000200747
Hsdl1	9.55090988693614e-09	-0.18455	0.168	0.207	0.000200817
Crot	9.58851405565676e-09	-0.385208	0.043	0.062	0.000201608
Inafm2	9.65340767786081e-09	-0.317751	0.06	0.082	0.000202973
Mybbp1a	9.68809125988975e-09	-0.160657	0.226	0.275	0.000203702
Snx27	9.69581239053453e-09	-0.283221	0.074	0.099	0.000203864
Bzw2	9.91006415668253e-09	-0.143275	0.419	0.488	0.000208369
Otulinl	1.01381863891852e-08	-0.149072	0.382	0.448	0.000213166
Cpsf3	1.02055404266929e-08	-0.216107	0.13	0.163	0.000214582
Ptpra	1.02428477063507e-08	-0.170372	0.236	0.284	0.000215366
Icam2	1.02642034163651e-08	-0.237123	0.104	0.134	0.000215815
Ly9	1.02788117113581e-08	-0.173956	0.198	0.242	0.000216122
Ehd1	1.0378679197726e-08	0.654606	0.064	0.047	0.000218222
Nipa2	1.0445170613256e-08	-0.240096	0.112	0.143	0.00021962
Rps6ka1	1.05157215903555e-08	-0.186975	0.206	0.249	0.000221104
Bud23	1.06348113688068e-08	-0.237348	0.11	0.141	0.000223608
Slc30a5	1.06623639795156e-08	-0.241833	0.11	0.14	0.000224187
Mndal	1.07662869053086e-08	-0.149834	0.355	0.413	0.000226372
Rgl2	1.07826312398325e-08	-0.253251	0.094	0.122	0.000226716
Add1	1.08790138720552e-08	-0.136877	0.458	0.529	0.000228742
Lipa	1.09747973543577e-08	-0.191146	0.174	0.214	0.000230756
B230219D22Rik	1.10664887352636e-08	-0.164815	0.227	0.276	0.000232684
Pip4k2a	1.15228883354378e-08	-0.131068	0.449	0.518	0.00024228
Zranb2	1.15366486211341e-08	-0.197422	0.162	0.2	0.00024257
Pum2	1.1578880417736e-08	-0.156915	0.297	0.354	0.000243458
Sft2d1	1.16162324120859e-08	-0.160272	0.248	0.3	0.000244243
Cdc23	1.19156090914375e-08	-0.339038	0.052	0.073	0.000250538
Hs3st3b1	1.20734613740686e-08	-0.305247	0.073	0.097	0.000253857
Slc35c1	1.23905682170557e-08	-0.480427	0.031	0.047	0.000260524
Mlx	1.26097079825295e-08	-0.201691	0.151	0.188	0.000265132
Ccdc47	1.26584973205653e-08	-0.19847	0.152	0.189	0.000266158
Yme1l1	1.27629367999907e-08	-0.17048	0.194	0.239	0.000268354
Scfd1	1.36089063125097e-08	-0.208886	0.141	0.176	0.000286141
Arid4a	1.36414576632109e-08	-0.131677	0.483	0.557	0.000286825
Plcl2	1.43751497122232e-08	-0.176948	0.163	0.203	0.000302252
Pgs1	1.44181177390778e-08	-0.199963	0.138	0.173	0.000303155
Impdh2	1.4599987678636e-08	-0.151013	0.319	0.377	0.000306979
Nxf1	1.4903615576658e-08	-0.149492	0.374	0.439	0.000313363
R3hdm1	1.51025031854451e-08	-0.18828	0.174	0.214	0.000317545
A630023P12Rik	1.51659020482684e-08	-0.202192	0.129	0.163	0.000318878
Metap1	1.53307872159367e-08	-0.262967	0.08	0.106	0.000322345
Ints11	1.53696688793232e-08	-0.234907	0.121	0.153	0.000323163
Med12	1.57390198183162e-08	-0.194964	0.15	0.186	0.000330929
Samd4b	1.6155336934156e-08	-0.250316	0.098	0.126	0.000339682
Supt20	1.62264038630334e-08	-0.19182	0.154	0.191	0.000341176
Elk1	1.63111143574991e-08	-0.549341	0.022	0.037	0.000342957
Dpf2	1.63542974030495e-08	-0.185327	0.143	0.18	0.000343865
Mplkip	1.64849275894447e-08	-0.297031	0.078	0.103	0.000346612
Tpp2	1.64989780070412e-08	-0.144452	0.373	0.437	0.000346908
Gm26740	1.65320587411511e-08	-0.153868	0.262	0.314	0.000347603
Daxx	1.67511851388652e-08	-0.217196	0.127	0.16	0.00035221
Tmem71	1.67892622862226e-08	-0.183093	0.22	0.264	0.000353011
Ogdh	1.71715484885183e-08	-0.153933	0.274	0.325	0.000361049
Sept7	1.7245497683213e-08	-0.142357	0.433	0.502	0.000362604
Magt1	1.76216934585803e-08	-0.249894	0.106	0.136	0.000370514
Mak16	1.77247188611573e-08	-0.18353	0.166	0.205	0.00037268
Fkbp4	1.81174011590139e-08	-0.155855	0.309	0.365	0.000380936
Eif5	1.82885851217668e-08	-0.110842	0.633	0.702	0.000384536
Prpf4b	1.89586025348549e-08	-0.149256	0.297	0.352	0.000398624
Rgs19	1.92700884530612e-08	-0.16613	0.256	0.305	0.000405173
Gm42722	1.96637773915187e-08	-0.412166	0.037	0.054	0.000413451
Ggps1	1.97126006534116e-08	-0.170214	0.203	0.248	0.000414477
Chd7	1.99159648421545e-08	-0.141767	0.361	0.425	0.000418753
Aak1	1.99374847217188e-08	-0.171412	0.227	0.273	0.000419206
Ctnnb1	2.03417162340025e-08	-0.152123	0.305	0.362	0.000427705
P4ha1	2.07860706045506e-08	-0.152477	0.211	0.257	0.000437048
Vim	2.09229821242557e-08	-0.101571	0.595	0.662	0.000439927
Grap	2.09664199109654e-08	-0.141931	0.412	0.48	0.00044084
Igsf8	2.11987479776588e-08	-0.401267	0.036	0.053	0.000445725
Copg1	2.1208189462816e-08	-0.176598	0.183	0.224	0.000445923
Cd164	2.12139453279927e-08	-0.140495	0.432	0.503	0.000446044
Ciao1	2.20280128277604e-08	-0.327981	0.054	0.075	0.000463161
Txk	2.20374915059295e-08	-0.132532	0.516	0.592	0.00046336
Rbm26	2.21965792669448e-08	-0.174211	0.199	0.241	0.000466705
Gabpa	2.22166019872719e-08	-0.264066	0.075	0.1	0.000467126
Map2k1	2.23578813962312e-08	-0.190877	0.17	0.209	0.000470097
Wdr1	2.24896252608211e-08	-0.143864	0.363	0.424	0.000472867
Lamtor5	2.26284120648965e-08	-0.192688	0.165	0.203	0.000475785
Bptf	2.26649034506775e-08	-0.13455	0.458	0.531	0.000476552
Rmc1	2.27883837119198e-08	-0.256361	0.098	0.126	0.000479149
Lrrc8c	2.28152226068122e-08	-0.169049	0.179	0.219	0.000479713
Psmg1	2.2840100444289e-08	-0.256707	0.084	0.111	0.000480236
Slc25a11	2.28414057841146e-08	-0.185832	0.169	0.207	0.000480263
Dusp7	2.29086974076077e-08	-0.340148	0.051	0.071	0.000481678
Rock1	2.29207806942249e-08	-0.137146	0.402	0.467	0.000481932
Ube4a	2.29443474470426e-08	-0.24028	0.102	0.13	0.000482428
Gon4l	2.29869521927497e-08	-0.176662	0.173	0.213	0.000483324
Use1	2.31007839943126e-08	-0.139838	0.344	0.41	0.000485717
Chchd1	2.34258958438793e-08	-0.173394	0.216	0.26	0.000492553
St6galnac2	2.35297623235077e-08	-0.236743	0.125	0.156	0.000494737
Pdia3	2.43366992215587e-08	-0.124594	0.587	0.669	0.000511703
Slc25a23	2.43498000311238e-08	-0.335519	0.063	0.085	0.000511979
Prpsap1	2.46551287077276e-08	-0.160085	0.237	0.288	0.000518399
Arhgap4	2.54827766150069e-08	-0.1479	0.325	0.381	0.000535801
Cog1	2.59406440556632e-08	-0.27939	0.071	0.095	0.000545428
Pwp1	2.60460035201755e-08	-0.326549	0.061	0.082	0.000547643
Dars	2.60809781031272e-08	-0.170768	0.205	0.249	0.000548379
St13	2.63462743215799e-08	-0.160041	0.227	0.273	0.000553957
Mapk14	2.64462430189122e-08	-0.15723	0.234	0.284	0.000556059
Kmt2c	2.65264164952925e-08	-0.153278	0.299	0.352	0.000557744
Ints6l	2.66552566305601e-08	-0.280906	0.059	0.081	0.000560453
Churc1	2.75634872268675e-08	-0.136291	0.431	0.499	0.00057955
Stat5b	2.79656404909835e-08	-0.137408	0.419	0.485	0.000588006
Prrc2c	2.82944191226247e-08	-0.101061	0.696	0.761	0.000594918
Zfp143	2.98340562296581e-08	-0.423734	0.039	0.056	0.000627291
Pdcl3	3.15269346999284e-08	-0.194219	0.151	0.187	0.000662885
H2-Oa	3.23587198634535e-08	0.977684	0.024	0.014	0.000680374
Ndufb3	3.28870695378403e-08	-0.146587	0.309	0.369	0.000691484
Atrx	3.29068223049817e-08	-0.138828	0.36	0.419	0.000691899
Cdc37	3.29794661887859e-08	-0.141386	0.363	0.427	0.000693426
Atp2a2	3.3502263166165e-08	-0.184924	0.138	0.172	0.000704419
Rbm5	3.35316244500114e-08	-0.154969	0.236	0.283	0.000705036
Lcorl	3.37102251050633e-08	-0.336163	0.059	0.081	0.000708791
Washc2	3.37470577990675e-08	-0.176955	0.192	0.233	0.000709566
Ubash3a	3.38863540097208e-08	-0.193979	0.11	0.141	0.000712494
Lgals9	3.47414263588666e-08	-0.144838	0.35	0.414	0.000730473
Casp8	3.50704799947256e-08	-0.194741	0.173	0.211	0.000737392
Chmp2a	3.62515586697622e-08	-0.147456	0.294	0.351	0.000762225
Insl6	3.62576806185937e-08	-0.377306	0.045	0.064	0.000762354
Itgb2	3.63460987468611e-08	-0.137795	0.421	0.489	0.000764213
Gtf2f1	3.67213610652415e-08	-0.180245	0.159	0.197	0.000772103
Arfip1	3.69207979361771e-08	-0.248675	0.084	0.11	0.000776297
Lrif1	3.70948158465456e-08	-0.195054	0.143	0.178	0.000779956
Rap1gds1	3.75569858286774e-08	-0.172286	0.185	0.225	0.000789673
Brap	3.77007122247865e-08	-0.163365	0.203	0.247	0.000792695
Ppp6r3	3.78303082959247e-08	-0.227853	0.11	0.14	0.00079542
Inpp5e	3.84304589409455e-08	-0.406436	0.034	0.051	0.000808039
Atf7ip	3.90455175374428e-08	-0.147848	0.245	0.295	0.000820971
Btbd11	3.9081366606865e-08	1.40288	0.012	0.005	0.000821725
Dhx15	3.96943564813558e-08	-0.146506	0.323	0.38	0.000834614
Xylt2	4.06833092619889e-08	-0.341878	0.055	0.075	0.000855407
Chd1l	4.1160380367127e-08	-0.232866	0.102	0.13	0.000865438
Cept1	4.13854116381744e-08	-0.312217	0.059	0.08	0.00087017
Parp9	4.18951834162614e-08	-0.252492	0.082	0.107	0.000880888
Mia3	4.20631041520681e-08	-0.150311	0.289	0.341	0.000884419
Msl1	4.21352700256282e-08	-0.174929	0.168	0.207	0.000885936
Pomp	4.22317877704437e-08	-0.147234	0.307	0.365	0.000887966
Cbx3	4.27181921108389e-08	-0.148758	0.289	0.344	0.000898193
Fbxl3	4.28533530679925e-08	-0.16428	0.2	0.242	0.000901035
U2surp	4.29144280406164e-08	-0.146507	0.278	0.331	0.000902319
Rgs14	4.32831088863618e-08	-0.174034	0.201	0.243	0.000910071
Jmy	4.33079513155938e-08	-0.171074	0.196	0.237	0.000910593
Vps52	4.40039083623071e-08	-0.202329	0.14	0.174	0.000925226
Nfkbiz	4.52555648846133e-08	-0.137862	0.334	0.389	0.000951544
Adh5	4.52646103743512e-08	-0.159021	0.279	0.332	0.000951734
Srpr	4.59773553671932e-08	-0.140076	0.326	0.385	0.00096672
Ldah	4.60395152820087e-08	-0.209071	0.11	0.14	0.000968027
Larp4b	4.67133521294373e-08	-0.160646	0.206	0.25	0.000982195
Psma6	4.69372127940865e-08	-0.143172	0.313	0.374	0.000986902
Wipf1	4.74641545203133e-08	-0.150487	0.262	0.312	0.000997981
Cdkn1b	4.8259462510239e-08	-0.115556	0.585	0.66	0.0010147
Tspan14	4.82808875193097e-08	-0.231273	0.104	0.133	0.00101515
Kmt2d	4.89604768558533e-08	-0.161148	0.212	0.256	0.00102944
Zfp740	4.95428347511064e-08	-0.249893	0.088	0.114	0.00104169
Ptp4a3	4.96375960885146e-08	-0.180758	0.192	0.232	0.00104368
Rpp14	4.99420253075509e-08	-0.474161	0.03	0.045	0.00105008
Nudt5	5.04206429847614e-08	-0.366818	0.05	0.069	0.00106014
Stat3	5.0495508917042e-08	-0.132823	0.462	0.536	0.00106172
Ywhae	5.07470249074348e-08	-0.147882	0.302	0.358	0.00106701
Cuta	5.0890025576525e-08	-0.143339	0.347	0.408	0.00107001
Mcmbp	5.09690704900138e-08	-0.173202	0.176	0.215	0.00107168
Spice1	5.17221100241506e-08	-0.254263	0.084	0.11	0.00108751
Hexa	5.21067752142096e-08	-0.249946	0.097	0.124	0.0010956
Mrpl48	5.23052250701303e-08	-0.222689	0.098	0.126	0.00109977
Pik3ca	5.24234581410599e-08	-0.25907	0.092	0.118	0.00110226
Fam3c	5.26272318763181e-08	-0.148938	0.228	0.275	0.00110654
Maea	5.31843832992437e-08	-0.204128	0.132	0.164	0.00111825
Ddx47	5.40191521649107e-08	-0.160322	0.211	0.256	0.00113581
Ube3a	5.44838150689516e-08	-0.146862	0.253	0.302	0.00114558
Map11	5.50231652831194e-08	-0.300185	0.072	0.095	0.00115692
Rcbtb1	5.53629987666993e-08	-0.207334	0.139	0.172	0.00116406
Snapc3	5.56605299091244e-08	-0.263096	0.076	0.101	0.00117032
Zfp292	5.57206510640011e-08	-0.13887	0.375	0.435	0.00117158
Snrpd3	5.68877620719675e-08	-0.132275	0.489	0.561	0.00119612
Itpr2	5.69920617073035e-08	-0.140324	0.37	0.431	0.00119832
Tm9sf3	5.70620766151104e-08	-0.150748	0.246	0.296	0.00119979
Ltn1	5.72529742091796e-08	-0.231196	0.096	0.123	0.0012038
Ctse	5.9356383958299e-08	-0.186419	0.163	0.199	0.00124803
Stag1	5.95074045716732e-08	-0.165083	0.186	0.227	0.0012512
Jmjd8	6.02890481780777e-08	-0.460247	0.032	0.048	0.00126764
Bcl2l11	6.09405488501101e-08	-0.149834	0.25	0.296	0.00128134
Tasor	6.10354781259501e-08	-0.187852	0.134	0.167	0.00128333
Pxmp4	6.10633241649845e-08	-0.282541	0.075	0.099	0.00128392
Tulp4	6.11839425544985e-08	-0.155299	0.157	0.195	0.00128645
Scaf11	6.14088333201119e-08	-0.135918	0.388	0.456	0.00129118
Dcaf15	6.15056386444022e-08	-0.179376	0.158	0.194	0.00129322
Ubp1	6.19664026749283e-08	-0.201622	0.134	0.166	0.00130291
Eif3a	6.21968331718657e-08	-0.132725	0.438	0.506	0.00130775
Cyth1	6.28142177833598e-08	-0.142652	0.326	0.383	0.00132073
Slc39a7	6.32739259494607e-08	-0.196698	0.138	0.171	0.0013304
Ssu72	6.34214244410163e-08	-0.141605	0.363	0.427	0.0013335
Dock8	6.39792272598624e-08	-0.144086	0.32	0.376	0.00134523
Mdm4	6.43313228979732e-08	-0.146541	0.287	0.341	0.00135263
Rnpc3	6.56514115994458e-08	-0.164155	0.191	0.231	0.00138039
Ccdc91	6.62345613258049e-08	-0.392449	0.037	0.054	0.00139265
Setx	6.64958245692815e-08	-0.141324	0.334	0.393	0.00139814
Gatd3a	6.66940965639314e-08	-0.223301	0.104	0.133	0.00140231
Gm11175	6.7211123745968e-08	-0.364795	0.049	0.068	0.00141318
Relt	6.72480121849463e-08	-0.39312	0.041	0.058	0.00141396
Arpc5	6.73739921425902e-08	-0.120276	0.591	0.667	0.00141661
Akap8l	6.73913645417386e-08	-0.148738	0.226	0.271	0.00141697
Kif16b	6.82801464118139e-08	-0.301416	0.054	0.074	0.00143566
Kmt2b	6.95070374312019e-08	-0.190947	0.138	0.171	0.00146145
H2-T22	6.98942964379477e-08	-0.136359	0.376	0.437	0.0014696
Kctd10	7.17470643180353e-08	-0.17413	0.154	0.19	0.00150855
Cib1	7.1951196982437e-08	-0.177287	0.162	0.198	0.00151285
Pdlim2	7.33470402236766e-08	-0.202184	0.116	0.146	0.00154219
Eed	7.35757396268638e-08	-0.141827	0.284	0.339	0.001547
Imp4	7.38247646124141e-08	-0.162951	0.192	0.233	0.00155224
Sec31a	7.38748518613368e-08	-0.164536	0.205	0.247	0.00155329
Abi1	7.39323911243885e-08	-0.144225	0.332	0.391	0.0015545
Rpa1	7.42541460784662e-08	-0.148193	0.291	0.345	0.00156127
Ylpm1	7.47861694974868e-08	-0.167893	0.186	0.226	0.00157245
Tmem229b	7.50666310127003e-08	-0.39921	0.041	0.058	0.00157835
Pstk	7.55122421883909e-08	-0.190844	0.123	0.155	0.00158772
Cxcr4	7.61248323585614e-08	-0.144549	0.287	0.339	0.0016006
Ecd	7.7107974629399e-08	-0.253008	0.09	0.116	0.00162127
Uchl3	7.72074124482126e-08	-0.163841	0.202	0.245	0.00162336
Rab24	7.89666837608852e-08	-0.161277	0.193	0.235	0.00166035
Abcf3	7.91288417188337e-08	-0.279631	0.065	0.087	0.00166376
Acvrl1	8.03447600806041e-08	-0.406084	0.038	0.055	0.00168933
Zfp692	8.21092248947132e-08	-0.325491	0.056	0.077	0.00172643
Pds5b	8.28409838174185e-08	-0.225787	0.103	0.131	0.00174181
Prkacb	8.36100974622165e-08	-0.149644	0.255	0.305	0.00175799
Cmtr1	8.38626325364963e-08	-0.198286	0.107	0.137	0.0017633
St3gal1	8.40199788539166e-08	-0.272453	0.075	0.098	0.0017666
Nedd4l	8.40473796703354e-08	-0.26092	0.07	0.093	0.00176718
Cltb	8.46009304326704e-08	-0.176309	0.182	0.221	0.00177882
Nt5c3	8.47581546589954e-08	-0.18545	0.157	0.192	0.00178212
Lrpprc	8.4776321845742e-08	-0.288185	0.071	0.093	0.00178251
Psmc6	8.62063707646655e-08	-0.152622	0.23	0.277	0.00181258
Parvg	8.68879480286316e-08	-0.183792	0.146	0.181	0.00182691
Foxo1	8.7384160821871e-08	-0.114286	0.599	0.672	0.00183734
C1galt1	8.93555423394032e-08	-0.181134	0.124	0.157	0.00187879
Zbtb1	9.04446019951613e-08	-0.220871	0.093	0.12	0.00190169
Yars	9.18023398502986e-08	-0.293549	0.061	0.083	0.00193024
Fam120b	9.35026786519825e-08	-0.196675	0.123	0.154	0.00196599
Trnt1	9.39333416180633e-08	-0.29852	0.063	0.084	0.00197504
Ptprcap	9.58173432388293e-08	-0.100746	0.65	0.71	0.00201466
Atpaf2	9.87256973135477e-08	-0.425272	0.036	0.052	0.00207581
Clec2d	9.87343648044403e-08	-0.160173	0.197	0.237	0.00207599
Prkag1	1.00198829739882e-07	-0.161761	0.203	0.246	0.00210678
Tsr1	1.00486075419725e-07	-0.263177	0.087	0.112	0.00211282
Esco1	1.02460959722508e-07	-0.151854	0.209	0.252	0.00215434
Letmd1	1.03017350753205e-07	-0.331209	0.058	0.078	0.00216604
Cdkn2aipnl	1.03367019756554e-07	-0.215356	0.107	0.136	0.00217339
Mtrex	1.03660582586859e-07	-0.229897	0.102	0.129	0.00217957
Tecr	1.04712094773581e-07	-0.134926	0.411	0.48	0.00220168
Krcc1	1.05358962095707e-07	-0.168143	0.2	0.241	0.00221528
G3bp2	1.07906723747408e-07	-0.130148	0.383	0.447	0.00226885
Ecpas	1.08132295018576e-07	-0.211608	0.116	0.145	0.00227359
Synj2bp	1.08149001208473e-07	-0.195294	0.14	0.173	0.00227394
G3bp1	1.0823784660056e-07	-0.132757	0.403	0.467	0.00227581
Il21r	1.11089857378024e-07	-0.135102	0.34	0.397	0.00233578
Nsf	1.11387387617748e-07	-0.200562	0.118	0.148	0.00234203
Susd6	1.11563021498445e-07	-0.14867	0.229	0.274	0.00234572
Ercc6	1.12368428565618e-07	-0.312606	0.051	0.071	0.00236266
Cd2bp2	1.12412213874023e-07	-0.222849	0.103	0.13	0.00236358
Nme1	1.12743866652787e-07	-0.127172	0.465	0.535	0.00237055
Hdgf	1.14354550807198e-07	-0.142696	0.314	0.368	0.00240442
Ramp1	1.15326898595488e-07	-0.12823	0.404	0.469	0.00242486
Mrps5	1.15684233189271e-07	-0.217882	0.117	0.146	0.00243238
Uba7	1.17204927521811e-07	-0.214479	0.118	0.148	0.00246435
Mtap	1.18001571202795e-07	-0.197087	0.113	0.142	0.0024811
Strn3	1.18381991254332e-07	-0.158738	0.165	0.203	0.0024891
Enc1	1.18694630285378e-07	-0.272684	0.079	0.103	0.00249567
Pum3	1.19092232271395e-07	-0.236262	0.091	0.117	0.00250403
Mob1a	1.19535826967108e-07	-0.173537	0.16	0.196	0.00251336
Slc9a3r1	1.20456911278136e-07	-0.129411	0.455	0.524	0.00253273
Pdia4	1.21120531249374e-07	-0.178982	0.154	0.189	0.00254668
Psmd2	1.2169947283579e-07	-0.165304	0.198	0.239	0.00255885
Arhgef11	1.23357982529491e-07	-0.292322	0.06	0.081	0.00259372
Smad4	1.23363224993841e-07	-0.138329	0.306	0.362	0.00259384
Vrk1	1.24031836104177e-07	-0.16892	0.173	0.21	0.00260789
Dnah8	1.24929539296332e-07	-0.169573	0.166	0.202	0.00262677
Uhrf1bp1l	1.25516540315415e-07	-0.212052	0.114	0.143	0.00263911
Vti1b	1.25591906004426e-07	-0.142261	0.307	0.365	0.0026407
Snw1	1.25769221689077e-07	-0.135469	0.284	0.336	0.00264442
Acat1	1.25849270040425e-07	-0.151784	0.213	0.257	0.00264611
Rad1	1.2594584088141e-07	-0.482563	0.028	0.043	0.00264814
Acaa2	1.2653781765422e-07	-0.15374	0.222	0.267	0.00266058
Zfx	1.28340053247343e-07	-0.168105	0.151	0.187	0.00269848
Ranbp3	1.28895769748673e-07	-0.204398	0.107	0.135	0.00271016
Mospd3	1.29393200728083e-07	-0.187699	0.131	0.163	0.00272062
Prelid1	1.29619980507738e-07	-0.128918	0.476	0.549	0.00272539
Zxdc	1.31289039591864e-07	-0.225767	0.086	0.111	0.00276048
Trav5-4	1.3194387310307e-07	-0.357473	0.068	0.089	0.00277425
Ankrd10	1.33324192945178e-07	-0.158153	0.212	0.255	0.00280327
Cnot3	1.35412480288285e-07	-0.197511	0.115	0.145	0.00284718
Ddx19a	1.35664084635093e-07	-0.225785	0.096	0.123	0.00285247
Wdr44	1.36854891310866e-07	-0.216102	0.108	0.136	0.00287751
Ino80e	1.37199590307384e-07	-0.184548	0.131	0.163	0.00288476
Gls	1.3735059555428e-07	-0.134651	0.403	0.465	0.00288793
Nrp1	1.37703514035489e-07	1.04324	0.025	0.015	0.00289535
St6gal1	1.38030086047166e-07	-0.150512	0.231	0.277	0.00290222
Rbl2	1.39127160949443e-07	-0.154977	0.224	0.268	0.00292529
Abhd8	1.39976368382284e-07	-0.141653	0.322	0.378	0.00294314
Atp2a3	1.40599698734497e-07	-0.150108	0.249	0.295	0.00295625
Pigt	1.434915220969e-07	-0.171646	0.154	0.189	0.00301705
Dgkd	1.45163106505613e-07	-0.138299	0.296	0.35	0.0030522
Cspp1	1.46499831915899e-07	-0.230621	0.092	0.118	0.00308031
Mbnl2	1.47496065199905e-07	-0.14172	0.231	0.276	0.00310125
Prdx3	1.5094908871537e-07	-0.153291	0.211	0.254	0.00317386
Gimap8	1.51835098016017e-07	-0.147126	0.238	0.284	0.00319248
Zmynd8	1.52339048420373e-07	-0.149005	0.216	0.259	0.00320308
Tada2b	1.54922549230666e-07	-0.291531	0.06	0.081	0.0032574
Pum1	1.55157480218556e-07	-0.141872	0.296	0.349	0.00326234
Gpx1	1.55242880013815e-07	-0.10981	0.626	0.706	0.00326414
Tars	1.55460172361634e-07	-0.263454	0.079	0.103	0.00326871
Cnot8	1.5555961763368e-07	-0.16477	0.169	0.207	0.0032708
Tgoln1	1.5745424213849e-07	-0.137734	0.33	0.384	0.00331063
Dnajc10	1.58018904323669e-07	-0.214712	0.105	0.133	0.00332251
Pik3ip1	1.60714054430869e-07	-0.140355	0.249	0.298	0.00337917
Sgf29	1.60881305700121e-07	-0.20821	0.116	0.145	0.00338269
Ccr9	1.61224716514792e-07	1.61093	0.011	0.004	0.00338991
Snx2	1.62740657160328e-07	-0.15535	0.181	0.22	0.00342179
Idnk	1.64270294626122e-07	-0.143515	0.3	0.354	0.00345395
Sipa1	1.66460705957955e-07	-0.181635	0.165	0.201	0.0035
Scml4	1.68824388266615e-07	-0.135732	0.326	0.381	0.0035497
Ifit2	1.70077395519952e-07	-0.279209	0.064	0.085	0.00357605
Malsu1	1.70605008404159e-07	-0.168437	0.158	0.193	0.00358714
Txn2	1.72638135585669e-07	-0.142461	0.345	0.402	0.00362989
Smurf2	1.74376353983756e-07	-0.188713	0.13	0.162	0.00366644
Cdipt	1.74497871650694e-07	-0.142021	0.291	0.343	0.00366899
Cpsf6	1.74553829666353e-07	-0.156338	0.202	0.243	0.00367017
Exosc10	1.75795600272978e-07	-0.189047	0.13	0.161	0.00369628
Tnrc6a	1.7679084183109e-07	-0.140554	0.237	0.284	0.0037172
Galnt7	1.77230605815901e-07	-0.220641	0.108	0.135	0.00372645
Fry	1.7843595664121e-07	-0.242656	0.082	0.106	0.00375179
Pea15a	1.79991347206876e-07	-0.176273	0.14	0.173	0.0037845
Mrps21	1.80624767961896e-07	-0.143772	0.246	0.296	0.00379782
Rassf3	1.82309103853897e-07	-0.130165	0.339	0.397	0.00383323
Ostc	1.8268386876418e-07	-0.139314	0.338	0.395	0.00384111
Micos10	1.82906739121803e-07	-0.131102	0.319	0.378	0.0038458
Mterf3	1.83369579806602e-07	-0.221507	0.096	0.123	0.00385553
Lncpint	1.84759763141595e-07	-0.138708	0.315	0.37	0.00388476
Krit1	1.86906443063361e-07	-0.147261	0.23	0.276	0.00392989
Rreb1	1.8721845460155e-07	-0.323441	0.051	0.069	0.00393646
Supt6	1.88642188254497e-07	-0.154118	0.212	0.253	0.00396639
Apbb1ip	1.90344870058561e-07	-0.102267	0.637	0.704	0.00400219
Vps53	1.90377794560613e-07	-0.22356	0.098	0.125	0.00400288
Smim13	1.91535551679704e-07	-0.183382	0.124	0.155	0.00402723
Celf1	1.93475763848897e-07	-0.156931	0.219	0.262	0.00406802
Ppm1k	1.93512552510347e-07	-0.427482	0.033	0.048	0.00406879
Gimap5	1.9353391576835e-07	0.167928	0.401	0.389	0.00406924
Rbm48	1.93555820822111e-07	-0.188318	0.136	0.168	0.0040697
Cnot1	1.943699546697e-07	-0.15703	0.2	0.241	0.00408682
Ncapd3	1.95185425704148e-07	-0.217709	0.101	0.127	0.00410397
Chchd3	1.96937880461004e-07	-0.145285	0.266	0.317	0.00414082
Gnl1	1.9780105187152e-07	-0.15244	0.206	0.247	0.00415896
Uba1	1.98080832606979e-07	-0.146176	0.264	0.314	0.00416485
Heatr3	1.99925373965587e-07	-0.283974	0.054	0.074	0.00420363
Ubxn11	2.00109082046874e-07	-0.213916	0.101	0.128	0.00420749
Dhx9	2.00769351670907e-07	-0.126589	0.422	0.489	0.00422138
Xlr4b	2.02353084765026e-07	-0.149987	0.235	0.28	0.00425468
Lypla2	2.0417898011444e-07	-0.142407	0.296	0.35	0.00429307
Mrps12	2.06105383781857e-07	-0.161783	0.158	0.194	0.00433357
Srrt	2.07489347258722e-07	-0.154219	0.211	0.252	0.00436267
Pced1b	2.08612527613665e-07	-0.136624	0.295	0.35	0.00438629
Ppm1b	2.08669416207429e-07	-0.141922	0.271	0.322	0.00438748
Psma4	2.10351396120717e-07	-0.147988	0.239	0.285	0.00442285
Paip1	2.11930184146322e-07	-0.217761	0.095	0.121	0.00445604
Sirt7	2.15253787412792e-07	-0.156824	0.223	0.266	0.00452593
Rsu1	2.15852215435175e-07	-0.152267	0.178	0.217	0.00453851
Mgrn1	2.16559404071954e-07	-0.236948	0.078	0.102	0.00455338
Mtln	2.19408123174276e-07	-0.20575	0.096	0.123	0.00461328
Ube2q1	2.22401211609863e-07	-0.137553	0.261	0.311	0.00467621
Thoc2	2.24249062145505e-07	-0.155976	0.196	0.236	0.00471506
Tubb2a	2.24841180800864e-07	-0.140752	0.265	0.309	0.00472751
Gtf3c3	2.30740873035799e-07	-0.29398	0.054	0.073	0.00485156
Mrps33	2.33781452279962e-07	-0.142183	0.264	0.313	0.00491549
Prkd3	2.33832861897911e-07	-0.267097	0.08	0.102	0.00491657
Psme3	2.34829432152573e-07	-0.164657	0.173	0.21	0.00493752
Dido1	2.35072604906241e-07	-0.184245	0.132	0.163	0.00494264
Frmd6	2.35378663857467e-07	-0.265455	0.068	0.089	0.00494907
Dbnl	2.36498012756154e-07	-0.138825	0.289	0.344	0.00497261
Ccnd3	2.3940748531979e-07	-0.105573	0.653	0.722	0.00503378
Fam50a	2.40947439606332e-07	-0.185784	0.148	0.181	0.00506616
Tab2	2.43615340487338e-07	-0.172267	0.155	0.189	0.00512226
Creb1	2.45218327657603e-07	-0.164027	0.163	0.199	0.00515596
Tnfrsf25	2.48499127130669e-07	-0.226132	0.082	0.106	0.00522494
Polb	2.49377503285096e-07	-0.251295	0.079	0.102	0.00524341
Fam129a	2.54021230618318e-07	0.791759	0.034	0.022	0.00534105
Ttc32	2.54331427389203e-07	-0.285004	0.068	0.089	0.00534757
Acap1	2.55860754838263e-07	-0.132815	0.399	0.462	0.00537973
AU041133	2.59563538426378e-07	-0.497991	0.024	0.038	0.00545758
Smim26	2.60033776507408e-07	-0.206507	0.111	0.14	0.00546747
Taf1d	2.61120691597496e-07	-0.121427	0.455	0.521	0.00549032
Ptk2b	2.65167797956962e-07	-0.148962	0.237	0.282	0.00557542
Zfp207	2.6764216174078e-07	-0.16899	0.151	0.185	0.00562744
Mtg2	2.68891298903423e-07	-0.260879	0.059	0.08	0.00565371
Zbtb4	2.71137848737493e-07	-0.257502	0.075	0.097	0.00570094
Ik	2.73905141584299e-07	-0.149787	0.233	0.277	0.00575913
Cdk9	2.75875142568992e-07	-0.141407	0.229	0.275	0.00580055
Add3	2.78160408243716e-07	-0.123229	0.445	0.512	0.0058486
Nap1l4	2.79517921329723e-07	-0.133302	0.335	0.393	0.00587714
Mrpl21	2.7978542554639e-07	-0.135834	0.248	0.296	0.00588277
Trav14-1	2.87089459038246e-07	-0.176006	0.12	0.149	0.00603634
Nab1	2.93349285192782e-07	-0.137237	0.262	0.31	0.00616796
Tmpo	2.95327693167855e-07	-0.151295	0.217	0.259	0.00620956
Abcf1	2.96649122818821e-07	-0.136076	0.269	0.317	0.00623734
Tmem161a	2.9681673047394e-07	-0.238301	0.08	0.104	0.00624087
Zfp386	2.98065113930118e-07	-0.241932	0.078	0.101	0.00626712
Cfap20	2.98774393004731e-07	-0.187766	0.133	0.163	0.00628203
Cul5	3.03233352046684e-07	-0.202099	0.117	0.146	0.00637578
Foxk1	3.04012790742964e-07	-0.173165	0.167	0.203	0.00639217
Stk10	3.05052928495591e-07	-0.127696	0.43	0.492	0.00641404
Ahcy	3.06684185648565e-07	-0.156677	0.148	0.182	0.00644834
Rab37	3.09599800487175e-07	-0.212771	0.096	0.122	0.00650965
Nans	3.141016154398e-07	-0.176164	0.149	0.181	0.0066043
Ankrd13a	3.15347138441838e-07	-0.142416	0.281	0.332	0.00663049
Tmem147	3.18708849140211e-07	-0.173607	0.141	0.173	0.00670117
Bag6	3.19293749271063e-07	-0.150515	0.22	0.263	0.00671347
Med14	3.20568085928749e-07	-0.178891	0.146	0.178	0.00674026
Traf3ip3	3.20849862435353e-07	-0.12969	0.317	0.375	0.00674619
Aldh2	3.21728866417705e-07	-0.262613	0.069	0.09	0.00676467
Akap8	3.24453539854264e-07	-0.138105	0.279	0.328	0.00682196
Trip12	3.29612783455479e-07	-0.145947	0.216	0.258	0.00693044
Tor1aip2	3.3108301506927e-07	-0.144871	0.268	0.317	0.00696135
Glyr1	3.36835581659813e-07	-0.153748	0.182	0.22	0.0070823
Cops7a	3.41294868645371e-07	-0.221395	0.084	0.108	0.00717607
Rps6ka4	3.43760204020881e-07	-0.309697	0.049	0.067	0.0072279
Spn	3.4985587421703e-07	-0.138041	0.239	0.284	0.00735607
Gigyf2	3.5317963481306e-07	-0.2093	0.113	0.14	0.00742596
Faah	3.53997823605711e-07	-0.147391	0.234	0.278	0.00744316
Lars	3.59642271453409e-07	-0.205061	0.112	0.14	0.00756184
Dmtf1	3.62780597085664e-07	-0.202912	0.106	0.133	0.00762782
Gak	3.65690916151623e-07	-0.146611	0.188	0.227	0.00768902
Parp4	3.66551509071397e-07	-0.162319	0.165	0.2	0.00770711
Ncf1	3.68496759639035e-07	1.12851	0.015	0.007	0.00774801
Sec13	3.68697079057965e-07	-0.159407	0.198	0.237	0.00775222
Iws1	3.72664391216198e-07	-0.183352	0.147	0.178	0.00783564
Rnaseh2b	3.7431609125125e-07	-0.369544	0.039	0.056	0.00787037
Prcc	3.74415050807467e-07	-0.195431	0.109	0.137	0.00787245
Vamp5	3.78762054800092e-07	-0.192272	0.103	0.13	0.00796385
Dapl1	3.8173854507633e-07	-0.128885	0.34	0.385	0.00802643
Mau2	3.88217423870105e-07	-0.157845	0.168	0.204	0.00816266
Atxn2l	3.88738694597478e-07	-0.134098	0.361	0.422	0.00817362
Rnf20	3.88951245014458e-07	-0.176282	0.159	0.192	0.00817809
Glg1	3.93455311347147e-07	-0.137779	0.257	0.304	0.00827279
Ensa	3.98583569917522e-07	-0.14976	0.19	0.229	0.00838062
Tmem87a	3.99245944776703e-07	-0.196476	0.126	0.155	0.00839455
Prr14l	4.0345151288447e-07	-0.1894	0.112	0.139	0.00848297
Fbxl17	4.163008992372e-07	-0.232148	0.083	0.106	0.00875314
Mapk8	4.16377186995516e-07	-0.233975	0.078	0.101	0.00875475
Nvl	4.16823836269946e-07	-0.1994	0.101	0.127	0.00876414
Ywhah	4.16892157480662e-07	-0.127229	0.453	0.522	0.00876557
Rbbp7	4.19534037315053e-07	-0.13335	0.295	0.347	0.00882112
Snrnp200	4.23710785458008e-07	-0.1475	0.215	0.257	0.00890894
Nosip	4.27435814399993e-07	-0.16354	0.139	0.171	0.00898727
Carmil2	4.27508610897155e-07	-0.200819	0.113	0.141	0.0089888
Sec23ip	4.3286086005511e-07	-0.283145	0.063	0.083	0.00910133
Arl8b	4.35606921476699e-07	-0.176689	0.117	0.146	0.00915907
Rtcb	4.41678906932589e-07	-0.138085	0.232	0.277	0.00928674
Pias2	4.44817772129478e-07	-0.174403	0.138	0.17	0.00935274
Sltm	4.4892912790661e-07	-0.127844	0.319	0.372	0.00943918
Lta4h	4.53219098742528e-07	-0.148101	0.182	0.221	0.00952938
Bnip2	4.53801552746329e-07	-0.158324	0.156	0.191	0.00954163
Ddx51	4.56559143477059e-07	-0.490009	0.027	0.041	0.00959961
Akr1b3	4.57923232256044e-07	-0.132122	0.355	0.415	0.00962829
Tars2	4.62517653469516e-07	-0.297293	0.06	0.08	0.0097249
Copa	4.62947308560792e-07	-0.137581	0.216	0.26	0.00973393
Aff3	4.63114596213585e-07	-0.157069	0.171	0.206	0.00973745
Ipo5	4.64250619224157e-07	-0.212347	0.101	0.127	0.00976133
Pcbd2	4.6482988420007e-07	-0.167781	0.166	0.201	0.00977351
Zswim6	4.75950649131055e-07	-0.140898	0.212	0.254	0.0100073
Senp7	4.78553052618732e-07	-0.151932	0.181	0.218	0.0100621
Csgalnact1	4.84190249513046e-07	-0.578082	0.018	0.029	0.0101806
Ezh1	4.91825959300192e-07	-0.200718	0.112	0.139	0.0103411
Klhl5	4.92782185099246e-07	-0.193431	0.136	0.166	0.0103612
Adsl	4.94050891148565e-07	-0.16968	0.158	0.192	0.0103879
Tmf1	4.9612606080404e-07	-0.154721	0.19	0.228	0.0104315
Nrbp1	4.98183962385395e-07	-0.136683	0.269	0.316	0.0104748
Rsf1	5.00523642222206e-07	-0.142529	0.208	0.248	0.010524
Parp11	5.06287790454113e-07	-0.394484	0.031	0.046	0.0106452
Mycbp2	5.07651870336502e-07	-0.11034	0.513	0.581	0.0106739
Mcm3	5.24697296783662e-07	-0.184858	0.11	0.137	0.0110323
Rrp1	5.28060648893361e-07	-0.126509	0.415	0.48	0.011103
Ifi35	5.30060942593413e-07	-0.142718	0.23	0.274	0.0111451
Klhl21	5.3109585038593e-07	-0.285054	0.057	0.076	0.0111668
Emsy	5.3191773173952e-07	-0.17015	0.122	0.152	0.0111841
Spr	5.38425323679022e-07	-0.173292	0.169	0.203	0.0113209
Flot2	5.39843369885095e-07	-0.227679	0.094	0.119	0.0113507
Snrnp27	5.40744558014739e-07	-0.180336	0.122	0.151	0.0113697
Gga1	5.4184896369279e-07	-0.173687	0.139	0.171	0.0113929
Phf11b	5.45108231844359e-07	-0.201949	0.093	0.119	0.0114614
Tmem63a	5.49578052234558e-07	-0.262871	0.071	0.092	0.0115554
Trim14	5.59027600011948e-07	-0.211371	0.096	0.121	0.0117541
Rnf181	5.66672093885201e-07	-0.213082	0.104	0.13	0.0119148
Madd	5.6914310460133e-07	-0.148635	0.206	0.245	0.0119668
Arhgap1	5.70143214764381e-07	-0.153586	0.165	0.2	0.0119878
Ccny	5.73959484584264e-07	-0.13842	0.229	0.274	0.0120681
Ppp4r2	5.76808641473974e-07	-0.130386	0.312	0.368	0.012128
Sf3a3	5.78465575556513e-07	-0.157595	0.171	0.207	0.0121628
Rad23a	5.85313100848746e-07	-0.132203	0.237	0.283	0.0123068
Pfkp	5.86948889853572e-07	-0.136865	0.242	0.287	0.0123412
Zfp800	5.91038659388813e-07	-0.154609	0.163	0.197	0.0124272
Mark2	5.95450732635921e-07	-0.135197	0.289	0.341	0.0125199
Hspa4l	5.99733554684912e-07	-0.255902	0.076	0.098	0.01261
Atp6v0a2	6.04049308358838e-07	-0.146439	0.167	0.202	0.0127007
Atp13a1	6.06863424609258e-07	-0.207764	0.11	0.136	0.0127599
Khdc4	6.10455098089883e-07	-0.155481	0.164	0.199	0.0128354
Edem2	6.1486928568595e-07	-0.190405	0.122	0.151	0.0129282
Nup98	6.23903096769616e-07	-0.155252	0.168	0.203	0.0131182
Pcmt1	6.30804674134125e-07	-0.140307	0.191	0.23	0.0132633
Sod2	6.3223583312798e-07	-0.138236	0.198	0.238	0.0132934
Srsf11	6.32588040228619e-07	-0.114033	0.543	0.617	0.0133008
Otud4	6.34087027019311e-07	-0.196909	0.105	0.131	0.0133323
Commd7	6.43064271494855e-07	-0.156141	0.175	0.211	0.0135211
Spcs2	6.50318753301459e-07	-0.126176	0.415	0.48	0.0136736
Calcrl	6.50612416704562e-07	-0.297582	0.061	0.08	0.0136798
AI480526	6.53550915772109e-07	-0.270742	0.053	0.071	0.0137416
Rcn1	6.60614561546117e-07	-0.295268	0.053	0.071	0.0138901
Cars2	6.61802769563446e-07	-0.201402	0.094	0.12	0.0139151
Wdr70	6.63299492998172e-07	-0.192575	0.106	0.132	0.0139465
Srebf2	6.64112414772101e-07	-0.136997	0.227	0.271	0.0139636
Ap1m1	6.69670742270955e-07	-0.141765	0.215	0.257	0.0140805
Ralgapa2	6.71127664407699e-07	-0.21728	0.088	0.112	0.0141111
9530068E07Rik	6.72481445426357e-07	-0.194165	0.101	0.127	0.0141396
Ngrn	6.73368505177931e-07	-0.248228	0.072	0.093	0.0141582
Exoc3	6.74018229585504e-07	-0.167488	0.153	0.185	0.0141719
Cfap298	6.75137023239261e-07	-0.24416	0.07	0.091	0.0141954
Ppp2r1b	6.7612117788656e-07	-0.25253	0.073	0.094	0.0142161
Arl14ep	6.76338278465357e-07	-0.525531	0.021	0.033	0.0142207
Sema4d	6.91099606257136e-07	-0.135386	0.273	0.321	0.0145311
Tmx4	6.96736336649342e-07	-0.16474	0.129	0.159	0.0146496
Sfi1	6.98147750050634e-07	-0.223958	0.092	0.117	0.0146793
Eef1aknmt	7.08388531201164e-07	-0.504054	0.024	0.036	0.0148946
Ints10	7.08753494334335e-07	-0.344351	0.045	0.061	0.0149023
Tram1	7.26392838183295e-07	-0.138486	0.293	0.342	0.0152731
Rbx1	7.31854437951985e-07	-0.122608	0.485	0.557	0.015388
2810004N23Rik	7.32513068398075e-07	-0.191547	0.115	0.142	0.0154018
Pcnp	7.48573002788229e-07	-0.135177	0.237	0.281	0.0157395
Uspl1	7.50537564465687e-07	-0.235024	0.09	0.114	0.0157808
Acsl3	7.51582981255165e-07	-0.234834	0.072	0.093	0.0158028
Ndufs8	7.53154403980559e-07	-0.146458	0.189	0.227	0.0158358
Psmc4	7.53538377604613e-07	-0.1415	0.236	0.281	0.0158439
Ccdc130	7.59622105221409e-07	-0.45725	0.025	0.038	0.0159718
Rtn3	7.59744730464324e-07	-0.156768	0.188	0.225	0.0159744
Dctn4	7.60038805548576e-07	-0.150636	0.144	0.177	0.0159806
Kif5b	7.65787915962538e-07	-0.119031	0.479	0.546	0.0161015
Dcp1a	7.70083148779135e-07	-0.216935	0.095	0.119	0.0161918
Ift20	7.7052389780479e-07	-0.145438	0.205	0.244	0.016201
Trbv5	7.81855398002432e-07	-0.292473	0.089	0.11	0.0164393
L1cam	7.83299711641458e-07	-0.247487	0.067	0.088	0.0164697
Arhgef3	7.87240608428885e-07	-0.127947	0.183	0.222	0.0165525
Tomm34	7.97840838493725e-07	-0.150442	0.189	0.226	0.0167754
Dkc1	8.02716599555101e-07	-0.165823	0.128	0.157	0.0168779
Emp3	8.05643163266349e-07	-0.108509	0.538	0.605	0.0169395
Fam168a	8.0624738564314e-07	-0.215481	0.094	0.119	0.0169522
Arrdc4	8.07059388973078e-07	0.490572	0.087	0.07	0.0169692
Itpk1	8.07126234363775e-07	-0.185156	0.118	0.146	0.0169706
Nras	8.08211639409703e-07	-0.169576	0.141	0.173	0.0169935
Clip1	8.09994430747577e-07	-0.127124	0.308	0.362	0.0170309
Txlng	8.12264973893388e-07	-0.193623	0.095	0.119	0.0170787
Fam120a	8.13812628545915e-07	-0.156458	0.165	0.199	0.0171112
Bin1	8.2314257930175e-07	-0.167921	0.16	0.193	0.0173074
Txndc9	8.267768282502e-07	-0.145862	0.17	0.205	0.0173838
Polr3c	8.39578039454937e-07	-0.160973	0.137	0.168	0.017653
Zscan26	8.4603958609978e-07	-0.201515	0.104	0.129	0.0177888
Ap1g2	8.46350830722813e-07	-0.19647	0.121	0.149	0.0177954
Csnk2a1	8.47399041081967e-07	-0.126469	0.351	0.409	0.0178174
Pogz	8.50203343958463e-07	-0.230773	0.074	0.096	0.0178764
Trim11	8.53533052744949e-07	-0.215736	0.092	0.116	0.0179464
Mthfd1	8.54351132891438e-07	-0.278005	0.058	0.077	0.0179636
Mrps2	8.56740251693867e-07	-0.39095	0.032	0.046	0.0180138
Phgdh	8.58622658323081e-07	-0.181612	0.148	0.179	0.0180534
Sdhaf2	8.63300637881171e-07	-0.248874	0.075	0.096	0.0181518
Tbl1xr1	8.71335719102888e-07	-0.143546	0.173	0.209	0.0183207
Smg7	8.74660651910494e-07	-0.191366	0.127	0.155	0.0183906
Spred2	8.86799805041939e-07	-0.26814	0.064	0.084	0.0186459
Atg16l1	8.99835519923398e-07	-0.185621	0.11	0.137	0.0189199
Wdr5	9.0774436256032e-07	-0.254567	0.07	0.091	0.0190862
Dok2	9.15916300530516e-07	-0.15316	0.162	0.196	0.0192581
Trmt1	9.18445264776859e-07	-0.173135	0.141	0.171	0.0193112
Kmt2a	9.19816388285949e-07	-0.124252	0.34	0.394	0.0193401
Ebp	9.23253608555522e-07	-0.170889	0.123	0.152	0.0194123
Rangap1	9.35727273225801e-07	-0.179534	0.118	0.146	0.0196746
Adk	9.4834064162424e-07	-0.122831	0.298	0.348	0.0199398
Fam49a	9.49689096604136e-07	-0.149496	0.186	0.222	0.0199682
Atp6ap2	9.5521495835335e-07	-0.13814	0.202	0.244	0.0200843
Rbm18	9.578377698394e-07	-0.185527	0.112	0.138	0.0201395
Scg5	9.63963593737879e-07	-0.288013	0.059	0.078	0.0202683
Cdk4	9.66805144053671e-07	-0.131591	0.255	0.303	0.020328
Abl1	9.66919035433809e-07	-0.219177	0.089	0.112	0.0203304
Trpc4ap	9.67426090730404e-07	-0.136469	0.216	0.257	0.0203411
Prpf38a	9.71804425498585e-07	-0.178328	0.127	0.156	0.0204332
Glmp	9.73418016930462e-07	-0.139307	0.185	0.224	0.0204671
Ilrun	9.74025868437714e-07	-0.146754	0.185	0.221	0.0204799
L3mbtl3	9.8360122965567e-07	-0.264142	0.066	0.086	0.0206812
Tapt1	9.89551404628298e-07	-0.175194	0.128	0.156	0.0208063
Ftsj3	9.92311767753336e-07	-0.205856	0.103	0.128	0.0208643
Mctp2	9.95255388129363e-07	-0.203118	0.097	0.122	0.0209262
Akt2	9.98922183761257e-07	-0.140384	0.215	0.257	0.0210033
Ncoa6	1.00513288726902e-06	-0.165798	0.135	0.165	0.0211339
Zfp592	1.00700573463074e-06	-0.143553	0.195	0.233	0.0211733
Ppp1r8	1.01001850504947e-06	-0.321595	0.048	0.065	0.0212366
Nin	1.01161330011295e-06	-0.126263	0.274	0.322	0.0212702
Tbc1d1	1.01394726123126e-06	-0.133606	0.294	0.343	0.0213193
Mtmr10	1.01729034363237e-06	-0.258388	0.062	0.081	0.0213895
Il2ra	1.03016369940818e-06	1.26649	0.013	0.007	0.0216602
Atf2	1.0347310416179e-06	-0.155799	0.138	0.169	0.0217563
Coa3	1.03946266677519e-06	-0.16765	0.148	0.18	0.0218557
Usp38	1.04070486880449e-06	-0.13356	0.229	0.271	0.0218819
Wdr36	1.04344740487216e-06	-0.166585	0.137	0.168	0.0219395
Susd3	1.04696071192092e-06	-0.209946	0.087	0.11	0.0220134
Igflr1	1.04850850203834e-06	-0.197438	0.106	0.132	0.0220459
Zfp106	1.05545516358782e-06	-0.131944	0.2	0.24	0.022192
Brf1	1.05722943563216e-06	-0.183606	0.136	0.165	0.0222293
Bet1	1.0623856718049e-06	-0.29013	0.045	0.062	0.0223377
Prdx2	1.07367577375582e-06	-0.145749	0.216	0.257	0.0225751
Cdkal1	1.07858197473168e-06	-0.216755	0.087	0.111	0.0226783
Arfgef2	1.0817987730398e-06	-0.183959	0.117	0.144	0.0227459
Cers2	1.08615211218837e-06	-0.155342	0.175	0.21	0.0228374
Donson	1.08731476362715e-06	-0.135064	0.208	0.249	0.0228619
Rftn1	1.09183872313526e-06	-0.146014	0.185	0.223	0.022957
Dnajc13	1.09373543964486e-06	-0.23713	0.084	0.106	0.0229969
Mdn1	1.09683475282261e-06	-0.163371	0.143	0.174	0.023062
Pdcd6ip	1.09892476551388e-06	-0.124759	0.341	0.397	0.023106
Acat2	1.1003485700881e-06	-0.275513	0.06	0.078	0.0231359
Csde1	1.10826367189854e-06	-0.125812	0.367	0.426	0.0233024
Vdac3	1.10829435818474e-06	-0.152978	0.156	0.189	0.023303
Top2b	1.1089339968651e-06	-0.119357	0.411	0.472	0.0233164
Ccdc22	1.11514292908241e-06	-0.225206	0.074	0.095	0.023447
Znhit2	1.12350748819853e-06	-0.241238	0.068	0.088	0.0236229
Sdr39u1	1.1246180194948e-06	-0.231729	0.082	0.104	0.0236462
Rps6kb2	1.12806690444183e-06	-0.220785	0.078	0.1	0.0237187
Idh3g	1.13721516709224e-06	-0.137338	0.209	0.25	0.0239111
Ahnak	1.14195271628999e-06	0.296746	0.248	0.231	0.0240107
Anxa5	1.14543670663671e-06	-0.131381	0.32	0.372	0.024084
Bccip	1.14958390243641e-06	-0.143607	0.218	0.26	0.0241712
Ssr3	1.15221463513777e-06	-0.138921	0.185	0.223	0.0242265
Coro7	1.15560211228857e-06	-0.17464	0.142	0.172	0.0242977
Pip5k1c	1.1566970120788e-06	-0.175797	0.131	0.16	0.0243207
Itpr1	1.16160868361467e-06	-0.152889	0.168	0.202	0.024424
Git2	1.16596194981412e-06	-0.125083	0.299	0.351	0.0245155
Taf12	1.17622335381016e-06	-0.18261	0.114	0.141	0.0247313
Ambra1	1.17685550068427e-06	-0.200741	0.098	0.122	0.0247446
Tufm	1.18121060694555e-06	-0.166443	0.136	0.166	0.0248361
Tor1aip1	1.18712457259165e-06	-0.137437	0.176	0.212	0.0249605
Ptpn7	1.19977029383749e-06	-0.190667	0.079	0.102	0.0252264
Rev3l	1.20931947374498e-06	-0.140012	0.233	0.276	0.0254272
Tubg1	1.2190027706899e-06	-0.316973	0.047	0.063	0.0256308
Anxa11	1.22303978920504e-06	-0.135646	0.238	0.283	0.0257156
Ifng	1.22318404304418e-06	1.61816	0.01	0.004	0.0257187
Ccar2	1.2236121107982e-06	-0.281901	0.062	0.081	0.0257277
Rnf187	1.22678879842136e-06	-0.118239	0.498	0.566	0.0257945
Ppif	1.23029934676945e-06	-0.202189	0.105	0.131	0.0258683
Mettl23	1.23489355441855e-06	-0.146527	0.18	0.217	0.0259649
Inpp4a	1.23573569317479e-06	-0.277369	0.062	0.081	0.0259826
Ing1	1.23758215847798e-06	-0.124496	0.246	0.291	0.0260214
Slc7a5	1.24826702491186e-06	-0.245612	0.084	0.107	0.0262461
Tbc1d20	1.25808945819816e-06	-0.194399	0.116	0.143	0.0264526
Runx2	1.26088510841722e-06	1.04372	0.017	0.01	0.0265114
Arhgap25	1.26376011459247e-06	-0.149958	0.161	0.195	0.0265718
Ppp3cb	1.2681804312794e-06	-0.13624	0.244	0.287	0.0266648
Usp10	1.27040196303735e-06	-0.177907	0.116	0.144	0.0267115
Fbxo31	1.27701343441226e-06	-0.280692	0.058	0.077	0.0268505
Bsdc1	1.29629335364718e-06	-0.175238	0.138	0.168	0.0272559
Paqr7	1.31173555273895e-06	-0.295614	0.056	0.075	0.0275806
Ap3m1	1.31713832205807e-06	-0.168985	0.112	0.139	0.0276942
Dhrs7	1.33604755760443e-06	-0.154187	0.145	0.177	0.0280917
Arhgef6	1.35435297247514e-06	-0.144673	0.186	0.222	0.0284766
Retreg2	1.37434489043798e-06	-0.138856	0.206	0.247	0.028897
Wrap73	1.38026404348072e-06	-0.293185	0.046	0.063	0.0290214
Kpna3	1.38160151886496e-06	-0.241906	0.072	0.093	0.0290496
Slain1	1.38225141803985e-06	-0.134926	0.229	0.272	0.0290632
Ruvbl1	1.38533893765908e-06	-0.233325	0.077	0.099	0.0291281
Bmi1	1.38565529569521e-06	-0.246827	0.068	0.088	0.0291348
Pik3c3	1.3875833162009e-06	-0.179226	0.11	0.136	0.0291753
Ecm1	1.39661405836646e-06	-0.257128	0.055	0.073	0.0293652
Ubqln1	1.402915503732e-06	-0.138038	0.229	0.271	0.0294977
Batf	1.40796451385348e-06	-0.135417	0.2	0.239	0.0296039
Derl2	1.41000910422079e-06	-0.234303	0.084	0.106	0.0296469
Atxn7	1.42863157267768e-06	-0.164911	0.131	0.16	0.0300384
Map3k14	1.42939718740486e-06	-0.140224	0.152	0.184	0.0300545
Phf1	1.43881191883336e-06	-0.135687	0.226	0.268	0.0302525
Naa38	1.44064186535158e-06	-0.142421	0.171	0.206	0.0302909
R3hdm2	1.44324869610325e-06	-0.149083	0.15	0.182	0.0303457
Gzf1	1.44390099892978e-06	-0.589026	0.015	0.025	0.0303595
Washc3	1.44796444670426e-06	-0.137023	0.224	0.267	0.0304449
Cdc25a	1.45385960276585e-06	-0.348511	0.042	0.058	0.0305689
Asxl2	1.45740691642633e-06	-0.15111	0.151	0.183	0.0306434
Chtop	1.45766469048418e-06	-0.12602	0.226	0.269	0.0306489
Dennd1c	1.46777412824065e-06	-0.131759	0.195	0.234	0.0308614
Abi3	1.47412138135116e-06	-0.413153	0.027	0.04	0.0309949
Lamtor2	1.48822009366385e-06	-0.129063	0.402	0.469	0.0312913
Glo1	1.49083940594675e-06	-0.157393	0.168	0.202	0.0313464
Dimt1	1.51799423473194e-06	-0.215425	0.077	0.098	0.0319173
Lrch4	1.52194778825097e-06	-0.136571	0.226	0.268	0.0320005
Psmg2	1.52794766695698e-06	-0.192184	0.12	0.147	0.0321266
Ift27	1.52905478722409e-06	-0.187545	0.107	0.133	0.0321499
Tmem109	1.53303107293171e-06	-0.194545	0.087	0.11	0.0322335
Plp2	1.54083601709927e-06	-0.160423	0.136	0.165	0.0323976
Ralgapa1	1.54721189840356e-06	-0.166447	0.134	0.164	0.0325317
Yy1	1.5547729327895e-06	-0.126706	0.319	0.372	0.0326907
Prxl2b	1.55607976489663e-06	-0.272319	0.062	0.081	0.0327181
Spint2	1.55656451904362e-06	-0.126715	0.281	0.333	0.0327283
Blcap	1.55696081771219e-06	-0.438124	0.024	0.036	0.0327367
Eps15l1	1.56269843487207e-06	-0.178006	0.12	0.147	0.0328573
Snapc5	1.56543177265159e-06	-0.158657	0.118	0.146	0.0329148
Srsf4	1.56642087596636e-06	-0.167639	0.126	0.154	0.0329356
Prps2	1.56676780389911e-06	-0.1861	0.112	0.139	0.0329429
Gm2a	1.56785492623902e-06	-0.133335	0.259	0.305	0.0329657
Ascc1	1.58550534778162e-06	-0.202174	0.1	0.124	0.0333368
Spata5l1	1.59713394676221e-06	-0.269943	0.064	0.084	0.0335813
Rab12	1.60464730196093e-06	-0.224795	0.071	0.092	0.0337393
Glcci1	1.60830543789555e-06	-0.193538	0.099	0.123	0.0338162
Ireb2	1.61548650945354e-06	-0.240019	0.069	0.089	0.0339672
Metap2	1.62466146860613e-06	-0.127016	0.303	0.355	0.0341601
Jakmip1	1.6302786124322e-06	-0.140572	0.156	0.19	0.0342782
Mpp6	1.63057077611136e-06	-0.152262	0.158	0.191	0.0342844
Ap3b1	1.65003740639743e-06	-0.130657	0.206	0.246	0.0346937
Tarbp2	1.6679142061804e-06	-0.193874	0.099	0.124	0.0350696
Sav1	1.67115465443852e-06	-0.237108	0.073	0.093	0.0351377
Cdc27	1.6770304749793e-06	-0.247623	0.066	0.085	0.0352612
Ppdpf	1.67844908880499e-06	-0.117843	0.462	0.529	0.0352911
Tmem123	1.67888338494631e-06	-0.129438	0.308	0.36	0.0353002
Inip	1.680643498498e-06	-0.253057	0.064	0.083	0.0353372
Aspscr1	1.68190767375416e-06	-0.173741	0.144	0.174	0.0353638
S1pr4	1.68499993674042e-06	-0.147011	0.206	0.244	0.0354288
Mettl17	1.71090593174555e-06	-0.206655	0.1	0.124	0.0359735
P4hb	1.71213510614649e-06	-0.131506	0.29	0.342	0.0359994
Rnf10	1.7140464198958e-06	-0.133963	0.247	0.291	0.0360395
Utp20	1.71613097487366e-06	-0.297841	0.061	0.08	0.0360834
Tmub1	1.73137056586215e-06	-0.159483	0.118	0.146	0.0364038
Dph7	1.73669529362716e-06	-0.297496	0.046	0.062	0.0365158
Mrps18a	1.7387333194949e-06	-0.149574	0.171	0.205	0.0365586
Tap1	1.74294241748716e-06	-0.135238	0.255	0.297	0.0366471
Fbxo33	1.78020889142968e-06	-0.122619	0.275	0.323	0.0374307
Gnpda2	1.7988039885659e-06	-0.24207	0.068	0.088	0.0378217
Rab20	1.80010964822693e-06	-0.250843	0.066	0.086	0.0378491
Lair1	1.80584564911679e-06	-0.462563	0.026	0.039	0.0379697
1810009A15Rik	1.81060904941482e-06	-0.220536	0.106	0.13	0.0380699
Rc3h2	1.81667202457228e-06	-0.189396	0.096	0.121	0.0381973
Ddb2	1.81832771473687e-06	-0.138286	0.189	0.226	0.0382322
Jarid2	1.81871701461993e-06	-0.176986	0.135	0.163	0.0382403
Abhd17a	1.82395912768945e-06	-0.122067	0.26	0.308	0.0383506
Psmd10	1.83484261682338e-06	-0.234099	0.075	0.096	0.0385794
Taldo1	1.84066418642196e-06	-0.123365	0.418	0.484	0.0387018
E330009J07Rik	1.85599944374476e-06	-0.40039	0.033	0.047	0.0390242
Ldhb	1.86698428247322e-06	-0.243745	0.059	0.078	0.0392552
Psmb7	1.86896207829218e-06	-0.152686	0.175	0.209	0.0392968
Dtx3l	1.8712934582712e-06	-0.2109	0.088	0.111	0.0393458
Osbpl8	1.8774539942679e-06	-0.141651	0.204	0.242	0.0394753
Nfx1	1.89540883181868e-06	-0.15377	0.155	0.188	0.0398529
Dnajc5	1.90416070826912e-06	-0.132201	0.241	0.283	0.0400369
Psmc3	1.91079582209532e-06	-0.130294	0.292	0.342	0.0401764
Rev1	1.9119982439859e-06	-0.210841	0.089	0.112	0.0402017
Znhit3	1.91740543202216e-06	-0.180283	0.118	0.145	0.0403154
Cetn2	1.92325551496501e-06	-0.164001	0.123	0.152	0.0404384
Nfe2l2	1.92470155725962e-06	-0.199532	0.1	0.124	0.0404688
Nr1h2	1.95010833769394e-06	-0.126385	0.245	0.292	0.041003
Dynll1	1.95233299910571e-06	-0.10323	0.616	0.682	0.0410498
Ndufab1	1.96221100783305e-06	-0.125257	0.33	0.387	0.0412574
Pts	1.97160720782312e-06	-0.155618	0.149	0.18	0.041455
Psmd3	1.98493200672218e-06	-0.13989	0.199	0.237	0.0417352
Suclg1	1.99264665283906e-06	-0.143361	0.2	0.238	0.0418974
Irf9	1.99452376294268e-06	-0.169442	0.142	0.171	0.0419369
Ociad1	2.01228527271795e-06	-0.122678	0.368	0.429	0.0423103
Dnaja3	2.02516315734025e-06	-0.306753	0.048	0.065	0.0425811
Gart	2.02836880555201e-06	-0.204142	0.087	0.11	0.0426485
Acadm	2.0297504667759e-06	-0.170846	0.128	0.156	0.0426775
Acap2	2.0340515084815e-06	-0.135924	0.19	0.228	0.042768
Spef2	2.04715494209871e-06	-0.587622	0.018	0.028	0.0430435
Hmga1	2.04888087319248e-06	-0.147914	0.154	0.186	0.0430798
Lpcat3	2.05963368350081e-06	-0.181087	0.113	0.139	0.0433059
Tbck	2.06969152011249e-06	-0.2218	0.067	0.087	0.0435173
Yipf4	2.07475955759521e-06	-0.131666	0.242	0.284	0.0436239
Eef1akmt1	2.08786539961685e-06	-0.234886	0.077	0.097	0.0438995
Hs2st1	2.08952827196015e-06	-0.262022	0.059	0.078	0.0439344
Srp72	2.09491820928756e-06	-0.125071	0.272	0.32	0.0440478
Hmgcs1	2.09838795776598e-06	-0.261505	0.06	0.078	0.0441207
Tmx2	2.11029133565844e-06	-0.219638	0.084	0.107	0.044371
Rbmxl1	2.11591665986037e-06	-0.16191	0.135	0.165	0.0444893
Kpnb1	2.13845766099148e-06	-0.140831	0.17	0.204	0.0449632
Gimap9	2.15853727678439e-06	-0.119037	0.336	0.392	0.0453854
Ptcd3	2.15890858465983e-06	-0.230182	0.071	0.091	0.0453932
Aatf	2.16289625158817e-06	-0.185791	0.105	0.131	0.0454771
Trpv2	2.16467191756839e-06	-0.25884	0.057	0.075	0.0455144
Dnttip2	2.18558094287657e-06	-0.124106	0.256	0.303	0.045954
Oard1	2.19097076320888e-06	-0.211059	0.096	0.119	0.0460674
Ndufa12	2.19636818542136e-06	-0.132277	0.301	0.351	0.0461808
Wdr91	2.21692864594175e-06	-0.271153	0.058	0.076	0.0466131
Ncor2	2.22778694782059e-06	-0.130025	0.228	0.27	0.0468414
Ifi30	2.22970561934549e-06	-0.230838	0.077	0.098	0.0468818
Sun2	2.23549337942858e-06	-0.117258	0.424	0.489	0.0470035
Gprasp1	2.23688948097455e-06	-0.220425	0.076	0.096	0.0470328
Ubr3	2.24697065568929e-06	-0.206958	0.091	0.114	0.0472448
Shoc2	2.26352225443787e-06	-0.185933	0.112	0.138	0.0475928
Isg20l2	2.265801577676e-06	-0.158421	0.145	0.176	0.0476407
Tmed5	2.27559903563108e-06	-0.135727	0.19	0.227	0.0478467
Pygb	2.28337173821099e-06	-0.219142	0.075	0.096	0.0480102
Tor1b	2.30350632081402e-06	-0.172752	0.102	0.126	0.0484335
Fnip1	2.30770536871469e-06	-0.189127	0.097	0.121	0.0485218
Tmlhe	2.31013645566968e-06	-0.29041	0.05	0.066	0.0485729
Sipa1l1	2.31766516163288e-06	-0.115445	0.299	0.348	0.0487312
Mpp1	2.32152494090921e-06	-0.181654	0.116	0.142	0.0488124
Ech1	2.32168415874448e-06	-0.145841	0.18	0.216	0.0488157
Rbm15	2.33096115179181e-06	-0.291126	0.054	0.071	0.0490108
Ercc5	2.34362689099375e-06	-0.327222	0.055	0.072	0.0492771
Aff1	2.35131030229133e-06	-0.127729	0.198	0.234	0.0494387
Atp1a1	2.37533719592507e-06	-0.115623	0.487	0.553	0.0499438
Prpf39	2.39445287912243e-06	-0.164858	0.133	0.162	0.0503458
Eif5b	2.40207411542731e-06	-0.120705	0.292	0.338	0.050506
Urgcp	2.41420432896683e-06	-0.207285	0.068	0.088	0.0507611
Zfp451	2.43787686124368e-06	-0.188134	0.088	0.11	0.0512588
Psap	2.43974522533705e-06	-0.109786	0.588	0.661	0.0512981
Cmpk1	2.44655765117382e-06	-0.132033	0.242	0.285	0.0514413
Nop14	2.45290173955876e-06	-0.150925	0.156	0.188	0.0515747
Hyls1	2.45368866119558e-06	-0.457981	0.022	0.034	0.0515913
Rbbp6	2.45451485744353e-06	-0.132868	0.212	0.251	0.0516086
Setd2	2.47628134298541e-06	-0.124064	0.225	0.266	0.0520663
Hmgcl	2.47711462258425e-06	-0.232642	0.075	0.096	0.0520838
Eif1b	2.47926531922044e-06	-0.156606	0.156	0.187	0.052129
Mfsd6	2.47965679262243e-06	-0.139479	0.152	0.183	0.0521373
Psmd1	2.49651213462007e-06	-0.156787	0.146	0.177	0.0524917
mt-Nd6	2.5050128325428e-06	-0.12369	0.256	0.3	0.0526704
Elovl5	2.50929863262803e-06	-0.131589	0.225	0.266	0.0527605
Gm14326	2.5119772363976e-06	-0.476785	0.022	0.033	0.0528168
Cnst	2.51941043795419e-06	-0.174139	0.111	0.137	0.0529731
Rcan3	2.52671018337538e-06	-0.147238	0.134	0.163	0.0531266
Rcor3	2.56267240029384e-06	-0.335193	0.034	0.048	0.0538827
Gmcl1	2.56506808076695e-06	-0.168578	0.106	0.132	0.0539331
Mdh1	2.57575074943124e-06	-0.128797	0.384	0.445	0.0541577
Ears2	2.57696390618249e-06	-0.358439	0.04	0.055	0.0541832
Cflar	2.59258861543585e-06	-0.135028	0.183	0.219	0.0545118
Atp6v1b2	2.59814056123987e-06	-0.133154	0.17	0.205	0.0546285
Ikbkb	2.60285997406006e-06	-0.114079	0.32	0.372	0.0547277
Hacd2	2.61616863138938e-06	-0.211342	0.092	0.115	0.0550076
Coro1b	2.6171135459683e-06	-0.127091	0.299	0.348	0.0550274
Tmem191c	2.63867319889549e-06	-0.183136	0.091	0.114	0.0554807
Crebbp	2.65791936146291e-06	-0.117314	0.398	0.456	0.0558854
Slc35e2	2.66302732566805e-06	-0.187897	0.105	0.129	0.0559928
Ormdl2	2.66867051078986e-06	-0.301351	0.05	0.066	0.0561115
Pitpnb	2.6687463776966e-06	-0.147884	0.156	0.188	0.0561131
Zfpm1	2.70056034278591e-06	-0.185708	0.095	0.119	0.056782
Slc4a1ap	2.71507450990408e-06	-0.195775	0.089	0.111	0.0570872
Vbp1	2.71825206963313e-06	-0.154658	0.141	0.171	0.057154
H13	2.72812591514745e-06	-0.119683	0.351	0.408	0.0573616
Lamp1	2.73709367278141e-06	-0.122857	0.357	0.417	0.0575501
Fars2	2.7393166134109e-06	-0.232508	0.069	0.089	0.0575969
Msh2	2.77997146757894e-06	-0.204852	0.085	0.107	0.0584517
Dcaf11	2.78843911794047e-06	-0.156856	0.111	0.137	0.0586297
Chmp5	2.82600489895281e-06	-0.154262	0.156	0.187	0.0594196
Mast3	2.83057715731336e-06	-0.160679	0.132	0.161	0.0595157
Gstk1	2.83304317441606e-06	-0.31119	0.039	0.053	0.0595676
Kdelr1	2.83650487655647e-06	-0.136206	0.184	0.221	0.0596404
Tmem43	2.83790007049594e-06	-0.217734	0.068	0.088	0.0596697
Whamm	2.83836015471293e-06	-0.177244	0.117	0.144	0.0596794
Ankrd17	2.85462673483384e-06	-0.124349	0.253	0.297	0.0600214
Zmym5	2.86040153748804e-06	-0.154392	0.11	0.136	0.0601428
Sbds	2.87965064611246e-06	-0.128679	0.191	0.227	0.0605475
Cbfb	2.88779169562564e-06	-0.126054	0.202	0.241	0.0607187
Rrp9	2.88779350391336e-06	-0.194568	0.1	0.124	0.0607187
Atp6v1h	2.89562353409046e-06	-0.129012	0.221	0.263	0.0608834
Utp6	2.8957411493825e-06	-0.29244	0.047	0.063	0.0608859
Napa	2.91562014027793e-06	-0.125677	0.296	0.347	0.0613038
Clptm1l	2.93158839408319e-06	-0.139664	0.178	0.214	0.0616396
Coq6	2.93449958178237e-06	-0.288161	0.047	0.063	0.0617008
Unc45a	2.96455514394703e-06	-0.142112	0.144	0.175	0.0623327
E4f1	2.97509279697361e-06	-0.211207	0.082	0.104	0.0625543
Wapl	2.9826305456196e-06	-0.12047	0.368	0.424	0.0627128
Tmed4	2.98874780678936e-06	-0.174426	0.122	0.149	0.0628414
Slc9a6	2.99106813324367e-06	-0.334043	0.036	0.05	0.0628902
Dgcr2	2.99144616653333e-06	-0.202789	0.088	0.11	0.0628981
Ttc5	3.03645700359327e-06	-0.151126	0.134	0.163	0.0638445
Ncoa2	3.04738854423289e-06	-0.142652	0.22	0.259	0.0640744
Ddx52	3.066238211316e-06	-0.147856	0.138	0.167	0.0644707
Ptgr2	3.06845993395385e-06	-0.347905	0.032	0.046	0.0645174
Ctu2	3.0801524646122e-06	-0.217253	0.086	0.108	0.0647633
Gata3	3.09123308999511e-06	-0.140002	0.138	0.168	0.0649963
Taok3	3.09134976762519e-06	-0.126316	0.255	0.299	0.0649987
Aldh7a1	3.09769776532355e-06	-0.382982	0.033	0.046	0.0651322
Pcid2	3.10655520772346e-06	-0.186629	0.09	0.113	0.0653184
Patz1	3.11978762862738e-06	-0.25195	0.067	0.086	0.0655967
Slc25a17	3.13481052347645e-06	-0.180026	0.124	0.15	0.0659125
Pigf	3.13753536677136e-06	-0.448102	0.02	0.031	0.0659698
Nlk	3.14556903788497e-06	-0.166833	0.133	0.161	0.0661387
Fam193b	3.15578280312334e-06	-0.236451	0.076	0.097	0.0663535
Cpsf1	3.16418253336365e-06	-0.158862	0.126	0.154	0.0665301
Rab27a	3.16735895738841e-06	-0.327779	0.042	0.058	0.0665969
Plcb2	3.17021326660341e-06	-0.165502	0.095	0.119	0.0666569
Zfp830	3.17027772757408e-06	-0.162852	0.117	0.144	0.0666583
Tusc3	3.17806677960301e-06	-0.146359	0.154	0.186	0.066822
Vav3	3.19037424042898e-06	-0.197502	0.08	0.101	0.0670808
Traf5	3.19780811020345e-06	-0.145344	0.163	0.196	0.0672371
Atp5md	3.20725427115472e-06	-0.117721	0.521	0.599	0.0674357
Tpm3-rs7	3.22153783710312e-06	-0.12082	0.263	0.309	0.0677361
Surf4	3.26540088036031e-06	-0.128577	0.212	0.251	0.0686583
Tent4b	3.26875023116523e-06	-0.152198	0.11	0.136	0.0687287
Trak2	3.26915355707321e-06	-0.1634	0.116	0.143	0.0687372
Itsn2	3.27039774853019e-06	-0.118672	0.31	0.359	0.0687634
Jagn1	3.28944861311591e-06	-0.413277	0.03	0.042	0.0691639
Ltv1	3.30839579866594e-06	-0.164701	0.094	0.118	0.0695623
Suz12	3.31588093993391e-06	-0.123255	0.313	0.366	0.0697197
Ppp1r13b	3.32610221464749e-06	-0.127147	0.197	0.235	0.0699346
Ilk	3.32721512781975e-06	-0.123387	0.263	0.309	0.069958
Slc1a5	3.35643138089311e-06	-0.132941	0.157	0.189	0.0705723
Dennd1b	3.40122335949495e-06	-0.127257	0.198	0.236	0.0715141
Cux1	3.40312520802039e-06	-0.15885	0.136	0.165	0.0715541
Dhx16	3.40854775774966e-06	-0.193251	0.089	0.111	0.0716681
Pan3	3.416826935581e-06	-0.117051	0.273	0.321	0.0718422
S100pbp	3.41909704482015e-06	-0.277993	0.052	0.069	0.0718899
Rora	3.44335063207629e-06	0.446679	0.1	0.083	0.0723999
Romo1	3.48974791027415e-06	-0.122957	0.284	0.331	0.0733754
Setd1a	3.53115105044456e-06	-0.15692	0.113	0.139	0.074246
Cstf2t	3.53365145108612e-06	-0.24302	0.064	0.083	0.0742986
Banf1	3.53978500939592e-06	-0.122694	0.334	0.385	0.0744275
Nsg2	3.5417301435601e-06	-0.116329	0.334	0.388	0.0744684
Nedd9	3.54625358513963e-06	-0.11676	0.252	0.298	0.0745635
Umad1	3.54636325334457e-06	-0.471369	0.024	0.035	0.0745658
Psma7	3.56259776787907e-06	-0.116407	0.481	0.551	0.0749072
Spag9	3.5629595133136e-06	-0.144943	0.177	0.211	0.0749148
Riox2	3.59646558049755e-06	-0.216308	0.083	0.104	0.0756193
Tm9sf1	3.61237449673941e-06	-0.183355	0.106	0.13	0.0759538
Stk39	3.61727020894728e-06	-0.164363	0.109	0.135	0.0760567
Gstp3	3.62175785950168e-06	-0.119109	0.218	0.258	0.0761511
Gbp8	3.62434460028814e-06	-0.181626	0.112	0.138	0.0762055
Mrtfa	3.62677958866505e-06	-0.111826	0.314	0.369	0.0762567
Cmtm6	3.62860877016597e-06	-0.138098	0.226	0.265	0.0762951
Spidr	3.65309181436055e-06	-0.341261	0.037	0.051	0.0768099
Lin52	3.70744148897993e-06	-0.398898	0.024	0.036	0.0779527
Ubac1	3.71683757597983e-06	-0.194381	0.099	0.122	0.0781502
Dcaf8	3.74474682445046e-06	-0.134981	0.203	0.24	0.078737
Pradc1	3.77340037084245e-06	-0.360508	0.036	0.05	0.0793395
Timm9	3.77612995345243e-06	-0.197611	0.093	0.116	0.0793969
Arhgap15	3.79701522557342e-06	-0.102237	0.584	0.652	0.079836
Matk	3.80243964249176e-06	-0.195586	0.079	0.101	0.0799501
Gm37401	3.80547582488787e-06	-0.307847	0.05	0.066	0.0800139
Dus3l	3.83352639996182e-06	-0.229148	0.073	0.093	0.0806037
Arhgap12	3.83475623250396e-06	-0.185253	0.105	0.129	0.0806296
Fh1	3.83695025326006e-06	-0.178744	0.092	0.115	0.0806757
Tnfrsf1a	3.84498761676626e-06	-0.196367	0.088	0.111	0.0808447
Pold3	3.86156070744494e-06	-0.237926	0.057	0.075	0.0811932
Prpf19	3.86189874780479e-06	-0.127869	0.197	0.234	0.0812003
Inpp4b	3.87665814093677e-06	-0.106646	0.485	0.549	0.0815106
Rere	3.88733266135332e-06	-0.133307	0.233	0.274	0.0817351
Swt1	3.8896355987211e-06	-0.150494	0.134	0.163	0.0817835
Ccdc85b	3.89353624896694e-06	-0.131773	0.177	0.212	0.0818655
Noc2l	3.89382928006107e-06	-0.128026	0.204	0.243	0.0818717
Rasa1	3.92271037335172e-06	-0.158247	0.131	0.16	0.0824789
Atp6v1e1	3.92572421879034e-06	-0.141481	0.172	0.206	0.0825423
Rfc2	3.97286191574637e-06	-0.153571	0.135	0.164	0.0835334
Sephs1	3.98909658761536e-06	-0.341196	0.034	0.047	0.0838747
Atp8a1	4.00128941514593e-06	-0.171103	0.121	0.147	0.0841311
Tmem69	4.00917038638117e-06	-0.679884	0.01	0.018	0.0842968
AI413582	4.02603991648904e-06	-0.118817	0.277	0.325	0.0846515
Sbno1	4.05225180052468e-06	-0.140074	0.225	0.262	0.0852026
Mllt3	4.0608994220649e-06	-0.114901	0.384	0.443	0.0853845
Ube2r2	4.08901590418215e-06	-0.124859	0.207	0.245	0.0859756
Fgfr1op2	4.10217871919355e-06	-0.124313	0.264	0.31	0.0862524
Azi2	4.1102563414922e-06	-0.122438	0.236	0.277	0.0864222
Aifm1	4.11995637440537e-06	-0.313193	0.042	0.057	0.0866262
Spata5	4.14323519592818e-06	-0.181701	0.09	0.113	0.0871157
Cul4b	4.15334929394066e-06	-0.19082	0.096	0.119	0.0873283
Heg1	4.1580978929305e-06	-0.197829	0.084	0.106	0.0874282
Cacna2d4	4.17609399078938e-06	-0.384331	0.031	0.044	0.0878066
Zfp266	4.22019546466227e-06	-0.209645	0.091	0.114	0.0887338
Arfgap2	4.22712671110114e-06	-0.134874	0.168	0.202	0.0888796
Fam114a2	4.24284111755117e-06	-0.14668	0.142	0.172	0.08921
Hist1h3e	4.24336976856358e-06	-0.150782	0.152	0.183	0.0892211
Trim13	4.27304573974419e-06	-0.211792	0.079	0.099	0.0898451
Prf1	4.29502131853226e-06	-0.207547	0.079	0.1	0.0903071
Lonp2	4.3158425878592e-06	-0.124115	0.262	0.306	0.0907449
Usp25	4.31818208079158e-06	-0.126059	0.279	0.325	0.0907941
Gtf2h1	4.34199277674891e-06	-0.202044	0.078	0.099	0.0912947
Creb3	4.38227042934802e-06	-0.177172	0.095	0.119	0.0921416
Gpatch4	4.38545873573618e-06	-0.276483	0.054	0.071	0.0922087
Uimc1	4.40929525538128e-06	-0.160128	0.15	0.18	0.0927098
Ripor1	4.41207724585803e-06	-0.240359	0.063	0.081	0.0927683
Uvrag	4.41865060900268e-06	-0.128215	0.248	0.291	0.0929065
Rexo4	4.4697288229596e-06	-0.185605	0.086	0.108	0.0939805
Rrn3	4.48731902204208e-06	-0.204483	0.073	0.093	0.0943504
Pepd	4.52169645808579e-06	-0.148446	0.151	0.181	0.0950732
Gpatch11	4.54661633664417e-06	-0.188299	0.094	0.117	0.0955972
Farsb	4.59225460965468e-06	-0.194893	0.094	0.117	0.0965567
Bicd2	4.61585643244021e-06	-0.261042	0.063	0.081	0.097053
Ruvbl2	4.61659987226567e-06	-0.21271	0.078	0.098	0.0970686
Smim12	4.63620724820294e-06	-0.158637	0.114	0.14	0.0974809
Nars2	4.646706791033e-06	-0.249222	0.056	0.074	0.0977017
Atf1	4.66082979217502e-06	-0.121644	0.252	0.296	0.0979986
Herc2	4.67062502738544e-06	-0.132916	0.176	0.21	0.0982046
Cnot6	4.67611326685708e-06	-0.120752	0.198	0.236	0.09832
Smc1a	4.67648722234466e-06	-0.11623	0.319	0.369	0.0983278
Tsnax	4.67724629153846e-06	-0.142923	0.162	0.195	0.0983438
Afg3l2	4.68761858480784e-06	-0.191761	0.092	0.114	0.0985619
2310033P09Rik	4.70932126313031e-06	-0.143161	0.142	0.171	0.0990182
Nbn	4.71383199383013e-06	-0.257386	0.058	0.075	0.099113
Gnl2	4.72915286540231e-06	-0.139466	0.144	0.174	0.0994352
Impa1	4.73171505040669e-06	-0.198027	0.076	0.096	0.099489
Rnf38	4.74532872571679e-06	-0.138267	0.173	0.205	0.0997753
Gng12	4.75069844968547e-06	-0.246407	0.059	0.077	0.0998882
Rer1	4.78152515325921e-06	-0.123394	0.33	0.382	0.100536
Grk6	4.79899235712389e-06	-0.103731	0.545	0.612	0.100904
Cd9	4.86477647934294e-06	-0.114632	0.277	0.328	0.102287
Aebp2	4.86675116330273e-06	-0.121153	0.34	0.395	0.102328
Tmem154	4.868107385626e-06	-0.212583	0.074	0.094	0.102357
Ubap2l	4.87494693742537e-06	-0.120018	0.286	0.335	0.102501
Arcn1	4.90217223395651e-06	-0.124774	0.196	0.233	0.103073
Cpt1a	4.93362131794545e-06	-0.25064	0.052	0.069	0.103734
Armc1	4.93999375035285e-06	-0.225825	0.085	0.106	0.103868
Clcc1	4.94161574439387e-06	-0.207601	0.09	0.112	0.103902
Stt3a	4.94840947884647e-06	-0.126537	0.182	0.217	0.104045
Tmem33	4.95217213250023e-06	-0.20015	0.095	0.118	0.104124
Zfp655	4.98307941698576e-06	-0.166231	0.123	0.149	0.104774
Tap2	5.03631668901565e-06	-0.114078	0.386	0.443	0.105894
Eefsec	5.05104927488968e-06	-0.145783	0.147	0.177	0.106203
Erp29	5.09025503392891e-06	-0.121421	0.283	0.329	0.107028
Tango2	5.09555359452651e-06	-0.254286	0.059	0.077	0.107139
Ankrd39	5.10201142087218e-06	-0.257178	0.049	0.065	0.107275
Sec63	5.12115771538845e-06	-0.11294	0.298	0.349	0.107677
Tmem167	5.15548803479737e-06	-0.117257	0.284	0.33	0.108399
Cyp51	5.17399062981818e-06	-0.299092	0.047	0.063	0.108788
Ncoa3	5.20781964550488e-06	-0.122767	0.232	0.273	0.1095
Ldb1	5.22201836099107e-06	-0.114155	0.474	0.542	0.109798
Naa50	5.22298314712022e-06	-0.136037	0.175	0.208	0.109818
Nckap1l	5.23854474677635e-06	-0.161932	0.126	0.152	0.110146
Gng10	5.24016778815883e-06	-0.120041	0.29	0.341	0.11018
Agap2	5.24138932425799e-06	-0.162139	0.11	0.136	0.110205
Ankhd1	5.26870668649702e-06	-0.126174	0.226	0.266	0.11078
Abcb7	5.27619664324346e-06	-0.24522	0.064	0.082	0.110937
Pik3c2a	5.28388269627585e-06	-0.140382	0.134	0.162	0.111099
Habp4	5.28738767164877e-06	-0.138374	0.16	0.191	0.111173
Mrps25	5.29331271607555e-06	-0.19966	0.08	0.101	0.111297
Gorasp1	5.32244902806672e-06	-0.981873	0.005	0.012	0.11191
Zfp384	5.35078728968104e-06	-0.184699	0.102	0.126	0.112506
Ctso	5.35854179137704e-06	-0.221809	0.08	0.1	0.112669
Foxj3	5.36335108419975e-06	-0.13376	0.149	0.179	0.11277
AI837181	5.38531272854994e-06	-0.18453	0.113	0.138	0.113232
Eef2kmt	5.4102604309083e-06	-0.182351	0.104	0.127	0.113756
Zpr1	5.43037422332376e-06	-0.13303	0.176	0.21	0.114179
Scaper	5.44579528878999e-06	-0.174002	0.09	0.112	0.114503
2610008E11Rik	5.46380893065098e-06	-0.332513	0.036	0.05	0.114882
Gm32633	5.46744927639597e-06	-0.309822	0.045	0.06	0.114959
Cox20	5.47523886905316e-06	-0.12594	0.206	0.243	0.115122
Rint1	5.49081969975056e-06	-0.16721	0.111	0.136	0.11545
Scaf4	5.52463755083292e-06	-0.147379	0.124	0.151	0.116161
Fkbp2	5.54362276126901e-06	-0.198263	0.079	0.1	0.11656
Brd7	5.6101199303155e-06	-0.166979	0.111	0.136	0.117958
St7l	5.70359553221402e-06	-0.206345	0.068	0.087	0.119924
Uba2	5.72757761190957e-06	-0.12524	0.236	0.278	0.120428
Immt	5.77799288266339e-06	-0.143204	0.142	0.172	0.121488
Napg	5.81574241244806e-06	-0.148124	0.143	0.172	0.122282
Gtpbp2	5.85286688768273e-06	-0.151479	0.138	0.166	0.123062
Cops9	5.85828996501699e-06	-0.115167	0.357	0.415	0.123176
Glmn	5.89606803950861e-06	-0.384951	0.028	0.041	0.123971
Med28	5.89728848518148e-06	-0.114455	0.358	0.416	0.123996
Cdpf1	5.93151762373821e-06	-0.20894	0.077	0.097	0.124716
Hadhb	5.94460500114198e-06	-0.13023	0.223	0.263	0.124991
Poli	5.95272968450459e-06	-0.289792	0.051	0.067	0.125162
AW554918	5.96407893247675e-06	-0.30865	0.04	0.055	0.125401
Spop	6.06664853600785e-06	-0.117031	0.276	0.324	0.127557
Cyp2s1	6.06976065334142e-06	-0.408707	0.028	0.041	0.127623
Golm1	6.08304322178958e-06	-0.191843	0.09	0.112	0.127902
Gmps	6.08564839146357e-06	-0.130502	0.211	0.249	0.127957
Spast	6.09210264013013e-06	-0.210806	0.078	0.099	0.128093
Mapre3	6.10221816576747e-06	-0.331323	0.034	0.048	0.128305
Ipo9	6.10590464148356e-06	-0.234764	0.053	0.07	0.128383
Armt1	6.11458250898708e-06	-0.292925	0.04	0.055	0.128565
Mpzl3	6.1338562237867e-06	-0.399116	0.029	0.041	0.12897
Cct6a	6.14615128976756e-06	-0.112365	0.406	0.463	0.129229
Pip5k1a	6.16887608722245e-06	-0.139057	0.139	0.168	0.129707
Raf1	6.17868456288887e-06	-0.135698	0.171	0.204	0.129913
Syncrip	6.20541604256071e-06	-0.125803	0.241	0.282	0.130475
Marc2	6.22177738192769e-06	-0.115654	0.288	0.337	0.130819
Spag7	6.23117814619046e-06	-0.195217	0.091	0.113	0.131017
2310061I04Rik	6.25061019440846e-06	-0.226906	0.066	0.084	0.131425
Clcn4	6.26699367349854e-06	-0.162693	0.126	0.152	0.13177
Noc3l	6.30229423014901e-06	-0.323092	0.037	0.051	0.132512
Mrpl1	6.38472496329945e-06	-0.370832	0.035	0.048	0.134245
Hars	6.41372993068249e-06	-0.140741	0.158	0.189	0.134855
Gid4	6.46050728407055e-06	-0.177869	0.096	0.119	0.135839
Ppp6r1	6.48264282896648e-06	-0.118864	0.311	0.361	0.136304
Them4	6.48399184611515e-06	-0.317467	0.039	0.053	0.136332
Zfp217	6.50751376074358e-06	-0.284408	0.043	0.058	0.136827
Ehmt1	6.51793795716822e-06	-0.159579	0.123	0.149	0.137046
Kmt5b	6.54166422876962e-06	-0.124708	0.216	0.254	0.137545
Xpo1	6.55507393914969e-06	-0.15729	0.124	0.15	0.137827
Usp34	6.57849523817446e-06	-0.112325	0.24	0.283	0.138319
Zfp12	6.59173536386963e-06	-0.248486	0.068	0.086	0.138598
Spata6	6.59510477242252e-06	-0.143836	0.141	0.17	0.138669
Hmg20a	6.61432219335204e-06	-0.190906	0.088	0.11	0.139073
Trap1	6.6696807607047e-06	-0.178269	0.105	0.128	0.140237
Pacs1	6.68299998875634e-06	-0.124401	0.208	0.246	0.140517
Odf2	6.70389656716815e-06	-0.197971	0.088	0.109	0.140956
Atad1	6.70783217024896e-06	-0.175597	0.095	0.118	0.141039
Phb	6.71369404344034e-06	-0.121467	0.226	0.266	0.141162
Fmnl1	6.71489099958366e-06	-0.108737	0.388	0.446	0.141187
Ccar1	6.718000279048e-06	-0.129319	0.234	0.275	0.141253
Pi4kb	6.76625574133847e-06	-0.221117	0.079	0.1	0.142267
Smarcd2	6.77227409291238e-06	-0.12447	0.209	0.248	0.142394
Anapc11	6.78349405040081e-06	-0.12143	0.304	0.352	0.14263
Hpf1	6.79946514400019e-06	-0.134154	0.143	0.173	0.142966
Ifit1bl1	6.80394154290532e-06	-0.527142	0.015	0.025	0.14306
Bnip3l	6.87078126864443e-06	-0.10707	0.528	0.603	0.144465
Csnk1g1	6.87198947876048e-06	-0.195314	0.089	0.111	0.14449
Hmgn1	6.89546658268931e-06	-0.106512	0.558	0.631	0.144984
Mier1	6.96309219974755e-06	-0.111792	0.335	0.389	0.146406
Ppie	6.97456428967971e-06	-0.158176	0.146	0.175	0.146647
Rspry1	6.97973700673972e-06	-0.189784	0.084	0.105	0.146756
Nufip1	6.98762025203662e-06	-0.139641	0.157	0.188	0.146922
Smarca5	6.99076638204783e-06	-0.115079	0.445	0.513	0.146988
Hotairm1	6.9924241657459e-06	-0.289924	0.042	0.057	0.147023
Nsmce1	6.99730454786673e-06	-0.121007	0.243	0.285	0.147125
Hmg20b	7.00789229068932e-06	-0.201501	0.086	0.107	0.147348
Khnyn	7.01729000202477e-06	-0.179189	0.094	0.117	0.147546
Marf1	7.02830367452169e-06	-0.206526	0.075	0.095	0.147777
Sap130	7.07411951345078e-06	-0.172635	0.088	0.109	0.14874
Gsn	7.07493963140342e-06	-0.171242	0.093	0.116	0.148758
Usp33	7.08637588732206e-06	-0.20273	0.084	0.105	0.148998
Itgal	7.09713192975835e-06	-0.122877	0.22	0.258	0.149224
Fgd3	7.10544113364524e-06	-0.182016	0.09	0.111	0.149399
Gm14410	7.11751929804345e-06	-0.270527	0.047	0.063	0.149653
Gabpb2	7.16271699252175e-06	-0.191476	0.09	0.112	0.150603
Gfm1	7.20482571258662e-06	-0.285093	0.049	0.064	0.151489
Rela	7.24305658377168e-06	-0.114649	0.29	0.339	0.152293
Abcc1	7.3313984402827e-06	-0.260992	0.054	0.07	0.15415
Ythdf2	7.33153773192231e-06	-0.113416	0.222	0.263	0.154153
Ppil4	7.37581211441611e-06	-0.122116	0.212	0.25	0.155084
Gpr171	7.48715168163692e-06	-0.148852	0.105	0.129	0.157425
Usp4	7.49824481272696e-06	-0.128268	0.176	0.21	0.157658
Egln2	7.55774387428218e-06	-0.134324	0.145	0.174	0.158909
Grsf1	7.56082775310206e-06	-0.176577	0.102	0.125	0.158974
Clk3	7.62813160512952e-06	-0.122782	0.229	0.271	0.160389
Heatr5b	7.72824209488273e-06	-0.439587	0.025	0.036	0.162494
Ndufs3	7.73332569361065e-06	-0.118801	0.345	0.4	0.162601
Mfhas1	7.74086428605669e-06	-0.149682	0.133	0.161	0.162759
Ssna1	7.80491864975182e-06	-0.134893	0.178	0.211	0.164106
Stx5a	7.89700971467588e-06	-0.11175	0.253	0.298	0.166043
Snhg16	7.95580704618986e-06	-0.168189	0.108	0.132	0.167279
Parp3	7.96330898406953e-06	-0.265366	0.052	0.068	0.167437
Med21	7.96791472876714e-06	-0.121303	0.187	0.222	0.167533
Fam98b	8.00940139755824e-06	-0.205395	0.085	0.106	0.168406
Eif2s3x	8.11380431562936e-06	-0.121588	0.254	0.296	0.170601
Rae1	8.16015936625465e-06	-0.135691	0.181	0.214	0.171576
Thrap3	8.19162801266722e-06	-0.111277	0.449	0.516	0.172237
Dalrd3	8.19571518628851e-06	-0.222792	0.067	0.086	0.172323
Gpr108	8.23429809300395e-06	-0.184602	0.1	0.123	0.173134
Wbp1l	8.25175192300869e-06	-0.140099	0.144	0.174	0.173501
Ipp	8.25747767205232e-06	-0.304983	0.038	0.052	0.173622
Arih2	8.30967108148591e-06	-0.131055	0.165	0.197	0.174719
Setd1b	8.31538413604092e-06	-0.110021	0.233	0.274	0.174839
Stat6	8.37725629700799e-06	-0.122434	0.209	0.247	0.17614
Nup214	8.39827451281384e-06	-0.143744	0.142	0.171	0.176582
Stx8	8.45994079910494e-06	-0.131842	0.156	0.186	0.177879
Slain2	8.46933603880805e-06	-0.117367	0.186	0.221	0.178076
Gtpbp4	8.50360222843359e-06	-0.111296	0.325	0.378	0.178797
Mob3b	8.52667699149693e-06	-0.318208	0.037	0.051	0.179282
Cryl1	8.57073856818325e-06	-0.232052	0.057	0.074	0.180208
Naa60	8.57628593247112e-06	-0.142845	0.138	0.167	0.180325
Nup88	8.60384247363267e-06	-0.159175	0.115	0.14	0.180904
Vps26c	8.61150785412008e-06	-0.289721	0.045	0.06	0.181066
Adss	8.64389406853801e-06	-0.111439	0.219	0.259	0.181747
Srd5a3	8.66491121113942e-06	-0.197912	0.077	0.097	0.182188
Usp12	8.67818495202419e-06	-0.131974	0.176	0.209	0.182468
Hax1	8.70725376378409e-06	-0.186462	0.084	0.105	0.183079
Samm50	8.78417602765148e-06	-0.120831	0.214	0.254	0.184696
Setd5	8.78589677382686e-06	-0.122628	0.161	0.193	0.184732
Hnrnph1	8.79018340330204e-06	-0.110819	0.446	0.509	0.184822
Plec	8.80052967759804e-06	-0.127499	0.209	0.245	0.18504
Galt	8.81437194910761e-06	-0.131488	0.139	0.169	0.185331
Mef2a	8.84952701595131e-06	-0.130381	0.178	0.211	0.18607
Zc3h18	8.86184396869292e-06	-0.147786	0.124	0.15	0.186329
Rnf169	8.87802141757534e-06	-0.250562	0.054	0.071	0.186669
Safb2	8.89105239794645e-06	-0.109296	0.219	0.258	0.186943
Taf1	8.90025729096423e-06	-0.166745	0.109	0.133	0.187137
Saysd1	8.90692802765891e-06	-0.167988	0.104	0.127	0.187277
Supt16	8.91672874282734e-06	-0.118449	0.226	0.265	0.187483
Ppih	8.96076852249281e-06	-0.230004	0.077	0.096	0.188409
Siah1a	8.98156313298967e-06	-0.151169	0.129	0.156	0.188846
Nfkb1	9.12180902527517e-06	-0.107278	0.418	0.482	0.191795
Fkbp1a	9.12844503937686e-06	-0.109769	0.431	0.493	0.191935
Rnf14	9.15999872589599e-06	-0.155974	0.127	0.153	0.192598
Zfp263	9.16221525264309e-06	-0.181619	0.086	0.107	0.192645
Rnf32	9.1642656016596e-06	-0.396255	0.026	0.038	0.192688
Mrps10	9.1766431943845e-06	-0.185057	0.092	0.114	0.192948
Zfp426	9.2063536029155e-06	-0.348987	0.027	0.039	0.193573
Cd82	9.25908867985571e-06	-0.115854	0.257	0.299	0.194682
Cdc123	9.27369052828786e-06	-0.127761	0.174	0.208	0.194989
Ppp3r1	9.29517197903769e-06	-0.138245	0.156	0.187	0.19544
Pcf11	9.3154995839116e-06	-0.117009	0.23	0.27	0.195868
Specc1l	9.35687096823078e-06	-0.146872	0.121	0.146	0.196738
Cdca4	9.37883595004335e-06	-0.195908	0.069	0.088	0.197199
Cdk13	9.37935846584478e-06	-0.116343	0.35	0.403	0.19721
Ccdc82	9.38263979935259e-06	-0.158691	0.106	0.13	0.197279
Bdp1	9.38774973772221e-06	-0.118524	0.202	0.238	0.197387
Azin1	9.43478073580681e-06	-0.134539	0.18	0.213	0.198376
Pgm2	9.46812951822952e-06	-0.27906	0.044	0.059	0.199077
Traf3	9.57302125099441e-06	-0.149357	0.104	0.127	0.201282
Ppp6c	9.65578228219568e-06	-0.120547	0.179	0.214	0.203022
Runx3	9.65735712348141e-06	-0.106369	0.23	0.27	0.203056
Sugt1	9.68034905398606e-06	-0.111231	0.332	0.381	0.203539
Snx1	9.71653490681864e-06	-0.150278	0.139	0.167	0.2043
Trim28	9.78210943871942e-06	-0.107729	0.306	0.356	0.205679
Ptcd2	9.81659743585575e-06	-0.189366	0.098	0.12	0.206404
Dffa	9.8345694209174e-06	-0.273384	0.045	0.06	0.206782
Stard7	1.00674817447889e-05	-0.155441	0.109	0.134	0.211679
Cd177	1.010238487328e-05	-0.241889	0.057	0.074	0.212413
Zfp568	1.01496797526913e-05	-0.516294	0.017	0.026	0.213407
Mrps15	1.01838252529193e-05	-0.118399	0.24	0.282	0.214125
Med1	1.01882371505907e-05	-0.128531	0.187	0.221	0.214218
Cdc42ep3	1.019000641918e-05	-0.193344	0.087	0.108	0.214255
Immp1l	1.01933685896418e-05	-0.128699	0.178	0.21	0.214326
Aamp	1.02212387991804e-05	-0.114241	0.289	0.336	0.214912
Akr7a5	1.02519407888316e-05	-0.167523	0.107	0.13	0.215557
Atxn2	1.0270495646122e-05	-0.175774	0.084	0.104	0.215947
Tcof1	1.02757132503644e-05	-0.110725	0.35	0.404	0.216057
Snrnp48	1.03449409257006e-05	-0.109591	0.265	0.312	0.217513
Rprd1b	1.04009824279803e-05	-0.177832	0.08	0.101	0.218691
Trav8d-1	1.05763411406823e-05	-0.319933	0.032	0.045	0.222378
Opa1	1.06535044497393e-05	-0.194039	0.074	0.094	0.224001
Ube2g2	1.06954431246614e-05	-0.172648	0.104	0.128	0.224882
Capza2	1.07356334041971e-05	-0.109298	0.404	0.465	0.225727
Gmfb	1.07609494378845e-05	-0.148062	0.098	0.121	0.22626
Cers4	1.07629440952322e-05	-0.147091	0.11	0.134	0.226302
Vps13a	1.07745356285307e-05	-0.115456	0.254	0.296	0.226545
Dctn5	1.07885557188303e-05	-0.174104	0.083	0.104	0.22684
Cwc22	1.08055296364334e-05	-0.223921	0.062	0.08	0.227197
Mib1	1.08126634068034e-05	-0.229872	0.058	0.075	0.227347
Gtf3a	1.0963792557122e-05	-0.130241	0.173	0.205	0.230525
Galnt10	1.09775513729241e-05	-0.221292	0.064	0.081	0.230814
Zkscan3	1.10106365616507e-05	-0.203978	0.074	0.093	0.23151
Pde7a	1.10681363182275e-05	0.186277	0.318	0.311	0.232719
Phtf1	1.10727204631412e-05	-0.171543	0.1	0.122	0.232815
Zcchc8	1.11126415740852e-05	-0.153426	0.097	0.12	0.233654
Ppm1g	1.11296311039204e-05	-0.116536	0.364	0.422	0.234012
Tob2	1.11503985397694e-05	-0.111435	0.301	0.348	0.234448
Atf5	1.12229442977327e-05	-0.696648	0.01	0.018	0.235974
Pgrmc2	1.12823932510033e-05	-0.169398	0.077	0.097	0.237224
Rnf111	1.13274602343685e-05	-0.129983	0.15	0.179	0.238171
Rfc4	1.13589735547915e-05	-0.325945	0.036	0.049	0.238834
Zwint	1.14064518640501e-05	-0.130754	0.108	0.133	0.239832
Ndufa9	1.16377928753027e-05	-0.141737	0.164	0.195	0.244696
Dcps	1.17277472063076e-05	-0.142145	0.14	0.168	0.246588
Helq	1.17459842149247e-05	-0.367429	0.032	0.045	0.246971
Dcp2	1.18147665826717e-05	-0.123703	0.204	0.24	0.248417
Sigirr	1.1817101365067e-05	-0.164761	0.105	0.128	0.248466
Josd2	1.18174336535674e-05	-0.134406	0.118	0.144	0.248473
Acot2	1.19322525170138e-05	-0.119798	0.237	0.276	0.250888
Srek1	1.19469430801158e-05	-0.123031	0.225	0.263	0.251196
Abhd12	1.20051356019611e-05	-0.161832	0.097	0.12	0.25242
Dync1li1	1.20186922240984e-05	-0.122576	0.144	0.173	0.252705
Sla2	1.20281183963039e-05	-0.198189	0.09	0.11	0.252903
Mrpl51	1.20833738615126e-05	-0.191983	0.08	0.1	0.254065
Smarcd1	1.21453974756462e-05	-0.129539	0.14	0.169	0.255369
Mrpl10	1.21504286425601e-05	-0.170935	0.13	0.156	0.255475
Fam118b	1.21604163910709e-05	-0.304939	0.039	0.053	0.255685
Gnpat	1.23015441142402e-05	-0.189184	0.084	0.104	0.258652
Dhx36	1.23204674806218e-05	-0.114912	0.285	0.332	0.25905
Srm	1.24658769009417e-05	-0.133498	0.132	0.159	0.262108
Dop1a	1.24895682937322e-05	-0.165081	0.112	0.136	0.262606
Larp4	1.25613502648585e-05	-0.146594	0.134	0.161	0.264115
Ttc1	1.25989346587567e-05	-0.156925	0.118	0.143	0.264905
Pml	1.26248316645467e-05	-0.173927	0.085	0.105	0.26545
Aco2	1.26860326321928e-05	-0.11443	0.226	0.265	0.266737
Tmem222	1.27105047695613e-05	-0.149664	0.132	0.159	0.267251
Bpgm	1.27135069431578e-05	-0.208859	0.068	0.086	0.267314
Tmem183a	1.27220779824424e-05	-0.171816	0.107	0.131	0.267494
Klhl7	1.27783097796395e-05	-0.205249	0.064	0.082	0.268677
Ctnnbl1	1.27962139467062e-05	-0.134364	0.159	0.19	0.269053
Sh3kbp1	1.28485887860953e-05	-0.103619	0.502	0.565	0.270154
Zcchc9	1.29295973482161e-05	-0.132918	0.166	0.197	0.271858
Atp13a3	1.29831923165449e-05	-0.117097	0.216	0.253	0.272985
Pnrc2	1.30393261865499e-05	-0.169526	0.101	0.124	0.274165
Ube2k	1.30419801046074e-05	-0.114564	0.276	0.321	0.274221
P2ry10	1.30902181781399e-05	-0.108507	0.364	0.415	0.275235
Ints5	1.31658818118877e-05	-0.24831	0.051	0.067	0.276826
Tmem251	1.31681018140945e-05	-0.137554	0.143	0.171	0.276873
Tbrg1	1.32035653883442e-05	-0.113386	0.298	0.345	0.277618
Mindy2	1.32091608601427e-05	-0.120594	0.161	0.193	0.277736
Tbc1d22b	1.32216405981695e-05	-0.158236	0.097	0.119	0.277998
Ywhaq	1.32328443150157e-05	-0.110686	0.401	0.456	0.278234
Exd2	1.32780080370237e-05	-0.256171	0.042	0.057	0.279183
Polr2g	1.3287182014079e-05	-0.123113	0.192	0.227	0.279376
Arfrp1	1.33567025081174e-05	-0.119905	0.187	0.222	0.280838
Nadk	1.33841497865412e-05	-0.135679	0.137	0.165	0.281415
Copz1	1.34993159611615e-05	-0.124896	0.201	0.236	0.283837
Zfp236	1.35411474841055e-05	-0.170667	0.101	0.123	0.284716
Cklf	1.35506716951008e-05	-0.138198	0.15	0.179	0.284916
Tbxa2r	1.35779184597931e-05	-0.230861	0.056	0.073	0.285489
Cherp	1.35968666459737e-05	-0.137722	0.135	0.162	0.285888
Ap1s1	1.36262305433769e-05	-0.169841	0.101	0.123	0.286505
Psmd7	1.36516006266893e-05	-0.115805	0.219	0.257	0.287039
Synrg	1.36607081399303e-05	-0.109206	0.204	0.241	0.28723
Rpl7l1	1.3724197514501e-05	-0.136374	0.119	0.144	0.288565
Coro1c	1.37347962897975e-05	-0.177248	0.089	0.11	0.288788
Sra1	1.38069458365128e-05	-0.122581	0.206	0.242	0.290305
St6galnac3	1.38815762443093e-05	1.03229	0.015	0.008	0.291874
Ube2z	1.38843996042386e-05	-0.134546	0.137	0.164	0.291933
Tcerg1	1.38928080611747e-05	-0.124257	0.186	0.22	0.29211
Lysmd3	1.38976723456677e-05	-0.154346	0.098	0.121	0.292212
Tmub2	1.39230660153641e-05	-0.203614	0.077	0.097	0.292746
Cdk2	1.39244477507107e-05	-0.358366	0.032	0.045	0.292775
Prkcsh	1.40002665408244e-05	-0.141551	0.134	0.161	0.29437
Ate1	1.41246012743829e-05	-0.133458	0.166	0.198	0.296984
Prkab1	1.41948516219401e-05	-0.157491	0.103	0.126	0.298461
Med13l	1.42355554826564e-05	-0.12596	0.197	0.232	0.299317
Bcl2l12	1.42704630390677e-05	-0.289818	0.044	0.058	0.300051
Nrd1	1.43245095245534e-05	-0.11583	0.259	0.302	0.301187
Sigmar1	1.43438631531794e-05	-0.284798	0.042	0.056	0.301594
Mex3b	1.43489563276255e-05	-0.275101	0.048	0.063	0.301701
Farsa	1.44866313564812e-05	-0.124161	0.163	0.194	0.304596
Tmed7	1.45406782553412e-05	-0.131695	0.169	0.2	0.305732
Vps13b	1.45863584742074e-05	-0.138671	0.131	0.158	0.306693
Snhg6	1.46650568405744e-05	-0.179949	0.08	0.099	0.308347
Commd8	1.47382951455559e-05	-0.107644	0.248	0.292	0.309887
Ankra2	1.48047974539424e-05	-0.144463	0.127	0.152	0.311286
Prkaca	1.48214817200676e-05	-0.19102	0.091	0.111	0.311636
Pdcd7	1.48444118071071e-05	-0.175722	0.094	0.115	0.312119
Zfp524	1.48489600917435e-05	-0.220249	0.061	0.078	0.312214
Rictor	1.4885643689651e-05	-0.1177	0.229	0.268	0.312986
Cntrl	1.49259822036236e-05	-0.110556	0.232	0.271	0.313834
Rufy2	1.493981622793e-05	-0.183166	0.075	0.094	0.314125
Tcp1	1.49928763998815e-05	-0.111815	0.402	0.462	0.31524
Psmc1	1.50079425377827e-05	-0.125462	0.18	0.214	0.315557
Synj1	1.50107915292213e-05	-0.191325	0.078	0.097	0.315617
Dpy30	1.5121936768195e-05	-0.112161	0.201	0.236	0.317954
Vps26a	1.51393017047233e-05	-0.258233	0.06	0.077	0.318319
Smcr8	1.52135974613052e-05	-0.232612	0.052	0.068	0.319881
Ppp1r12c	1.52675699695655e-05	-0.126302	0.206	0.241	0.321016
Usp37	1.54204049148335e-05	-0.182127	0.076	0.096	0.324229
Zfp260	1.54490268707712e-05	-0.176051	0.086	0.106	0.324831
Tmem39b	1.55637542400156e-05	-0.355336	0.027	0.039	0.327243
Nsun2	1.559656538356e-05	-0.118731	0.18	0.213	0.327933
Mtif2	1.56239217559548e-05	-0.214196	0.056	0.073	0.328509
Ubr2	1.56292221411627e-05	-0.12351	0.186	0.218	0.32862
Arhgap9	1.56505110196012e-05	-0.111318	0.291	0.337	0.329068
Ascc2	1.57026421469821e-05	-0.261939	0.051	0.066	0.330164
Zfp622	1.57229161564963e-05	-0.110897	0.337	0.39	0.33059
Pik3r1	1.58060107745198e-05	-0.11213	0.254	0.296	0.332337
Letm1	1.58246827055966e-05	-0.125545	0.2	0.235	0.33273
C2cd5	1.58455377570309e-05	-0.187097	0.064	0.082	0.333168
Cog3	1.59242164892394e-05	-0.190497	0.079	0.099	0.334823
Ugp2	1.59253523664893e-05	-0.215179	0.069	0.087	0.334846
Stn1	1.6003691084075e-05	-0.195286	0.081	0.101	0.336494
Uri1	1.60439064278249e-05	-0.108653	0.173	0.206	0.337339
Utp3	1.60624309626044e-05	-0.10722	0.262	0.306	0.337729
Pitpna	1.61019916228258e-05	-0.108624	0.529	0.599	0.33856
Ngly1	1.61192731884994e-05	-0.131834	0.172	0.204	0.338924
Eloa	1.61460798130796e-05	-0.146886	0.112	0.136	0.339487
Cpsf2	1.62522049884644e-05	-0.206742	0.063	0.081	0.341719
Htatsf1	1.64124798627277e-05	-0.124718	0.197	0.231	0.345089
Chm	1.64497222461485e-05	-0.222212	0.06	0.077	0.345872
Senp5	1.6487708886855e-05	-0.245224	0.059	0.076	0.346671
Cox14	1.64956586964933e-05	-0.110229	0.319	0.368	0.346838
Cst7	1.65356408088385e-05	0.474187	0.075	0.061	0.347678
Prmt9	1.65390762548866e-05	-0.233131	0.055	0.072	0.347751
Abcf2	1.65497891984553e-05	-0.113678	0.168	0.199	0.347976
Kdm4b	1.66115571631187e-05	-0.202648	0.075	0.094	0.349275
Foxo3	1.6679418478463e-05	-0.109504	0.205	0.242	0.350701
Znrf3	1.66823879631692e-05	-0.17242	0.107	0.13	0.350764
Dnajc2	1.67320127592921e-05	-0.118835	0.24	0.279	0.351807
Iah1	1.68317151616195e-05	-0.168983	0.105	0.127	0.353904
Tex10	1.68485611663866e-05	-0.158094	0.099	0.121	0.354258
Mtr	1.68498298501512e-05	-0.239618	0.051	0.066	0.354285
Tbc1d14	1.69195817499194e-05	-0.231072	0.054	0.069	0.355751
Hmox2	1.70074627023251e-05	-0.139851	0.133	0.16	0.357599
Mpp7	1.70394230654959e-05	-0.163418	0.108	0.131	0.358271
Thap3	1.70537690581525e-05	-0.145939	0.153	0.181	0.358573
Fchsd1	1.71078168376391e-05	-0.400797	0.029	0.041	0.359709
Golga4	1.71119387845377e-05	-0.157734	0.12	0.144	0.359796
Sin3b	1.71190702676357e-05	-0.112189	0.359	0.417	0.359946
Slfn5	1.71225912864835e-05	-0.233658	0.056	0.072	0.36002
Gm11707	1.72021316006819e-05	-0.298899	0.043	0.057	0.361692
Dera	1.72519895965673e-05	-0.150949	0.1	0.122	0.36274
Xpnpep3	1.72580514980536e-05	-0.466326	0.02	0.03	0.362868
Nipbl	1.73576780701649e-05	-0.104637	0.442	0.503	0.364963
Itga7	1.74757143467328e-05	-0.246072	0.049	0.064	0.367444
Dcaf6	1.77961418024563e-05	-0.197366	0.067	0.085	0.374182
Cpsf4	1.785746611475e-05	-0.17023	0.1	0.121	0.375471
Mlf2	1.78831996519682e-05	-0.117996	0.274	0.319	0.376012
Ppil3	1.7917477422689e-05	-0.194456	0.076	0.095	0.376733
Aplp2	1.80130008639884e-05	-0.111217	0.28	0.326	0.378741
Gbf1	1.80376655581055e-05	-0.138115	0.117	0.142	0.37926
Dync1i2	1.81071556384142e-05	-0.137043	0.12	0.145	0.380721
Pxk	1.8118682368422e-05	-0.140483	0.145	0.173	0.380963
Arl5c	1.82012716750836e-05	-0.13068	0.184	0.215	0.3827
Slf2	1.82576501391978e-05	-0.228571	0.06	0.077	0.383885
Emc3	1.82899217798814e-05	-0.127902	0.166	0.196	0.384564
Kri1	1.83094432218528e-05	-0.155693	0.128	0.153	0.384974
Wnk1	1.8312974604765e-05	-0.10536	0.431	0.487	0.385049
Rnf145	1.8406016869703e-05	-0.1046	0.342	0.392	0.387005
Gtf3c6	1.84145011130437e-05	-0.139497	0.124	0.15	0.387183
Cul4a	1.84353265840525e-05	-0.241509	0.057	0.073	0.387621
Sinhcaf	1.84388523332259e-05	-0.202264	0.068	0.086	0.387695
Cd1d1	1.85583102093044e-05	-0.15186	0.112	0.136	0.390207
Thumpd1	1.86910864034739e-05	-0.110237	0.228	0.267	0.392999
Wrn	1.8771635610691e-05	-0.187512	0.078	0.098	0.394692
Mcts1	1.88130940520599e-05	-0.154993	0.145	0.172	0.395564
Fam149b	1.88421028840432e-05	-0.210188	0.063	0.08	0.396174
Snhg20	1.88899504345373e-05	-0.131871	0.146	0.174	0.39718
Prrg1	1.89035343001521e-05	-0.548707	0.016	0.025	0.397466
Aaas	1.89695312917901e-05	-0.181662	0.071	0.089	0.398853
Ggnbp2	1.90355888986641e-05	-0.104663	0.408	0.462	0.400242
Wtap	1.93064727174018e-05	-0.110668	0.253	0.294	0.405938
Pdcl	1.9311778347237e-05	-0.204336	0.056	0.072	0.406049
Mapk3	1.93813473777506e-05	-0.199303	0.074	0.092	0.407512
Ptrh2	1.93876783988069e-05	-0.302375	0.036	0.049	0.407645
Vps72	1.94217980432142e-05	-0.113536	0.161	0.193	0.408363
Pxylp1	1.9436730078594e-05	-0.357041	0.028	0.04	0.408677
Btf3l4	1.94576747583946e-05	-0.119623	0.184	0.217	0.409117
Uso1	1.9484221207448e-05	-0.13149	0.15	0.179	0.409675
Anxa6	1.95204737443853e-05	-0.10574	0.401	0.458	0.410437
Cpne4	1.96318074772498e-05	-0.129849	0.17	0.2	0.412778
Atxn7l1	1.97520727591872e-05	-0.136506	0.145	0.173	0.415307
Scyl1	1.97557924037925e-05	-0.181082	0.072	0.09	0.415385
H2-T3	1.98301590107995e-05	-0.156354	0.1	0.122	0.416949
Psmd13	1.98353795837477e-05	-0.11054	0.22	0.258	0.417059
Ubfd1	1.98476217789189e-05	-0.274888	0.051	0.066	0.417316
Acss2	1.98966054393494e-05	-0.264481	0.046	0.06	0.418346
Nek9	2.00977894357466e-05	-0.170777	0.088	0.109	0.422576
Apopt1	2.00999740079913e-05	-0.121731	0.193	0.226	0.422622
Sec24b	2.01020116092521e-05	-0.126402	0.179	0.211	0.422665
Sptlc1	2.01188205706867e-05	-0.160258	0.114	0.138	0.423018
Zbtb20	2.01400609859278e-05	-0.108482	0.218	0.254	0.423465
Ptbp1	2.0210264775095e-05	-0.104241	0.413	0.474	0.424941
Pigs	2.02734438103129e-05	-0.143106	0.139	0.166	0.426269
Elp3	2.03550205423925e-05	-0.23314	0.048	0.063	0.427985
Smchd1	2.04062163110529e-05	-0.101603	0.447	0.51	0.429061
Cpm	2.04993589941313e-05	-0.353262	0.029	0.04	0.43102
Imp3	2.05250374336625e-05	-0.109402	0.307	0.353	0.431559
Ndufv3	2.05760409028299e-05	-0.10554	0.454	0.518	0.432632
Babam1	2.0598227187238e-05	-0.119909	0.218	0.256	0.433098
Pex5	2.06887179064787e-05	-0.144639	0.105	0.129	0.435001
Os9	2.08435679523959e-05	-0.123844	0.205	0.239	0.438257
Washc4	2.08748644835362e-05	-0.109717	0.264	0.307	0.438915
Zfp52	2.09693965674777e-05	0.409752	0.09	0.075	0.440903
Nudt21	2.10206782945238e-05	-0.110288	0.359	0.414	0.441981
Higd1a	2.10267169954983e-05	-0.112647	0.24	0.281	0.442108
Upf1	2.11063104859566e-05	-0.145791	0.119	0.144	0.443781
Atp11c	2.12119123933333e-05	-0.259811	0.049	0.063	0.446002
Auh	2.1274220180268e-05	-0.119509	0.165	0.196	0.447312
3830406C13Rik	2.13685093408754e-05	-0.193623	0.083	0.102	0.449294
Sacs	2.13879943927788e-05	-0.200672	0.068	0.085	0.449704
Slc9a9	2.15929526429608e-05	-0.125614	0.123	0.149	0.454013
Ppig	2.16268256387421e-05	-0.101558	0.313	0.363	0.454726
Tada3	2.16345742529885e-05	-0.202998	0.06	0.076	0.454889
Tmem179b	2.16555863760965e-05	-0.107564	0.368	0.425	0.45533
Khsrp	2.16557929104994e-05	-0.135238	0.174	0.204	0.455335
Map2k7	2.17441358236348e-05	-0.140406	0.134	0.16	0.457192
Atmin	2.18104340037615e-05	-0.255478	0.046	0.061	0.458586
Pdxdc1	2.18126380105078e-05	-0.198818	0.08	0.099	0.458633
Polr3k	2.2114575990161e-05	-0.170394	0.078	0.097	0.464981
Klhl25	2.21345653671163e-05	-0.406278	0.024	0.034	0.465401
Morf4l2	2.22024462467776e-05	-0.116275	0.206	0.242	0.466829
Blvra	2.22777747828532e-05	-0.188996	0.079	0.098	0.468412
Ttc38	2.2330782127888e-05	-0.293046	0.039	0.053	0.469527
Ddx49	2.24423352821013e-05	-0.15363	0.096	0.118	0.471873
Tnfrsf14	2.25151711414303e-05	-0.115894	0.244	0.283	0.473404
Akt1	2.25600136566014e-05	-0.121234	0.183	0.215	0.474347
Ankle2	2.26128659702075e-05	-0.210464	0.066	0.083	0.475458
Eif1ax	2.27098109938502e-05	-0.115809	0.182	0.215	0.477496
Mga	2.28221585149636e-05	-0.14732	0.128	0.153	0.479859
Sec11a	2.28835045916342e-05	-0.108362	0.525	0.595	0.481149
Bphl	2.28941379423968e-05	-0.2516	0.047	0.062	0.481372
Cstf1	2.29355376503756e-05	-0.267249	0.04	0.054	0.482243
Med20	2.29922347749031e-05	-0.222923	0.056	0.072	0.483435
Syap1	2.32434783373388e-05	-0.138906	0.127	0.152	0.488717
Tm2d1	2.33198142294002e-05	-0.110922	0.235	0.275	0.490322
Snx5	2.34332678756538e-05	-0.109018	0.294	0.34	0.492708
Pknox1	2.35587408301138e-05	-0.164961	0.096	0.117	0.495346
Ahctf1	2.36190961596455e-05	-0.118901	0.191	0.224	0.496615
Ccdc69	2.36469187913531e-05	-0.176187	0.083	0.103	0.4972
Zdhhc5	2.38461704281141e-05	-0.205861	0.075	0.094	0.50139
Smim10l1	2.38502782758354e-05	-0.150939	0.12	0.145	0.501476
Mrps36	2.42307221741167e-05	-0.137634	0.158	0.187	0.509475
Slfn8	2.46070052112006e-05	-0.154306	0.097	0.119	0.517387
Rpain	2.47102112633678e-05	-0.197408	0.08	0.099	0.519557
Gdap2	2.4720541307163e-05	-0.205975	0.075	0.093	0.519774
Mta1	2.47278370354771e-05	-0.121529	0.199	0.233	0.519928
Ogfod2	2.47961737503531e-05	-0.183783	0.077	0.096	0.521364
Xiap	2.48140000730219e-05	-0.131399	0.103	0.126	0.521739
Cd84	2.48922080966503e-05	-0.105635	0.214	0.251	0.523384
Ppm1m	2.49436596691556e-05	-0.121539	0.175	0.207	0.524465
Appl1	2.49486762766836e-05	-0.118623	0.192	0.225	0.524571
Zfp653	2.50560377621183e-05	-0.280784	0.038	0.051	0.526828
Qk	2.50573133774378e-05	-0.102301	0.213	0.249	0.526855
Ebna1bp2	2.51326082838423e-05	-0.119465	0.19	0.224	0.528438
Lmnb2	2.53427654108493e-05	-0.338097	0.03	0.041	0.532857
Med17	2.53826331724198e-05	-0.162933	0.091	0.111	0.533695
Stk16	2.54340858802423e-05	-0.157544	0.105	0.128	0.534777
Lpp	2.54363922257233e-05	-0.173088	0.087	0.107	0.534826
Tsr3	2.55462278648263e-05	-0.170388	0.093	0.114	0.537135
6230400D17Rik	2.5608941519526e-05	-0.471198	0.017	0.026	0.538454
Erbin	2.56136898058512e-05	-0.105823	0.216	0.254	0.538553
Stx17	2.58452482322902e-05	-0.224559	0.055	0.07	0.543422
Hdgfl2	2.60268377843546e-05	-0.134605	0.15	0.178	0.54724
Ubxn7	2.60591311835734e-05	-0.145761	0.094	0.115	0.547919
Spopl	2.61037992720711e-05	-0.239599	0.045	0.06	0.548858
Fancl	2.62351578585506e-05	-0.242697	0.054	0.069	0.55162
Klhdc3	2.62684748581873e-05	-0.196902	0.067	0.085	0.552321
Nktr	2.63194902979703e-05	-0.1009	0.345	0.398	0.553394
Fam214a	2.65861935428968e-05	-0.168181	0.081	0.1	0.559001
Zbtb11os1	2.67782949839483e-05	-0.201812	0.067	0.085	0.56304
Zdhhc3	2.72254159497565e-05	-0.125794	0.18	0.211	0.572442
Flywch1	2.7341100911363e-05	-0.285284	0.04	0.054	0.574874
Nmi	2.73616869411992e-05	-0.117759	0.186	0.219	0.575307
Sae1	2.73901647038833e-05	-0.116715	0.197	0.232	0.575906
Tssc4	2.73934921254108e-05	-0.216702	0.06	0.076	0.575976
Ap2a1	2.74755982044773e-05	-0.215078	0.064	0.081	0.577702
Ccndbp1	2.75402767599833e-05	-0.106825	0.203	0.24	0.579062
Nub1	2.76382371658854e-05	-0.108349	0.244	0.284	0.581122
Faf2	2.76541526147575e-05	-0.110575	0.183	0.216	0.581456
Plaat3	2.78540849477826e-05	-0.103457	0.295	0.342	0.58566
Pin1	2.78934802151689e-05	-0.123809	0.153	0.182	0.586488
Slc7a1	2.81912671960169e-05	-0.162734	0.097	0.118	0.59275
Tnfrsf13b	2.82228445731971e-05	-0.232375	0.066	0.083	0.593414
Dcaf1	2.82641722495169e-05	-0.149095	0.097	0.118	0.594282
Camk1d	2.82737492583585e-05	-0.146207	0.119	0.143	0.594484
Twf2	2.83534392259182e-05	-0.117393	0.26	0.3	0.596159
Parp6	2.84304722600557e-05	-0.159714	0.092	0.113	0.597779
Atxn10	2.85714860869757e-05	-0.102769	0.289	0.336	0.600744
Topors	2.8728879313754e-05	-0.141612	0.141	0.167	0.604053
Pik3r5	2.87994919310672e-05	-0.105584	0.308	0.356	0.605538
Fbxo42	2.89551094253172e-05	-0.178337	0.068	0.086	0.60881
Pgk1	2.92359637437084e-05	-0.104512	0.306	0.357	0.614715
Irgc1	2.92764015990467e-05	-0.150735	0.135	0.16	0.615566
Hivep1	2.94233400884345e-05	-0.149537	0.088	0.108	0.618655
Kin	2.94408442262745e-05	-0.137271	0.118	0.142	0.619023
Mex3c	2.94574633098798e-05	-0.239574	0.051	0.066	0.619373
Osbpl7	2.95062618405674e-05	-0.284471	0.035	0.048	0.620399
Ndufaf5	2.95504703245896e-05	-0.226153	0.053	0.068	0.621328
Sesn3	2.96039845303375e-05	-0.101649	0.399	0.458	0.622453
Safb	2.97199557691913e-05	-0.111446	0.265	0.307	0.624892
Supv3l1	3.03564467324918e-05	-0.200513	0.061	0.078	0.638275
Man1a2	3.03609335565857e-05	-0.10238	0.207	0.243	0.638369
Ilvbl	3.04028728976313e-05	-0.202692	0.075	0.093	0.639251
Nudcd3	3.0430886799451e-05	-0.106378	0.167	0.198	0.63984
Casc3	3.06315829295413e-05	-0.123571	0.182	0.214	0.64406
Rdx	3.07823806747197e-05	-0.113905	0.232	0.27	0.64723
B4galt7	3.08028426637738e-05	-0.244901	0.046	0.06	0.647661
Akirin1	3.09663054390364e-05	-0.109117	0.255	0.296	0.651098
Pycr2	3.1016905076348e-05	-0.116471	0.191	0.225	0.652161
Chd8	3.11569232603774e-05	-0.118324	0.209	0.243	0.655105
Trim44	3.11577979049486e-05	-0.171151	0.095	0.116	0.655124
Mvk	3.12401316331724e-05	-0.340462	0.029	0.04	0.656855
Pygo2	3.13692998590161e-05	-0.165016	0.092	0.113	0.659571
Zc3h7a	3.13875660111857e-05	-0.112561	0.181	0.213	0.659955
2810001G20Rik	3.14026476154021e-05	-0.195425	0.073	0.091	0.660272
Pef1	3.14614101128911e-05	-0.192159	0.087	0.106	0.661508
Pacsin2	3.1560766543591e-05	-0.230536	0.053	0.068	0.663597
Dpp3	3.16499209848761e-05	-0.169326	0.089	0.109	0.665471
Kdelr2	3.17419754475042e-05	-0.148739	0.131	0.157	0.667407
Tmc6	3.18055186015774e-05	-0.123676	0.168	0.198	0.668743
Gm9725	3.18342488321217e-05	-0.17401	0.069	0.087	0.669347
Dhx32	3.19538710038082e-05	-0.201007	0.063	0.08	0.671862
Fam89b	3.20069075790105e-05	-0.116038	0.183	0.217	0.672977
Alkbh1	3.20832431615359e-05	-0.125653	0.153	0.181	0.674582
Exoc7	3.221133953999e-05	-0.186754	0.088	0.108	0.677276
Keap1	3.22320650724964e-05	-0.182832	0.074	0.092	0.677711
[truncated: 3,292 more rows]

## Sheet: S6 Table
S6 Table. Results of find markers show differential expression of genes in IL7r negative DN T cells compared to IL7r- CD4 T cells
	p_val	avg_log2FC	pct.1	pct.2	p_val_adj
Cd4	0	-6.2753	0.027	1	0
Ifi27l2a	1.204151642124e-78	-0.511851	0.596	0.78	2.53184924272992e-74
Maf	1.40387324884868e-71	-1.03187	0.178	0.364	2.95178389302924e-67
Cd3g	7.68055124755784e-70	-0.255026	0.868	0.94	1.61491270531151e-65
Cd200	4.72228467220428e-64	-1.58507	0.089	0.227	9.92907575177672e-60
Tnfrsf4	5.31411352102033e-64	-0.81725	0.25	0.44	1.11734550892974e-59
Cd69	1.00114005201603e-62	0.273971	1	0.877	2.10499707336889e-58
Podnl1	1.07024678905906e-57	-1.31807	0.091	0.225	2.25030089867559e-53
Ctla4	2.05093873537247e-57	-0.577636	0.42	0.597	4.31230378499416e-53
Cd5	1.0032505123402e-56	-0.504569	0.494	0.681	2.10943452724651e-52
Gpm6b	1.02445288959028e-56	-1.82722	0.044	0.152	2.15401464565252e-52
Tigit	4.91786574884764e-56	-0.966536	0.193	0.347	1.0340304523527e-51
Tbc1d4	1.80687434818489e-55	-1.06476	0.152	0.3	3.79913400449355e-51
Tnfsf11	2.35250880997035e-54	-1.54906	0.055	0.168	4.94638502384366e-50
Icos	5.19260902298125e-52	-0.770126	0.234	0.402	1.09179797317204e-47
Klf2	1.52485297443364e-51	0.260052	0.904	0.822	3.20615586404416e-47
Cd82	2.51014047283849e-51	-0.571869	0.425	0.583	5.27782135819021e-47
Smco4	2.9340479467994e-50	-0.896111	0.162	0.313	6.16912921294043e-46
Tm6sf1	3.66793829211305e-50	2.20022	0.107	0.024	7.71220705299689e-46
Inpp4b	4.58530242011695e-50	-0.511216	0.451	0.625	9.64105686853791e-46
Izumo1r	7.67499047777627e-49	-0.648436	0.304	0.472	1.61374349785724e-44
Eea1	3.51548368910307e-48	-1.12334	0.136	0.267	7.39165600470811e-44
Plac8	4.19258752785929e-48	3.64837	0.071	0.008	8.81533453607694e-44
1700019D03Rik	5.44461083923117e-47	-2.00133	0.028	0.113	1.14478387505675e-42
Hif1a	7.35726308321897e-47	-0.484809	0.471	0.636	1.54693813587762e-42
Il21	1.87677402603995e-46	-2.63004	0.013	0.085	3.94610506715161e-42
Cd3e	4.40941239235427e-46	-0.166496	0.923	0.975	9.27123049616409e-42
Bcl2a1d	4.07384983459392e-45	-1.02922	0.131	0.258	8.56567666221717e-41
Syk	1.59390461835054e-44	3.15504	0.068	0.008	3.35134385054384e-40
Ptger2	1.68452421234003e-43	-1.20577	0.078	0.188	3.54188060886614e-39
Pdcd1	4.77519511340046e-43	-1.18927	0.087	0.197	1.00403252454358e-38
Ctsb	2.07904701077096e-42	-0.544755	0.398	0.538	4.37140424484702e-38
Iglc3	2.19714071298662e-42	3.75871	0.062	0.006	4.61970806312567e-38
Ms4a1	2.30658830369654e-42	3.66119	0.061	0.006	4.84983256735234e-38
Cd79a	4.04593531458404e-42	3.31253	0.072	0.011	8.50698359244441e-38
Tnfsf8	5.2674626882529e-42	-0.993392	0.148	0.272	1.10753670483205e-37
Cd40lg	1.29231828351878e-41	-0.829921	0.157	0.292	2.71722842292659e-37
Tiam1	1.64646038073068e-41	-0.962448	0.112	0.233	3.46184759652432e-37
AW112010	6.34659658948046e-41	-0.387404	0.611	0.742	1.33443539890416e-36
Ass1	1.51626176988159e-40	-0.517436	0.375	0.542	3.18809199735302e-36
Rac2	1.80494691693299e-40	-0.137247	0.924	0.958	3.79508138754329e-36
Lat2	2.72370649253574e-40	3.04554	0.064	0.008	5.72686527120565e-36
Kcnc1	8.07640401076586e-40	3.2165	0.064	0.009	1.69814470730363e-35
Hnrnpll	8.38535270340085e-40	-0.908344	0.121	0.242	1.76310425941706e-35
Ctsh	1.26069141977349e-38	2.87254	0.064	0.009	2.65072977921575e-34
Mzb1	1.58152663085314e-38	3.35856	0.065	0.01	3.32531789403182e-34
Rnf130	1.62047640791008e-38	1.54673	0.126	0.044	3.40721369527173e-34
Cd24a	5.47523571495445e-38	2.4772	0.077	0.016	1.15122306142632e-33
Lag3	9.89244779188435e-38	-1.36657	0.092	0.19	2.0799860727216e-33
Thy1	1.00575314084925e-37	-0.311015	0.665	0.795	2.11469655394963e-33
Mef2c	1.02355047237757e-37	2.98534	0.06	0.008	2.15211722322107e-33
Fxyd5	1.50222198892977e-37	-0.154833	0.924	0.966	3.15857195392372e-33
Iglc2	1.76705425633051e-37	3.11124	0.068	0.012	3.71540827936053e-33
Pkig	4.32642209384666e-37	2.71408	0.073	0.014	9.09673509452199e-33
Lcp2	1.19150085736687e-36	-0.479357	0.4	0.553	2.50524970269958e-32
Cd79b	3.61988610101702e-36	2.57727	0.087	0.023	7.61117251599839e-32
H2-Ob	4.8048069618691e-36	2.61274	0.067	0.012	1.0102587118026e-31
Sdf4	6.81514368418947e-36	-0.40129	0.55	0.667	1.43295211103768e-31
Cd19	8.72736063910073e-36	3.69283	0.049	0.004	1.83501484797732e-31
Ebf1	1.34920961435505e-35	3.20573	0.053	0.006	2.83684813514292e-31
Dok3	1.66684597219857e-35	3.28413	0.051	0.005	3.50471034114472e-31
Malt1	2.70492225915772e-35	-0.542398	0.343	0.478	5.68736954210501e-31
Fcmr	2.86332884717002e-35	4.12678	0.047	0.004	6.02043523405968e-31
Blk	3.64581938885577e-35	4.07775	0.046	0.003	7.66569984700815e-31
Prkca	4.53955014942571e-35	-0.512378	0.367	0.507	9.5448581441825e-31
Bank1	4.56803329468584e-35	3.32505	0.05	0.005	9.60474680540644e-31
Fkbp1a	6.30176085736121e-35	-0.425754	0.462	0.599	1.32500823786877e-30
Angptl2	8.08567335542048e-35	-2.42818	0.012	0.067	1.70009367971071e-30
Cyp4f18	2.42182797091961e-34	4.42283	0.043	0.002	5.09213549165558e-30
Ptpn11	3.17030988478543e-34	-0.804004	0.188	0.304	6.66589356374984e-30
Lyn	5.11127541382556e-34	2.36983	0.07	0.015	1.07469676851096e-29
Zap70	6.09100573740612e-34	-0.471748	0.406	0.548	1.28069486634701e-29
Fcrla	1.19897815382468e-33	4.13833	0.043	0.003	2.52097146623177e-29
Fcer1g	1.28153817889824e-33	2.76	0.067	0.014	2.69456217495145e-29
Iglc1	1.4839537249758e-33	4.08864	0.044	0.003	3.12016110213411e-29
Timp2	1.50946741063736e-33	-0.782861	0.153	0.27	3.17380617760612e-29
Blnk	2.49001336025238e-33	3.17132	0.05	0.005	5.23550209126666e-29
Klrd1	5.83319208501164e-33	1.68649	0.102	0.034	1.22648696779455e-28
Nrn1	4.7761178809472e-32	-1.52828	0.038	0.108	1.00422654564796e-27
Pkp3	5.10308074572631e-32	-0.590557	0.26	0.388	1.07297375759641e-27
Bcl2a1b	1.27814314575579e-31	-0.544777	0.299	0.431	2.68742377826612e-27
Klrk1	1.29962615365589e-31	2.94878	0.053	0.008	2.73259395067688e-27
Cd6	1.76592016760491e-31	-0.437053	0.418	0.566	3.71302374440608e-27
Syt11	3.34971834255724e-31	-0.819368	0.12	0.223	7.04311778706084e-27
Siglecg	9.86918256789607e-31	3.50756	0.045	0.005	2.07509432672583e-26
Cxcr3	1.42839274394033e-30	-0.739427	0.178	0.287	3.00333858340893e-26
Eomes	2.06496506966613e-30	1.3814	0.14	0.064	4.34179555548e-26
Tox2	5.41443400918756e-30	-1.42993	0.042	0.111	1.13843889477178e-25
H2-Ab1	5.41851573728653e-30	2.20009	0.099	0.036	1.13929711892187e-25
Ndfip1	6.08536237559114e-30	-0.201064	0.802	0.872	1.27950829309179e-25
Cd52	1.06282809848633e-29	-0.148686	0.899	0.944	2.23470235987736e-25
Cd3d	1.83619334209886e-29	-0.19291	0.842	0.924	3.86078012109706e-25
Gm15987	2.52115487209229e-29	2.45061	0.055	0.01	5.30098023406125e-25
Ly86	3.30869563060942e-29	2.83851	0.052	0.009	6.95686343291937e-25
Ddc	4.80800099646705e-29	3.37351	0.045	0.006	1.01093028951716e-24
Ncf1	6.01047243667822e-29	3.05825	0.044	0.005	1.26376193453596e-24
Slc22a15	7.22543198965949e-29	-1.19796	0.057	0.132	1.5192193301458e-24
Agfg1	9.90197346050175e-29	-0.519808	0.292	0.417	2.0819889398051e-24
Fos	1.07321514465533e-28	0.137662	0.918	0.911	2.25654216315229e-24
Spi1	1.99685175716019e-28	2.92333	0.044	0.006	4.19858050460503e-24
Napsa	3.28717789519486e-28	2.1366	0.081	0.026	6.91162024243672e-24
Ncr1	3.82434875741092e-28	4.93599	0.033	0.001	8.04107569733219e-24
Cxxc5	4.84066039430351e-28	1.7145	0.076	0.022	1.01779725450626e-23
Cd2	6.23975637283396e-28	-0.301407	0.616	0.751	1.31197117495207e-23
Ckap4	6.94636656246865e-28	2.74098	0.047	0.007	1.46054303342466e-23
Trac	1.55960876849741e-27	-0.407917	0.402	0.553	3.27923339664266e-23
Pld4	1.67042601303532e-27	2.85947	0.046	0.007	3.51223773500806e-23
Ubash3a	1.78007576322467e-27	-0.680867	0.143	0.247	3.74278729975619e-23
Prr5	2.12178402890403e-27	3.91871	0.035	0.002	4.46126309917362e-23
Ucp2	2.32799965189367e-27	-0.194901	0.801	0.872	4.89485206807163e-23
Ly6d	4.83756591435997e-27	4.31297	0.036	0.003	1.01714660915333e-22
Pkm	5.86184574375312e-27	-0.254401	0.689	0.791	1.23251168608153e-22
Laptm5	1.32654431848345e-26	-0.15544	0.883	0.939	2.78919208404331e-22
Bcar3	1.66857998089796e-26	3.70331	0.035	0.003	3.50835626783605e-22
Nxpe3	1.94280310462395e-26	-0.657949	0.156	0.261	4.08493780778231e-22
Xcl1	2.36731438081243e-26	2.00218	0.077	0.025	4.97751521709623e-22
Plcg2	3.93678008743385e-26	2.83428	0.041	0.005	8.27747381183841e-22
Rgs10	4.27996663439105e-26	-0.387736	0.429	0.566	8.99905784547063e-22
Jun	5.03782463583978e-26	0.187778	0.845	0.807	1.05925300793167e-21
Scd1	5.36016399129213e-26	3.92335	0.035	0.003	1.12702808080908e-21
Phactr2	8.01991178301964e-26	-0.908849	0.085	0.166	1.68626665149771e-21
Sla	1.60710350376643e-25	-0.483099	0.315	0.429	3.3790958270193e-21
Gdi2	1.71810777089833e-25	-0.338409	0.518	0.638	3.61249339909083e-21
Tubb2b	1.82901851947093e-25	2.26738	0.048	0.009	3.84569433903958e-21
Spib	3.05694950414129e-25	4.14255	0.031	0.002	6.42754202740747e-21
Cd247	3.66445827195243e-25	-0.336469	0.516	0.643	7.70488996260718e-21
Lrrk1	4.42470255218824e-25	2.65816	0.045	0.008	9.30337958623099e-21
Ttc39c	4.49500060772275e-25	-0.81594	0.091	0.175	9.45118827779785e-21
Slfn2	5.06041464403082e-25	-0.383924	0.411	0.541	1.06400278305392e-20
Epcam	7.44007009167441e-25	2.04227	0.062	0.017	1.56434913747546e-20
Cerk	1.85500541072362e-24	1.51312	0.083	0.03	3.90033437658749e-20
H2-DMb1	2.10123164310235e-24	2.99169	0.038	0.005	4.418049652787e-20
Bhlhe40	2.28786257930721e-24	-0.557481	0.255	0.359	4.81045985925133e-20
Plk3	2.77739990780071e-24	-0.650889	0.154	0.252	5.83976104614178e-20
Stk39	2.81939771944344e-24	-0.703261	0.128	0.219	5.92806564490177e-20
Tcrg-V1	3.32750605551163e-24	3.47115	0.034	0.003	6.99641423231875e-20
Nfatc1	4.79031425725256e-24	-0.477267	0.316	0.427	1.00721147572992e-19
Trerf1	5.04911742251174e-24	-0.830668	0.099	0.181	1.06162742925732e-19
Tnfrsf13c	5.20104159126686e-24	1.99784	0.057	0.015	1.09357100497977e-19
Itm2c	7.39026024559903e-24	-0.406727	0.388	0.507	1.55387611923965e-19
H2-DMb2	8.9583142081037e-24	2.46794	0.063	0.019	1.88357514539588e-19
Batf	1.07931171788287e-23	-0.511378	0.256	0.365	2.26936081802053e-19
Ccr8	1.17669906430521e-23	-1.33132	0.035	0.092	2.47412745260813e-19
Trdc	1.38826805111827e-23	2.45649	0.047	0.01	2.91897240428128e-19
Lcp1	1.47913889632459e-23	-0.287697	0.583	0.691	3.11003744341209e-19
Gna13	1.80401506893075e-23	-0.361741	0.431	0.554	3.79312208393379e-19
Tnfaip8	2.19725433360448e-23	-0.540867	0.231	0.337	4.61994696183678e-19
Tox	2.66192703372808e-23	-0.443279	0.301	0.421	5.59696778111665e-19
Rnase6	2.92688348425945e-23	3.26365	0.033	0.003	6.15406521400391e-19
Plek	3.09249088956453e-23	1.21576	0.111	0.05	6.50227134439837e-19
Igkc	3.12685940160862e-23	1.50374	0.114	0.053	6.57453457782228e-19
Zdhhc2	3.40548250031618e-23	-0.836882	0.08	0.155	7.16036750516479e-19
Itgax	4.67143500502526e-23	3.49115	0.033	0.003	9.82215924156612e-19
AC133103.1	5.700412281623e-23	2.69132	0.039	0.006	1.19856868633405e-18
Tyrobp	6.97183523266857e-23	2.08612	0.06	0.017	1.46589807602089e-18
Klre1	8.1147644002442e-23	2.74054	0.04	0.007	1.70621036279535e-18
Il6ra	9.74138686722846e-23	-0.474394	0.252	0.368	2.04822400270346e-18
Itga4	1.14739005546226e-22	-0.376728	0.403	0.52	2.41250233061495e-18
Susd3	1.38210963462657e-22	-0.69357	0.127	0.214	2.90602371776583e-18
Igflr1	3.23497499678177e-22	-0.664688	0.127	0.215	6.80185842823334e-18
Wdfy4	3.449806139157e-22	2.90303	0.034	0.004	7.25356238819151e-18
Dst	3.46774396914904e-22	-0.89429	0.071	0.14	7.29127846953278e-18
Rab30	3.6216761185933e-22	3.9965	0.028	0.002	7.61493620695428e-18
Gas7	3.82437123171e-22	3.03248	0.031	0.003	8.04112295179345e-18
Nt5e	4.50785463776384e-22	-0.880414	0.067	0.135	9.47821516136224e-18
Tcf4	4.78488524582847e-22	1.72928	0.065	0.021	1.00606997178789e-17
Sh2d1a	9.00243935145785e-22	-0.423396	0.328	0.444	1.89285289803753e-17
Gimap4	9.44240863747072e-22	-0.354882	0.409	0.533	1.98536084011459e-17
Esm1	1.04744615039793e-21	-0.891267	0.07	0.139	2.20236027582669e-17
Tnfrsf18	1.06722632931942e-21	-0.373097	0.394	0.512	2.24395008002702e-17
Ptprk	1.14997701365118e-21	2.93859	0.04	0.007	2.41794166890297e-17
H2-Aa	1.18772006243094e-21	1.91024	0.112	0.055	2.4973002032673e-17
Itgb1	1.36957309377098e-21	-0.388619	0.414	0.512	2.87966438696287e-17
Hck	1.49128388900938e-21	3.27273	0.029	0.003	3.13557350503111e-17
Fyn	1.50845390293907e-21	-0.300927	0.542	0.673	3.17167517631968e-17
Rassf4	1.63713482285748e-21	2.44097	0.043	0.009	3.44223967854013e-17
Stx6	2.12927280999309e-21	-0.615868	0.159	0.25	4.47700901029147e-17
Slamf6	2.53116678946322e-21	-0.403958	0.343	0.457	5.32203129152536e-17
Fgd2	2.88822133706614e-21	3.63098	0.028	0.002	6.07277418331527e-17
Lck	3.57646049354473e-21	-0.186553	0.803	0.896	7.51986583372715e-17
Coro1b	3.79369753775475e-21	-0.373634	0.389	0.5	7.97662844288314e-17
Ccn4	4.17420836835826e-21	-1.91762	0.012	0.05	8.77669051531007e-17
Sell	4.83362771687193e-21	0.532626	0.351	0.265	1.01631856374949e-16
Clip3	5.3405510609593e-21	-2.29959	0.008	0.041	1.1229042660773e-16
H2-Eb1	6.53584669450264e-21	1.73393	0.115	0.058	1.37422712598612e-16
Vsir	7.01545401887942e-21	-0.407289	0.342	0.452	1.47506936200959e-16
Hepacam2	7.02012833844576e-21	4.18833	0.024	0.001	1.47605218444161e-16
AU020206	7.7033643731793e-21	-0.732318	0.114	0.192	1.61970939310468e-16
Themis	7.7245330823409e-21	-0.529849	0.192	0.291	1.624160325893e-16
Abracl	8.07911204865517e-21	-0.309342	0.503	0.616	1.69871409935024e-16
Smpdl3a	8.39553078421329e-21	-0.410461	0.337	0.448	1.76524430268869e-16
Dennd5b	8.46205006834504e-21	3.05065	0.029	0.003	1.77923064737023e-16
Gpr68	9.04399394372438e-21	-0.849518	0.077	0.145	1.90159016660749e-16
Trps1	1.16842185907551e-20	-0.921828	0.065	0.129	2.45672380089216e-16
Cd180	1.22715969487488e-20	4.28969	0.025	0.001	2.58022597444393e-16
Ldha	1.23050839024109e-20	-0.20583	0.726	0.812	2.58726694132091e-16
Zgpat	1.23982243859155e-20	-0.355837	0.402	0.526	2.60685065938259e-16
Pip4k2a	1.96624735114195e-20	-0.427691	0.288	0.397	4.13423168051107e-16
Il5ra	2.53756127992718e-20	4.63747	0.023	0.001	5.33547634717489e-16
Tspan32	2.81014240562086e-20	-0.368508	0.372	0.49	5.90860542205842e-16
Ptprm	3.04569335998858e-20	3.86744	0.028	0.003	6.40387485871199e-16
Ctla2b	3.09951802270564e-20	1.56769	0.069	0.025	6.51704659454089e-16
Itgb2	4.23748514714599e-20	-0.31154	0.494	0.599	8.90973627038915e-16
Srgn	4.82499022731798e-20	-0.133595	0.895	0.931	1.01450244519588e-15
Ctla2a	4.97478626877043e-20	0.788674	0.238	0.164	1.04599856087167e-15
Vamp8	6.25703635974993e-20	-0.318137	0.459	0.566	1.31560446500102e-15
Tmem65	6.29352406405977e-20	-0.863321	0.079	0.145	1.32327636970921e-15
A430093F15Rik	8.64804610847788e-20	-0.965012	0.058	0.118	1.81833817476856e-15
Sdc1	9.06262606979685e-20	3.31341	0.027	0.002	1.90550775743549e-15
Tbc1d9	1.0331408034539e-19	3.75585	0.025	0.002	2.17228185334218e-15
Trim8	1.15811494259568e-19	-0.517304	0.198	0.293	2.43505247830169e-15
Frmd8	1.50261923631137e-19	-0.424888	0.263	0.373	3.1594072062683e-15
Nrip1	1.56996563039025e-19	-0.383387	0.352	0.461	3.30100973445853e-15
Lat	1.5938816250293e-19	-0.179092	0.816	0.912	3.35129550478661e-15
Arl5a	1.68226858763399e-19	-0.685634	0.132	0.21	3.53713793235923e-15
Samsn1	1.75170147205409e-19	-0.581163	0.16	0.246	3.68312751514093e-15
Lrrfip1	1.80793077968099e-19	-0.339011	0.419	0.532	3.80135525735725e-15
Ptpn7	1.88220206833244e-19	-0.549473	0.185	0.275	3.95751806887578e-15
Atp8b4	1.91665095278611e-19	1.5453	0.066	0.024	4.02995029332807e-15
Trgv2	1.99616166364478e-19	1.75234	0.055	0.017	4.19712951397952e-15
A630023P12Rik	2.8016803261097e-19	-0.67594	0.102	0.176	5.89081305367826e-15
H2-Eb2	4.25855609351259e-19	3.58563	0.024	0.002	8.95404004221958e-15
Sept9	4.25942291503701e-19	-0.323614	0.445	0.565	8.95586262115681e-15
Sntb1	4.49960355023556e-19	-0.451351	0.211	0.314	9.46086642472529e-15
Hpcal1	5.12639667539662e-19	-0.493628	0.192	0.287	1.07787616496889e-14
Chst2	6.25168677747862e-19	-1.82574	0.012	0.047	1.31447966183265e-14
Slamf7	6.53351331801272e-19	1.21283	0.109	0.055	1.37373651024536e-14
Itgb8	8.056256492734e-19	-1.42479	0.022	0.063	1.69390849016225e-14
Pou2af1	8.88713038761719e-19	1.36378	0.079	0.033	1.86860803530039e-14
I730030J21Rik	1.1311653254326e-18	-0.889897	0.061	0.12	2.37838821325457e-14
Fcgr2b	1.38101048218599e-18	2.92711	0.029	0.004	2.90371263984426e-14
Arid5b	1.45911123389074e-18	-0.420098	0.283	0.384	3.06792728037866e-14
Slfn1	1.68700111758069e-18	-0.489741	0.17	0.261	3.54708854982517e-14
Pirb	2.12343974702847e-18	3.47684	0.025	0.002	4.46474441210207e-14
Utrn	2.58884335174161e-18	-0.322221	0.423	0.541	5.4433020313719e-14
Itgal	2.62033557547105e-18	-0.407215	0.305	0.407	5.50951758098543e-14
Klra1	2.85744350739861e-18	4.10616	0.023	0.001	6.00806071865631e-14
Cbfa2t3	3.07396564899071e-18	2.30834	0.032	0.005	6.46332017356787e-14
Klrc1	3.34698666896956e-18	1.74339	0.048	0.014	7.03737417017539e-14
Aebp2	4.21641541954916e-18	-0.40656	0.284	0.383	8.86543506114407e-14
Myl12b	5.28536414259403e-18	-0.123819	0.869	0.918	1.11130066462182e-13
Tesc	5.69488101148652e-18	-0.489115	0.163	0.252	1.19740568147515e-13
Mbnl1	7.16092077674885e-18	-0.16386	0.815	0.885	1.50565520251921e-13
Ptpn1	7.9314340390534e-18	-0.308242	0.466	0.571	1.66766332105137e-13
Bcl11a	8.49732837868008e-18	2.97231	0.026	0.003	1.78664826490127e-13
Iglv3	8.60029594042814e-18	3.99184	0.022	0.001	1.80829822443442e-13
Rnf19a	8.85249478424962e-18	-0.392696	0.279	0.386	1.86132555333632e-13
Cyfip1	9.20365445085769e-18	-0.74532	0.09	0.155	1.93516038483734e-13
Plcg1	1.11695221130876e-17	-0.435745	0.235	0.332	2.34850371949781e-13
Acot7	1.17514320646345e-17	-0.525573	0.155	0.238	2.47085610591005e-13
Klra6	1.20363330370643e-17	5.67902	0.019	0	2.53075938437315e-13
Atxn1	1.49504411915574e-17	-0.725772	0.102	0.169	3.14347976493686e-13
Lbh	1.59411354622193e-17	-0.378695	0.351	0.452	3.35178314228622e-13
Tmem154	1.59674990931986e-17	-0.738918	0.097	0.163	3.35732635933594e-13
Ciita	1.76258220496451e-17	2.923	0.028	0.004	3.70600534415839e-13
Mrps6	1.96258458401332e-17	-0.318982	0.425	0.526	4.1265303463464e-13
BC028528	2.35216078565273e-17	3.35342	0.023	0.002	4.94565326791343e-13
Stat1	2.51121203768345e-17	-0.29061	0.47	0.578	5.28007443043322e-13
Plbd1	2.64817317120991e-17	2.35049	0.033	0.007	5.56804890978596e-13
Sept7	2.76193542460195e-17	-0.316087	0.443	0.543	5.80724542376806e-13
Ly6a	2.8824183287834e-17	0.353868	0.482	0.41	6.06057277809998e-13
Galm	4.22883491062192e-17	-1.21103	0.028	0.069	8.89154828307365e-13
Gm35019	5.86328889275212e-17	3.99685	0.02	0.001	1.23281512259006e-12
S100a4	6.0889455880537e-17	-0.505347	0.207	0.29	1.28026169934417e-12
Gstp3	6.10907387903356e-17	-0.449989	0.201	0.291	1.2844938738056e-12
Rinl	6.74624980083793e-17	-0.321372	0.393	0.512	1.41846648312418e-12
Cacna1e	6.78490320964957e-17	3.3393	0.022	0.002	1.42659374886092e-12
Ccng1	7.35197527613129e-17	-0.428187	0.25	0.344	1.54582632155936e-12
Lyl1	8.32925210922385e-17	2.80396	0.026	0.003	1.75130854848541e-12
Smagp	8.42216793538953e-17	2.49818	0.025	0.003	1.770845030095e-12
Fbn2	1.31154995191562e-16	-3.72083	0.002	0.022	2.75766492889778e-12
Scimp	2.08156653903474e-16	3.03414	0.022	0.002	4.37670180497445e-12
Gata3	2.32102687903828e-16	-0.49572	0.157	0.237	4.88019111586589e-12
Ncf2	2.43590695456594e-16	1.95347	0.038	0.01	5.12173796267034e-12
Rbl2	2.7018621362426e-16	-0.396931	0.253	0.348	5.68093532766369e-12
Ech1	2.7393293989876e-16	-0.422331	0.263	0.352	5.75971399431133e-12
Sox5	2.76454541604364e-16	3.62939	0.021	0.002	5.81273319177335e-12
Rap1gds1	3.27620111679712e-16	-0.47443	0.173	0.257	6.88854046817763e-12
Myb	3.38961537510006e-16	1.35901	0.087	0.043	7.1270052876854e-12
Prkar1a	3.5184235578314e-16	-0.241472	0.592	0.694	7.39783737269629e-12
Lrba	3.76992262470309e-16	-0.590572	0.112	0.181	7.92663931070072e-12
Bend5	3.82470148408051e-16	2.41831	0.03	0.006	8.04181734042769e-12
March1	4.13463929944457e-16	3.04436	0.022	0.002	8.69349259101215e-12
Rap1a	4.37586206503553e-16	-0.288425	0.459	0.557	9.20068757794371e-12
Gapdh	4.70390103701278e-16	-0.262214	0.523	0.626	9.89042232042307e-12
Aprt	5.38149990956894e-16	-0.331806	0.368	0.473	1.13151417098597e-11
1810046K07Rik	5.63615636627346e-16	5.05462	0.017	0	1.18505823757266e-11
Gm3839	6.03066020839508e-16	-0.447187	0.241	0.326	1.26800661541715e-11
Rgs1	6.21695243192724e-16	-0.282777	0.467	0.577	1.30717641833702e-11
Rab8b	6.53223362230483e-16	-0.429522	0.209	0.297	1.37346744142581e-11
Haao	6.82063326115615e-16	3.46826	0.02	0.001	1.43410634949069e-11
Bhlhe41	6.91065232466078e-16	3.14003	0.022	0.002	1.45303375778318e-11
Vamp5	6.94061933120743e-16	-0.503192	0.15	0.227	1.45933462057967e-11
Nrp1	7.3667024837728e-16	-0.555314	0.137	0.209	1.54892286423807e-11
Samhd1	8.66086305676028e-16	-0.268024	0.493	0.603	1.82103306631442e-11
B630019A10Rik	8.91837192791506e-16	-1.13806	0.03	0.07	1.87517688156342e-11
Diras2	9.55404129563694e-16	5.32954	0.017	0	2.00883272282062e-11
Rhob	1.0269247361267e-15	0.695744	0.205	0.142	2.15921195018e-11
Pax5	1.12721373850637e-15	2.57505	0.024	0.003	2.37007960658349e-11
Klf4	1.18542354455024e-15	0.581831	0.261	0.192	2.49247154477134e-11
Msi2	1.22653622297462e-15	-0.513423	0.178	0.254	2.57891506242644e-11
Ier2	1.28073131073981e-15	0.138542	0.804	0.788	2.69286565396152e-11
BE692007	2.05124734432911e-15	-0.551268	0.138	0.21	4.31295266618639e-11
M6pr	2.08116147829836e-15	-0.338837	0.35	0.446	4.37585012427013e-11
Map2k3	2.19196952135229e-15	-0.511773	0.169	0.245	4.60883511559532e-11
Cd44	2.37667875823992e-15	-0.416736	0.25	0.335	4.99720475707525e-11
Aldh3b1	2.62633651329078e-15	3.6689	0.018	0.001	5.5221351528452e-11
Cd160	2.92725451300582e-15	1.92778	0.043	0.013	6.15484533904603e-11
Heg1	3.05585810713579e-15	-0.578596	0.118	0.185	6.42524725606372e-11
Slc7a7	3.08571931840367e-15	2.59232	0.023	0.003	6.48803343887556e-11
Scamp3	3.22721139286428e-15	-0.338874	0.348	0.444	6.78553467463643e-11
Stk17b	3.27795331237593e-15	-0.153216	0.805	0.878	6.89222463460164e-11
Ptpn13	3.3422152085202e-15	-0.697936	0.07	0.126	7.02734169743458e-11
Gm30211	3.62315504716606e-15	1.46986	0.047	0.016	7.61804580217135e-11
Casp4	3.84318793926096e-15	-0.727188	0.09	0.148	8.0806869610901e-11
Rab27a	4.43248109244168e-15	-0.64802	0.082	0.14	9.31973474496787e-11
Plscr1	4.44722294994398e-15	-0.720849	0.085	0.143	9.35073097455221e-11
Psmb9	5.108077575552e-15	-0.258837	0.512	0.607	1.07402439103556e-10
Cdk17	5.42167854346985e-15	-0.350579	0.296	0.395	1.13996213054997e-10
Neb	5.99183270902024e-15	-1.67397	0.014	0.045	1.2598427453986e-10
Il2rg	6.15261407177309e-15	-0.157066	0.776	0.843	1.29364863473101e-10
Ptprc	6.88284392954993e-15	-0.147638	0.824	0.889	1.44718676462717e-10
Il21r	6.92748784222386e-15	-0.311108	0.375	0.473	1.45657359370599e-10
Tnks2	7.3494080545169e-15	-0.332021	0.337	0.432	1.54528653754272e-10
Lasp1	8.23992864275481e-15	-0.414691	0.215	0.3	1.73252739642563e-10
Rasa1	9.40459201001668e-15	-0.531154	0.153	0.224	1.97740951602611e-10
Adk	1.11718357734759e-14	-0.424027	0.227	0.309	2.34899018973105e-10
Cd28	1.38638402677657e-14	-0.242373	0.552	0.664	2.91501105470042e-10
Ramp1	1.61526926620055e-14	-0.328898	0.361	0.454	3.39626515911327e-10
Pstpip1	1.98832113916713e-14	-0.362141	0.28	0.372	4.18064402721281e-10
Adap1	2.16370863908126e-14	-0.899582	0.047	0.093	4.54941378453225e-10
Mtus1	2.31665141285966e-14	-1.15464	0.027	0.063	4.87099126067873e-10
Shld1	2.48615301753401e-14	-0.620767	0.095	0.154	5.227385334667e-10
Lmo2	2.52552712654182e-14	2.06475	0.031	0.008	5.31017333626684e-10
Serpinb6a	2.54728121949774e-14	-0.572687	0.128	0.194	5.35591349211594e-10
Sik3	2.56162395284784e-14	-0.441797	0.176	0.254	5.38607052325787e-10
Itgav	2.56687779062818e-14	-0.526734	0.155	0.225	5.3971172425748e-10
Tec	2.72916759060065e-14	1.03756	0.083	0.042	5.73834777599693e-10
Atp1a1	3.03340739936561e-14	-0.308724	0.369	0.467	6.37804239790614e-10
Adgrb2	3.03556778957144e-14	2.06735	0.028	0.006	6.38258483435292e-10
Uhrf2	3.0727882817767e-14	-0.395122	0.245	0.33	6.46084464126369e-10
Psme2	3.30479057239592e-14	-0.211865	0.64	0.727	6.94865265751966e-10
Adam10	3.3413565831003e-14	-0.512262	0.159	0.229	7.02553635162668e-10
Ddx24	4.31245194656577e-14	-0.256462	0.491	0.595	9.06736146284919e-10
Slamf9	4.36901326347775e-14	2.73594	0.019	0.002	9.18628728778832e-10
Ikzf2	4.41728802424796e-14	-0.389363	0.252	0.334	9.28778979978377e-10
Morrbid	4.67142015861138e-14	-0.945202	0.041	0.083	9.82212802549629e-10
Rapgef3	4.71335329210723e-14	3.1902	0.02	0.002	9.91029663198466e-10
Nedd4	5.05481436691128e-14	1.83392	0.036	0.01	1.06282526878676e-09
Rilpl2	5.18222694047798e-14	-0.40274	0.282	0.36	1.0896150365049e-09
Adipor2	5.40727980795607e-14	-0.411717	0.207	0.288	1.13693465242084e-09
Ugcg	5.96383097235963e-14	0.522369	0.283	0.223	1.25395510024834e-09
Jak3	6.59954090042729e-14	-0.44614	0.187	0.262	1.38761946972384e-09
Prr13	6.99572120452677e-14	-0.274867	0.463	0.548	1.4709203404638e-09
Tmem126a	7.40056555673693e-14	-0.513802	0.143	0.211	1.55604291395951e-09
Crtam	7.40101395867499e-14	0.999676	0.089	0.047	1.556137194951e-09
Pde2a	7.82919784860615e-14	0.675741	0.2	0.142	1.64616713964793e-09
1600014C10Rik	7.90054981295285e-14	-0.478319	0.144	0.213	1.66116960367147e-09
Gm8369	9.03619893192979e-14	-0.244731	0.5	0.611	1.89995118742756e-09
Chsy1	9.11397816780378e-14	0.853758	0.098	0.053	1.91630504956242e-09
Hivep3	9.13358913960276e-14	-0.706396	0.066	0.116	1.92042845249288e-09
Cap1	9.26426611860651e-14	-0.227108	0.571	0.667	1.9479045940982e-09
Pbxip1	9.30977311158251e-14	-0.357681	0.27	0.357	1.95747289444134e-09
Srpk3	9.92327462534699e-14	3.59485	0.018	0.002	2.08646772272546e-09
Runx2	1.01895830895288e-13	-0.617196	0.099	0.158	2.14246174040432e-09
Orai1	1.06508655789498e-13	-0.324148	0.333	0.427	2.23945099662998e-09
Fcrl5	1.1151843157203e-13	4.42374	0.015	0.001	2.3447865422335e-09
Aldoa	1.17581283143782e-13	-0.186289	0.682	0.761	2.47226405938117e-09
Acap1	1.19566696976809e-13	-0.303279	0.377	0.475	2.51400937063439e-09
Rsu1	1.23368725585832e-13	-0.509006	0.162	0.229	2.5939508241677e-09
Rora	1.26595049356047e-13	-0.366812	0.236	0.319	2.66178750776025e-09
Lpar3	1.31586369561233e-13	-2.88354	0.002	0.021	2.76673500639449e-09
Nsd2	1.35529452291874e-13	-0.807136	0.055	0.102	2.84964226388895e-09
Clec2g	1.35629429079325e-13	4.09233	0.014	0	2.85174437582188e-09
Snx2	1.38169898646098e-13	-0.418212	0.219	0.297	2.90516028893286e-09
Trbv15	1.41286039008345e-13	-0.906878	0.064	0.11	2.97068025618946e-09
Plaat3	1.51269963401217e-13	-0.330418	0.321	0.414	3.18060225047398e-09
Pdia3	1.5188589385838e-13	-0.219768	0.572	0.665	3.1935528042663e-09
Uba1	1.56498257365543e-13	-0.348734	0.306	0.39	3.29053235936791e-09
H1f0	1.69930026482068e-13	-0.547863	0.129	0.193	3.57294873681197e-09
Spry2	1.92355333521878e-13	4.49213	0.015	0.001	4.04446324263102e-09
Mrpl33	2.23343792668316e-13	-0.285421	0.393	0.489	4.69602658464401e-09
Atxn10	2.36030243731133e-13	-0.362681	0.267	0.354	4.9627719046908e-09
Rbm47	2.67525456688174e-13	1.736	0.029	0.007	5.62499025232556e-09
Psma4	2.89776545764854e-13	-0.356014	0.27	0.352	6.09284165125182e-09
Stat5b	3.25732354786589e-13	-0.307682	0.318	0.416	6.84884849174283e-09
Trf	3.31557115929286e-13	2.36653	0.022	0.004	6.97131991952916e-09
Stat4	3.47701240295505e-13	-0.337276	0.292	0.381	7.31076627845328e-09
Nt5dc1	3.69805660271447e-13	-0.469085	0.149	0.218	7.77553381286744e-09
Fbxo33	3.78959124683112e-13	-0.338812	0.265	0.352	7.96799455558711e-09
Gpr45	3.85821221196565e-13	-1.93145	0.008	0.03	8.11227699687898e-09
Kctd12	4.10646994328363e-13	1.00424	0.075	0.037	8.63426370274816e-09
Tcrg-V4	4.2430835288106e-13	3.49389	0.017	0.001	8.92150742767716e-09
Rab10	4.25170872530717e-13	-0.320058	0.334	0.423	8.93964276583086e-09
Hhex	4.45520008111135e-13	1.89324	0.028	0.007	9.36750369054472e-09
Sirt2	4.54341246195431e-13	-0.443064	0.172	0.243	9.55297904250512e-09
Csf1	4.77677331029965e-13	-1.03228	0.033	0.07	1.0043643562236e-08
Art2b	4.82765018735024e-13	-0.698104	0.074	0.125	1.01506172839226e-08
Lypla1	5.4406775309141e-13	-0.45225	0.174	0.245	1.14395685765e-08
Icosl	5.46924810985429e-13	2.35484	0.022	0.004	1.14996410757796e-08
Lmnb1	5.61595051572113e-13	-0.392072	0.22	0.299	1.18080975543553e-08
Cd72	5.63787594055698e-13	1.78015	0.034	0.01	1.18541979526151e-08
Mdfic	6.06412018426178e-13	-0.638038	0.085	0.138	1.27504190994288e-08
Tmem173	6.3285578329059e-13	-0.390512	0.222	0.301	1.33064256994679e-08
Zbtb7b	6.41263099160603e-13	-0.589495	0.091	0.146	1.34831979229508e-08
Sirpa	7.0397924026511e-13	2.20517	0.018	0.002	1.48018675058142e-08
Tspan31	7.26250315832748e-13	-0.693851	0.095	0.149	1.52701391406994e-08
Dusp4	7.64695315879201e-13	-0.635246	0.092	0.146	1.60784837116761e-08
Skap1	8.4989703522516e-13	-0.183452	0.719	0.82	1.78699350626442e-08
Btk	8.58539065959287e-13	2.20754	0.023	0.004	1.805164240086e-08
Gab2	8.65676890994306e-13	2.58772	0.02	0.003	1.82017223100463e-08
Dgka	8.69468103508274e-13	-0.209356	0.609	0.71	1.8281436344365e-08
Pomp	8.98826776131262e-13	-0.285372	0.388	0.478	1.88987317949359e-08
Csf2rb	9.31380296397868e-13	2.38408	0.021	0.003	1.95832021120616e-08
Ramp3	9.53312953581639e-13	-0.452496	0.116	0.178	2.00443581620075e-08
Gimap1	1.03100718192621e-12	-0.254543	0.47	0.563	2.16779570071806e-08
1500004A13Rik	1.04199708692511e-12	-0.894962	0.035	0.072	2.19090307496873e-08
Galnt6	1.12721700416816e-12	-0.394578	0.181	0.256	2.37008647296397e-08
Psmc5	1.19192022619951e-12	-0.393823	0.23	0.306	2.50613146760709e-08
Picalm	1.20223363184159e-12	-0.346957	0.229	0.313	2.52781643431012e-08
Zan	1.21515038961045e-12	-1.91856	0.008	0.031	2.55497520919493e-08
Cflar	1.34205026957222e-12	-0.399537	0.198	0.271	2.82179489680254e-08
Bfsp2	1.34695541819592e-12	5.55777	0.013	0	2.83210846229875e-08
Raf1	1.36185735392292e-12	-0.418014	0.208	0.282	2.86344127235832e-08
Cd244a	1.36976532655253e-12	2.63199	0.019	0.003	2.88006857560935e-08
Gpi1	1.37011919177742e-12	-0.202518	0.593	0.678	2.88081261263121e-08
Pakap.1	1.47437782526529e-12	1.36129	0.05	0.02	3.1000268154028e-08
Spn	1.51145337888337e-12	-0.343092	0.268	0.352	3.17798187444017e-08
Gm26740	1.7030849176639e-12	-0.347612	0.247	0.329	3.58090634788012e-08
Capg	1.81699660875578e-12	-0.396802	0.209	0.282	3.8204170695699e-08
Casp3	1.98559390382122e-12	-0.584344	0.12	0.178	4.1749097421745e-08
Snn	1.98990351700636e-12	1.60531	0.042	0.015	4.18397113485757e-08
Csrp1	2.03566669484832e-12	-0.565042	0.113	0.17	4.28019279258808e-08
Clnk	2.04516464706049e-12	5.23311	0.013	0	4.3001631869094e-08
Themis2	2.11716985580441e-12	1.96017	0.028	0.007	4.45156133881434e-08
A630001G21Rik	2.16778363604338e-12	1.0454	0.08	0.042	4.55798187314482e-08
Sri	2.17737636713247e-12	-0.193333	0.641	0.733	4.57815154953273e-08
Gucy2g	2.26036648484305e-12	-5.96917	0	0.013	4.752646571031e-08
Trib2	2.28502607360748e-12	-0.365099	0.19	0.267	4.8044958223671e-08
Tgfbr3	2.41147148018206e-12	-0.470785	0.133	0.197	5.0703599342308e-08
Sntb2	2.45892411752623e-12	-0.591665	0.077	0.128	5.17013384951066e-08
Gm47015	2.46437303662652e-12	-0.564807	0.091	0.144	5.18159074681093e-08
Tnfrsf1b	2.52161174126978e-12	-0.496898	0.15	0.213	5.30194084719385e-08
Klrb1a	2.58806088411005e-12	2.30373	0.024	0.005	5.44165681492979e-08
Mthfd2	2.59464053260345e-12	-0.445836	0.156	0.222	5.45549118385201e-08
Rbck1	2.59496908035728e-12	-0.306883	0.335	0.422	5.45618198835923e-08
Cox14	2.62192207684326e-12	-0.31744	0.304	0.389	5.51285335877064e-08
Sostdc1	2.63266184655696e-12	-2.51039	0.004	0.022	5.53543479857067e-08
Camk4	2.75715962195331e-12	-0.322513	0.261	0.35	5.79720382111903e-08
Atp5g3	2.90163724652412e-12	-0.145302	0.748	0.813	6.10098247454161e-08
Rbpj	3.11259277940421e-12	-0.703409	0.082	0.131	6.54453757797529e-08
Sh3kbp1	3.41190370951585e-12	-0.24725	0.473	0.574	7.17386873962802e-08
Med14	3.48967435803133e-12	-0.542144	0.113	0.17	7.33738930519667e-08
Xlr4b	3.49756302247914e-12	-0.362092	0.227	0.307	7.35397601106463e-08
Nfam1	3.49882965396626e-12	2.75546	0.018	0.002	7.35663923042947e-08
Stat3	3.97600450171798e-12	-0.266811	0.427	0.52	8.35994706531223e-08
Phf6	4.31130368334547e-12	-0.386394	0.198	0.271	9.06494712460219e-08
Ccr7	4.5398850031153e-12	-0.347782	0.273	0.35	9.54556220755023e-08
C1qtnf6	4.55587163953105e-12	-1.19482	0.021	0.051	9.57917570927799e-08
Txndc17	4.78654225981767e-12	-0.339847	0.289	0.366	1.00641837554926e-07
Iglv1	4.78678700758604e-12	2.54773	0.025	0.006	1.00646983621504e-07
Eva1b	5.226510766654e-12	-0.43668	0.135	0.199	1.09892615379667e-07
Ebp	5.33568392928792e-12	-0.473447	0.176	0.239	1.12188090297208e-07
Ms4a6c	5.34319942660336e-12	-0.687161	0.073	0.12	1.12346111143762e-07
Trp53inp1	5.35976611611296e-12	-0.377747	0.197	0.27	1.12694442357391e-07
Fnbp1	5.83874329955087e-12	-0.33379	0.275	0.355	1.22765416616357e-07
Zswim6	6.0851643954135e-12	-0.442798	0.152	0.216	1.27946666577964e-07
Lpxn	7.6097685257561e-12	-0.375156	0.206	0.278	1.60002993022548e-07
Fyb	7.95949491400082e-12	-0.177949	0.694	0.793	1.67356340061781e-07
Dynlrb1	8.47123264705878e-12	-0.331425	0.263	0.343	1.78116137637058e-07
Mcm6	8.51933622339989e-12	-0.417381	0.194	0.262	1.79127563433206e-07
Usp38	9.49682276173655e-12	-0.392994	0.18	0.249	1.99680195388273e-07
Dcaf15	9.65197998643895e-12	-0.398633	0.168	0.237	2.02942531194865e-07
Myh9	9.713490718718e-12	-0.130736	0.813	0.872	2.04235855851765e-07
Plekhb2	9.71737165521881e-12	-0.495825	0.12	0.177	2.04317456422631e-07
Dennd2d	9.72415256237021e-12	-0.302426	0.31	0.394	2.04460031776396e-07
Atp2b4	1.00568481882007e-11	-0.543148	0.105	0.159	2.11455290005108e-07
Casp1	1.05618897829211e-11	-0.518614	0.122	0.179	2.220742945757e-07
Lax1	1.10065975850116e-11	-0.41643	0.187	0.254	2.31424720822454e-07
2310001H17Rik	1.15157864826936e-11	-0.478311	0.143	0.203	2.42130926585116e-07
Glrx	1.15773541305933e-11	-0.371674	0.244	0.319	2.43425447949854e-07
Rgs16	1.20602288652144e-11	-0.376573	0.206	0.277	2.53578372119998e-07
Aldh2	1.34844023593402e-11	1.19408	0.083	0.046	2.83523044007487e-07
Rab11fip4	1.50822367846789e-11	-0.677585	0.054	0.096	3.17119110634659e-07
Mink1	1.56498727674942e-11	-0.403123	0.176	0.244	3.29054224809333e-07
Ier5	1.57038465275058e-11	0.111603	0.788	0.78	3.30189077087337e-07
Naa10	1.61841748889181e-11	-0.33486	0.271	0.351	3.40288461214392e-07
Cct8	1.89538672804712e-11	-0.271703	0.37	0.456	3.98524013439188e-07
Il10	1.89680783092569e-11	-1.80472	0.012	0.035	3.98822814530435e-07
Tbl1x	1.90762743149087e-11	-0.426478	0.164	0.228	4.01097743745271e-07
Gpr137b	2.00115710535468e-11	1.70782	0.031	0.009	4.20763292971875e-07
Gm2a	2.13486069750991e-11	-0.328894	0.267	0.346	4.48875810258434e-07
Ccnd2	2.2293641950825e-11	-0.284165	0.365	0.449	4.68746115658047e-07
Zbp1	2.2310942550198e-11	-0.398571	0.18	0.247	4.69109878060464e-07
Cbx3	2.2343504010463e-11	-0.303963	0.283	0.367	4.69794515323996e-07
Ptms	2.31559699522573e-11	-0.41705	0.222	0.287	4.86877424216162e-07
Vmp1	2.49754073854203e-11	-0.455738	0.154	0.216	5.25132915685848e-07
Cav1	2.50912206770217e-11	3.93709	0.014	0.001	5.27568005955058e-07
Cdipt	2.53826840842552e-11	-0.313497	0.296	0.377	5.3369631555555e-07
Ifitm2	2.53835904524358e-11	-0.576029	0.048	0.088	5.33715372852915e-07
Faap20	2.82335618326365e-11	-0.452061	0.148	0.209	5.93638871093014e-07
Nkg7	2.85271088546072e-11	0.374043	0.298	0.231	5.99810990776971e-07
Fas	2.94913614376024e-11	-0.494356	0.107	0.161	6.20085365587027e-07
Chn1	3.02781648537746e-11	-2.56824	0.002	0.017	6.36628694215465e-07
St6galnac1	3.14097271630584e-11	-1.37023	0.015	0.04	6.60420923330467e-07
Arrb2	3.18323753395975e-11	-0.272783	0.378	0.465	6.69307523890377e-07
Gnaq	3.22775083290086e-11	-0.844166	0.047	0.084	6.78666890125735e-07
Plekhg2	3.26712886789006e-11	-0.495406	0.112	0.167	6.86946515762564e-07
Itm2b	3.38149774432360e-11	-0.107914	0.886	0.939	7.10993715721481e-07
Fosb	3.4723251252846e-11	0.254119	0.515	0.479	7.3009108084234e-07
Emp1	3.51442406091148e-11	-0.557022	0.088	0.138	7.38942803047248e-07
Rasal3	3.54479525849093e-11	-0.243519	0.426	0.524	7.45328651050302e-07
Stfa3	3.56912018482943e-11	-3.65769	0.001	0.014	7.50443210062236e-07
Spry1	3.70432012422394e-11	-0.606144	0.09	0.139	7.78870349319325e-07
Bmpr2	3.73590581456276e-11	-0.68006	0.047	0.085	7.85511556569966e-07
Aak1	3.79825170530792e-11	-0.357966	0.205	0.277	7.98620403558043e-07
Lims1	3.94957047205484e-11	-0.371228	0.204	0.274	8.30436687454251e-07
Slc26a2	4.11192467356383e-11	-0.769747	0.046	0.084	8.64573281863531e-07
Nab1	4.17711430311795e-11	-0.341573	0.264	0.338	8.7828005337358e-07
Rasgrp3	4.26170249558597e-11	2.51347	0.016	0.002	8.96065566721905e-07
Glo1	4.32783110580425e-11	-0.434694	0.143	0.203	9.09969768306402e-07
Cmc1	4.4801960302501e-11	-0.338819	0.222	0.296	9.42006017320386e-07
Slamf1	4.4897701727697e-11	-0.477082	0.122	0.178	9.44019076526557e-07
Tnfrsf25	4.71292072598531e-11	-0.444489	0.113	0.169	9.90938711845672e-07
Arhgap39	4.76044862764906e-11	-0.96462	0.032	0.064	1.00093192844949e-06
Npc2	5.02605663944043e-11	-0.167722	0.674	0.754	1.05677866900874e-06
Foxp1	5.02859582506091e-11	0.223733	0.542	0.509	1.05731255817731e-06
Matn2	5.33852219448921e-11	-1.45517	0.011	0.033	1.1224776766133e-06
Lrig1	5.51157173368294e-11	-0.373064	0.167	0.234	1.15886307272418e-06
F730043M19Rik	5.64322396436315e-11	-0.913321	0.034	0.068	1.186544270747e-06
Mapre2	5.70978081664993e-11	-0.335514	0.27	0.343	1.20053851450882e-06
Cox6b1	5.93019368089114e-11	-0.182572	0.628	0.71	1.24688252334417e-06
Bzw2	6.13213971779992e-11	-0.29938	0.288	0.37	1.28934369706461e-06
Dapp1	6.15839701394755e-11	-0.463331	0.145	0.202	1.29486455615261e-06
Rhog	6.19020780084126e-11	-0.223657	0.489	0.581	1.30155309220488e-06
Capn2	6.36155185821873e-11	-0.407309	0.189	0.252	1.33757989370907e-06
Arpc2	6.39069438390369e-11	-0.11151	0.86	0.912	1.34370740115959e-06
Akap13	6.79091704539656e-11	-0.144318	0.742	0.802	1.42785821796508e-06
Il7r	6.92802272885213e-11	-0.809045	0.047	0.084	1.45668605896845e-06
Gltp	7.39330828889109e-11	-0.237564	0.45	0.535	1.55451700082224e-06
Arf5	7.45789090236423e-11	-0.169323	0.664	0.738	1.5680961411311e-06
Trav5-4	7.51531679263303e-11	-0.733023	0.056	0.096	1.58017050881902e-06
Crem	7.51795480394871e-11	-0.630911	0.075	0.12	1.58072517707826e-06
Aplp1	7.88276697025866e-11	-0.997368	0.024	0.053	1.65743058316659e-06
Eaf2	7.8867824231315e-11	1.88931	0.026	0.007	1.65827487228763e-06
Msn	8.1970034577531e-11	-0.145919	0.76	0.837	1.72350194702717e-06
Fcer2a	8.21235583617778e-11	2.65423	0.017	0.003	1.72672993811474e-06
Rubcnl	8.41214244064619e-11	1.71645	0.023	0.005	1.76873706957027e-06
Cd22	8.83418145995603e-11	1.50793	0.033	0.011	1.85747499377036e-06
Pycard	8.98351407388392e-11	-0.257208	0.405	0.488	1.88887366917483e-06
Sigirr	9.02698110933524e-11	-0.396739	0.138	0.198	1.89801304804883e-06
S100a13	9.31530440781264e-11	-0.261093	0.409	0.486	1.95863590478669e-06
Rasgrp1	9.94718113416888e-11	-0.274462	0.312	0.397	2.09149430527035e-06
Itgb7	1.01783877567023e-10	-0.196098	0.583	0.671	2.14010780972422e-06
Gramd1b	1.01987551857149e-10	-0.425579	0.131	0.188	2.14439026534842e-06
Stx11	1.04279490660229e-10	-0.559681	0.095	0.144	2.19258057062198e-06
Endou	1.0460146214188e-10	3.51971	0.013	0.001	2.19935034299517e-06
Cox5a	1.06022251068693e-10	-0.215156	0.538	0.639	2.22922385097033e-06
Nup153	1.0800034095662e-10	-0.317585	0.241	0.317	2.2708151689539e-06
Hk1	1.09458766122112e-10	-0.399339	0.164	0.226	2.30148001648352e-06
Odc1	1.10155805146945e-10	-0.257874	0.433	0.508	2.31613595901967e-06
Sccpdh	1.1035883250935e-10	-1.8084	0.011	0.033	2.32040481234159e-06
Oas1a	1.12641245341577e-10	-0.689411	0.045	0.082	2.368394824552e-06
Clip1	1.13307596498549e-10	-0.348593	0.205	0.276	2.38240552397849e-06
Zfp467	1.15384752445274e-10	-0.850525	0.039	0.073	2.42607980491434e-06
Ankrd12	1.15792760452328e-10	-0.263032	0.373	0.454	2.43465858127064e-06
Penk	1.16985561881934e-10	-1.414	0.021	0.048	2.45973842412955e-06
Ppp2ca	1.18901542447694e-10	-0.238544	0.443	0.528	2.50002383150521e-06
Ddit4	1.24559641675237e-10	-0.334621	0.23	0.3	2.61899102586353e-06
Chd3	1.26749051104813e-10	-0.20583	0.542	0.644	2.6650255485298e-06
Olfm1	1.30536842323319e-10	2.71671	0.018	0.003	2.74466764669011e-06
Jak2	1.33990634526549e-10	-0.317593	0.255	0.328	2.81728708155523e-06
Arl6ip1	1.35195808115355e-10	-0.189884	0.629	0.696	2.84262706143345e-06
Ikbke	1.36487423625457e-10	-0.415905	0.136	0.195	2.86978456914886e-06
Elavl1	1.38223889055166e-10	-0.30664	0.275	0.352	2.90629549127393e-06
Il27ra	1.43987459588407e-10	-0.253801	0.38	0.473	3.02748032530586e-06
Farp1	1.46872390134945e-10	-1.23045	0.015	0.039	3.08813887497736e-06
Lsp1	1.47870099375009e-10	-0.173062	0.672	0.757	3.10911670945895e-06
Cyld	1.58300237018753e-10	-0.325183	0.233	0.306	3.3284207835563e-06
Wdr95	1.58931469177965e-10	2.17038	0.021	0.005	3.34169307093589e-06
Sgms1	1.5963739733807e-10	-0.341417	0.21	0.281	3.35653591643026e-06
Tmx1	1.68795547442178e-10	-0.458305	0.134	0.19	3.54909518051924e-06
Srpk1	1.81209638042558e-10	-0.245301	0.383	0.478	3.81011384948283e-06
Cdkn2b	1.9213485377213e-10	-2.02557	0.007	0.025	4.03982743541281e-06
Ifitm10	1.93873773948641e-10	0.889457	0.097	0.06	4.07638997104413e-06
Fam129a	2.03005437930033e-10	-0.36891	0.168	0.231	4.26839233791688e-06
Limd2	2.04080170417988e-10	-0.106889	0.866	0.915	4.29098966320862e-06
Lilrb4a	2.06703826101396e-10	-1.04669	0.037	0.069	4.34615464760796e-06
Arhgap24	2.14201788146384e-10	2.54342	0.018	0.003	4.50380679756586e-06
Kcnn4	2.21966533219023e-10	-0.265563	0.322	0.409	4.66706832746318e-06
Dock2	2.29976662342894e-10	-0.202874	0.534	0.622	4.8354893024217e-06
Agbl1	2.33153366014188e-10	3.87048	0.012	0.001	4.90228267381433e-06
Nfatc2	2.33199682938178e-10	-0.442741	0.12	0.174	4.90325653345814e-06
Nid1	2.34805289744291e-10	3.80866	0.012	0.001	4.93701602216347e-06
Igf1r	2.35296903195181e-10	-0.611816	0.062	0.103	4.94735268658188e-06
Impa2	2.38193784423332e-10	-0.613627	0.058	0.099	5.00826251128498e-06
Rflnb	2.46770776328875e-10	-0.229447	0.418	0.512	5.18860234309092e-06
Maz	2.47464488768088e-10	-0.277417	0.334	0.417	5.20318834083782e-06
Hccs	2.53359667717998e-10	-0.614932	0.072	0.115	5.32714037343863e-06
Ptprcap	2.54425559619593e-10	-0.142406	0.758	0.825	5.34955181656157e-06
Churc1	2.70492929465344e-10	-0.258468	0.378	0.457	5.68738433493833e-06
Hectd2	2.72899919380171e-10	-1.40422	0.009	0.03	5.73799370488747e-06
Kif15	2.76857746104283e-10	-1.9673	0.007	0.025	5.82121096958866e-06
Etv6	2.80384945036699e-10	-0.395906	0.148	0.207	5.89537385434164e-06
Tlk1	2.89729184624822e-10	-0.299418	0.286	0.361	6.0918458359215e-06
Oosp1	2.89916523888975e-10	3.71746	0.011	0	6.09578483128959e-06
Ccndbp1	2.96866422228764e-10	-0.347916	0.208	0.277	6.241913393782e-06
Decr1	3.0885528922059e-10	-0.855651	0.031	0.062	6.49399131115212e-06
Inpp5b	3.21026959374211e-10	-0.539088	0.094	0.141	6.74991284780215e-06
Psenen	3.21114173841331e-10	-0.207118	0.516	0.605	6.75174661918782e-06
Ttc39b	3.24690199362786e-10	-0.318484	0.244	0.316	6.82693613180195e-06
Klra4	3.25637000801255e-10	5.91381	0.01	0	6.8468435788472e-06
Dnajc1	3.55851445966957e-10	-0.339907	0.194	0.262	7.48213250290124e-06
Clint1	3.61006486050229e-10	-0.20515	0.544	0.643	7.59052237569212e-06
Wdr1	3.64195919058586e-10	-0.226978	0.463	0.548	7.65758339412582e-06
Stk26	3.69882954287406e-10	-0.378152	0.165	0.226	7.77715899684699e-06
Klrc2	3.80775358438756e-10	2.34897	0.017	0.003	8.00618268653329e-06
Asb2	3.93728997872713e-10	-0.826787	0.033	0.064	8.27854590927165e-06
Flna	4.01729557353908e-10	-0.232722	0.444	0.526	8.44676567292327e-06
Psmd10	4.05297487563489e-10	-0.533185	0.092	0.139	8.52178497350993e-06
Esd	4.345108516691e-10	-0.296072	0.292	0.37	9.13602516719449e-06
Nav2	4.41110104610805e-10	-0.788687	0.036	0.068	9.27478105954679e-06
Igfbp7	4.45556918657401e-10	-1.36446	0.01	0.03	9.36827977169051e-06
Adam19	4.47307375574733e-10	-0.44108	0.141	0.196	9.40508487883433e-06
Nfatc3	4.47846397513206e-10	-0.246147	0.356	0.444	9.41641835411268e-06
Nipal1	4.59923893414579e-10	-1.22855	0.016	0.04	9.67035978293493e-06
Nedd8	4.7005094658828e-10	-0.235153	0.434	0.52	9.88329120296517e-06
Bub3	4.81276547313075e-10	-0.335446	0.232	0.3	1.01193206838047e-05
Notch1	4.81514238317882e-10	-0.40153	0.154	0.213	1.01243183748718e-05
Atp5md	4.86007208973103e-10	-0.227854	0.462	0.546	1.02187875758685e-05
Snx8	5.06025924548062e-10	1.7741	0.02	0.004	1.06397010895475e-05
Ncoa3	5.27710486074594e-10	-0.33313	0.193	0.259	1.10956406802044e-05
Tsc22d4	5.29122343983749e-10	-0.230118	0.45	0.536	1.11253264046023e-05
Snhg18	5.32549507693182e-10	3.30274	0.012	0.001	1.11973859487568e-05
Eipr1	5.37565739774467e-10	-0.49778	0.098	0.146	1.13028572444979e-05
Nabp2	5.4406709218189e-10	-0.370421	0.182	0.245	1.14395546802164e-05
Nucb1	5.53911343095228e-10	-0.36053	0.195	0.258	1.16465398999203e-05
Sh2b1	5.551633930325e-10	-0.375989	0.16	0.22	1.16728655019014e-05
Abcb4	5.77019177443905e-10	2.57996	0.014	0.002	1.21324052249356e-05
Mllt3	6.01926987315944e-10	-0.266085	0.324	0.404	1.2656116835305e-05
Nrp2	6.29027700670685e-10	2.28726	0.017	0.003	1.32259364343018e-05
Il16	6.39011942377873e-10	-0.238433	0.407	0.492	1.34358651004372e-05
Spcs1	6.45177162726044e-10	-0.233539	0.41	0.503	1.35654950234778e-05
Axl	6.57548622240847e-10	-1.1997	0.016	0.04	1.3825617331236e-05
Zc3h12d	6.78539844209033e-10	-0.481219	0.112	0.162	1.42669787643391e-05
Arhgap31	6.83781475484281e-10	-0.725979	0.041	0.074	1.43771893035325e-05
Ahnak2	6.93965093576139e-10	3.9558	0.011	0.001	1.45913100575319e-05
Srrt	7.00232786146147e-10	-0.349601	0.187	0.25	1.47230945615089e-05
Cand1	7.23732905113607e-10	-0.450856	0.116	0.167	1.52172080629187e-05
Faah	7.53607771235734e-10	-0.388907	0.173	0.234	1.58453569980025e-05
Cd300lf	7.6264412055325e-10	3.17129	0.013	0.001	1.60353552787526e-05
Jaml	7.7771933549164e-10	1.32527	0.038	0.015	1.63523267480472e-05
Ghitm	7.89328186165813e-10	-0.256746	0.377	0.461	1.65964144423224e-05
Pdzk1ip1	7.89779420867464e-10	-1.83029	0.006	0.023	1.66059021031593e-05
Sdcbp2	8.17814830083782e-10	-0.892049	0.026	0.054	1.71953746173416e-05
Sdr39u1	8.18880659064612e-10	-0.562652	0.08	0.123	1.72177847374925e-05
Tm9sf3	8.21828584348617e-10	-0.299087	0.268	0.34	1.7279767814514e-05
Id2	8.44552719938785e-10	-0.251414	0.366	0.447	1.77575654894329e-05
Mdh2	8.77046314088331e-10	-0.20351	0.533	0.62	1.84407758000213e-05
Arnt2	8.78675965874258e-10	-1.3106	0.011	0.032	1.84750408584722e-05
Arpc4	9.01246437410852e-10	-0.191714	0.572	0.649	1.89496075930006e-05
Kcnj8	9.12271428311268e-10	2.04638	0.018	0.004	1.91814190516727e-05
Rnaset2a	9.15466695942853e-10	-0.128875	0.773	0.829	1.92486027488944e-05
Ms4a4c	9.26552502666754e-10	1.00849	0.079	0.046	1.94816929210712e-05
Ankrd33b	9.37230268265279e-10	2.88339	0.014	0.002	1.97062036205458e-05
Adcy7	9.66945866152859e-10	-0.315588	0.235	0.304	2.033100378173e-05
Tap2	1.02683228707062e-09	-0.226792	0.448	0.532	2.15901756679469e-05
3830406C13Rik	1.02925286921627e-09	-0.536646	0.1	0.147	2.16410708281412e-05
Mcm4	1.05342185171991e-09	-0.350893	0.179	0.242	2.21492478542628e-05
Acsl5	1.07952835260094e-09	-0.441412	0.127	0.179	2.26981631417873e-05
Klra9	1.086048467675e-09	3.88384	0.012	0.001	2.28352550813345e-05
Akr1a1	1.09901867244974e-09	-0.230817	0.441	0.527	2.31079666069282e-05
Neu3	1.10675048912931e-09	-1.19992	0.015	0.037	2.32705357844328e-05
Irf8	1.11197988274976e-09	0.728157	0.101	0.064	2.33804890146965e-05
Cotl1	1.11264106088223e-09	-0.178001	0.633	0.717	2.33943909461097e-05
Nrgn	1.11663406205424e-09	-1.75142	0.006	0.023	2.34783477887525e-05
Ssb	1.12776544490728e-09	-0.227386	0.435	0.513	2.37123962446204e-05
Zfand6	1.13407318979975e-09	-0.283754	0.31	0.383	2.38450228887296e-05
Gypc	1.15720210339656e-09	-0.57714	0.07	0.111	2.4331331426016e-05
Cfp	1.16988051378219e-09	1.5229	0.028	0.01	2.45979076827844e-05
Klrc3	1.17701223446829e-09	4.44324	0.011	0.001	2.47478592419302e-05
Ifi27	1.17844226861128e-09	-0.275889	0.313	0.388	2.47779271398207e-05
Ier5l	1.19348431196875e-09	-0.670034	0.06	0.097	2.50942011434549e-05
Pgk1	1.2309590137186e-09	-0.282259	0.304	0.377	2.58821442224472e-05
Kcna3	1.23398222663281e-09	-0.432889	0.111	0.161	2.59457102971814e-05
Gpsm3	1.27126926048612e-09	-0.187432	0.599	0.689	2.67297074709812e-05
Zmiz1	1.2856752715854e-09	-0.329711	0.231	0.296	2.70326082603547e-05
Mrpl52	1.33060596080709e-09	-0.230375	0.418	0.496	2.797732093193e-05
Cd8a	1.34550495228093e-09	1.40549	0.034	0.013	2.82905871266589e-05
Ppp2r5d	1.36407939676621e-09	-0.578997	0.07	0.111	2.86811333964063e-05
Letm1	1.43694026439548e-09	-0.352904	0.189	0.251	3.02131059991795e-05
Efhd2	1.44685319742909e-09	-0.293556	0.258	0.329	3.0421535329144e-05
Irf5	1.47249298443743e-09	0.847399	0.067	0.036	3.09606374907814e-05
Rnase4	1.56428995842943e-09	-0.742236	0.042	0.075	3.28907606659372e-05
Cxcr6	1.57243377060048e-09	-0.681985	0.076	0.116	3.30619924606457e-05
Gm17173	1.59338326801855e-09	-1.09346	0.016	0.038	3.3502476593358e-05
Atcay	1.59669791749481e-09	-1.40688	0.01	0.03	3.35721704132458e-05
Tsc22d3	1.62751652781471e-09	0.161773	0.659	0.632	3.42201625138321e-05
Sit1	1.6364210679677e-09	-0.251618	0.286	0.371	3.44073893750889e-05
Lnx2	1.642419541837e-09	-0.51208	0.079	0.122	3.45335132866649e-05
Plaa	1.66593031802484e-09	-0.32624	0.197	0.261	3.50278508667904e-05
Mpzl3	1.66761424447201e-09	-0.915117	0.022	0.048	3.50632571042686e-05
Prpf18	1.69023448540882e-09	-0.458912	0.098	0.146	3.55388702902059e-05
Irf2bp2	1.73256449262648e-09	-0.220122	0.431	0.519	3.64289010219644e-05
Kctd17	1.78243480497226e-09	-0.829867	0.024	0.05	3.74774742093468e-05
Dock11	1.7963579227456e-09	-0.347536	0.19	0.251	3.7770221683649e-05
Itga1	1.86053148447365e-09	1.69929	0.028	0.009	3.9119534992543e-05
Baz1a	1.89358237540745e-09	-0.330394	0.272	0.334	3.9814463025317e-05
Cbr1	1.95927747258486e-09	-0.42598	0.126	0.178	4.11957681385693e-05
Mcoln2	2.06198100694057e-09	1.0708	0.045	0.021	4.33552126519324e-05
Sla2	2.22140981059895e-09	-0.336893	0.148	0.207	4.67073626776535e-05
Ext1	2.30682719004086e-09	-0.51096	0.067	0.107	4.85033484977992e-05
Rnf128	2.3454738522124e-09	-0.880695	0.024	0.05	4.9315933216618e-05
Dlg4	2.36414273045523e-09	-0.765115	0.031	0.06	4.97084650505517e-05
Ppp1r16b	2.39469958679121e-09	-0.360224	0.189	0.249	5.03509535118721e-05
Srp14	2.43349568521631e-09	-0.214687	0.491	0.581	5.11666802773582e-05
Ppil2	2.44711599486946e-09	-0.357543	0.176	0.234	5.14530609081253e-05
Ptpn22	2.66776180132259e-09	-0.255607	0.328	0.404	5.60923596346088e-05
Cdon	2.67831682177142e-09	-0.987217	0.02	0.044	5.63142894945658e-05
Cytip	2.76114548519362e-09	-0.160074	0.689	0.774	5.80558449716812e-05
Actr3	2.83346296622153e-09	-0.146292	0.732	0.806	5.95763923277738e-05
Rock1	2.89793057631478e-09	-0.220494	0.441	0.522	6.09318882975946e-05
Zfp148	2.9560478636646e-09	-0.34228	0.189	0.25	6.2153862381412e-05
Hivep2	2.96300791784339e-09	-0.317877	0.195	0.257	6.23002044805752e-05
Slc9a9	2.99754573314983e-09	-0.321061	0.197	0.261	6.30263965852083e-05
Trbc2	3.06670498712394e-09	-0.162046	0.688	0.783	6.44805390592679e-05
Sh3rf2	3.08318470833796e-09	-1.39585	0.009	0.027	6.48270416775139e-05
Arhgef6	3.0956106116488e-09	-0.329525	0.21	0.273	6.50883087205277e-05
Mphosph6	3.16375765106691e-09	-0.529216	0.085	0.128	6.65211683713328e-05
Pde4d	3.24220363445992e-09	-0.311389	0.179	0.242	6.81705736181542e-05
Clic1	3.29389067176099e-09	-0.146772	0.721	0.794	6.92573452644466e-05
Ogt	3.34438925554659e-09	-0.333944	0.219	0.281	7.03191284871225e-05
Tbrg1	3.48285631276521e-09	-0.269542	0.292	0.363	7.32305368322013e-05
Cept1	3.52768054892382e-09	-0.496426	0.095	0.14	7.41730112216722e-05
Gdpd5	3.54900573955618e-09	-0.836389	0.032	0.061	7.46213946799083e-05
Vps52	3.58777688579776e-09	-0.382234	0.146	0.201	7.54365968007837e-05
Coa3	3.63546985551507e-09	-0.345025	0.201	0.261	7.64393891820599e-05
Nf2	3.65875968727035e-09	-0.536203	0.08	0.122	7.69290811845465e-05
Stk32c	3.71646724232324e-09	-0.817497	0.031	0.059	7.81424402370884e-05
Eif4enif1	3.74598382059349e-09	-0.477552	0.095	0.139	7.87630558117988e-05
Cenpx	3.81062197562728e-09	-0.28447	0.234	0.302	8.01221376595393e-05
Sacm1l	3.94033504259821e-09	-0.419384	0.128	0.178	8.28494846056699e-05
Dip2b	4.06946246600478e-09	-0.274901	0.297	0.37	8.55645178102164e-05
Tmem108	4.0820484997704e-09	1.99775	0.021	0.006	8.58291517561725e-05
Rnf41	4.0847859622249e-09	-0.541085	0.078	0.119	8.58867096417408e-05
Zfp296	4.20255945698233e-09	2.8452	0.013	0.002	8.83630151425104e-05
Abhd8	4.2075656275746e-09	-0.248377	0.335	0.417	8.84682748853835e-05
Hcls1	4.23729334508402e-09	-0.249366	0.364	0.438	8.90933298737367e-05
Runx1	4.32513963270447e-09	-0.242851	0.377	0.456	9.09403859172441e-05
Havcr2	4.34787784014722e-09	-2.13681	0.007	0.023	9.14184794669355e-05
Capns1	4.46568279539931e-09	-0.235457	0.417	0.496	9.3895446456066e-05
Itk	4.51345705295617e-09	-0.179418	0.564	0.668	9.48999479954563e-05
Birc6	4.76568096362083e-09	-0.241663	0.348	0.426	0.000100203
Fdxr	4.95281266113887e-09	-0.637612	0.065	0.102	0.000104138
Ccnd3	5.24390639860043e-09	-0.168649	0.618	0.696	0.000110258
Mrpl18	5.27723308415272e-09	-0.295832	0.253	0.318	0.000110959
Sh2d2a	5.37828538169542e-09	-0.219816	0.389	0.481	0.000113084
Prdx2	5.4323719723824e-09	-0.28453	0.281	0.349	0.000114221
Ube2n	5.48663995413451e-09	-0.290029	0.253	0.321	0.000115362
Dennd1c	5.54778169000027e-09	-0.284007	0.249	0.318	0.000116648
Tcrg-C4	5.80358335238665e-09	1.87563	0.021	0.006	0.000122026
Elof1	5.84305727381856e-09	-0.380724	0.147	0.201	0.000122856
St8sia1	5.86121820172963e-09	-0.526842	0.077	0.118	0.000123238
Fgr	5.89838414959236e-09	1.81067	0.021	0.006	0.000124019
Plxdc2	6.25684278479204e-09	2.08921	0.02	0.006	0.000131556
Ints6	6.31052179573311e-09	-0.362858	0.158	0.215	0.000132685
Ube2v1	6.47950997686094e-09	-0.244311	0.367	0.443	0.000136238
Itpkb	6.48966756867084e-09	-0.206508	0.435	0.522	0.000136452
Atp5j	6.72879054321163e-09	-0.179299	0.588	0.67	0.00014148
Fam110a	6.78624580825631e-09	-0.76835	0.038	0.067	0.000142688
Cdk6	6.87372913930702e-09	-0.612738	0.063	0.1	0.000144527
Vps26c	7.01609624681072e-09	-0.567807	0.066	0.104	0.00014752
Wac	7.03648428220907e-09	-0.220023	0.421	0.504	0.000147949
Trav13n-4	7.15517040372497e-09	-0.929535	0.029	0.056	0.000150445
Capsl	7.18362647283364e-09	-1.86575	0.004	0.018	0.000151043
Cox17	7.18833936462613e-09	-0.234613	0.404	0.48	0.000151142
Rhobtb1	7.24764135410653e-09	2.47467	0.012	0.002	0.000152389
Ptpn5	7.28414870749480e-09	-1.6355	0.007	0.023	0.000153157
Cd9	7.32696514396957e-09	-0.310256	0.225	0.289	0.000154057
Fuom	7.83147925074195e-09	-0.73531	0.038	0.067	0.000164665
Vpreb3	7.89456809698093e-09	2.44751	0.014	0.003	0.000165991
BC035044	8.07115894563124e-09	1.71455	0.021	0.006	0.000169704
Asnsd1	8.10149195885284e-09	-0.402833	0.141	0.191	0.000170342
Nfkb1	8.27146026453973e-09	-0.21723	0.436	0.514	0.000173916
Cd2bp2	8.32438062474319e-09	-0.430449	0.13	0.179	0.000175028
Rpa1	8.37065720384119e-09	-0.306598	0.222	0.285	0.000176001
Tjp2	8.50939698614948e-09	-0.84922	0.037	0.067	0.000178919
Hspa4l	8.53973119651365e-09	-0.428004	0.11	0.157	0.000179556
Pcmt1	8.55352097873759e-09	-0.337348	0.198	0.256	0.000179846
C430002N11Rik	8.77280673082822e-09	-2.55173	0.003	0.015	0.000184457
Cplane1	8.79722852457641e-09	-0.434767	0.088	0.131	0.000184971
Zdhhc15	8.84289836722262e-09	-0.697705	0.034	0.063	0.000185931
Srgap2	8.85719728484752e-09	-0.472827	0.077	0.117	0.000186231
4932438A13Rik	8.89791382330938e-09	-0.278655	0.276	0.344	0.000187088
Ctsa	9.01597668129494e-09	-0.26375	0.319	0.389	0.00018957
Tubb6	9.01733340122251e-09	1.9598	0.017	0.004	0.000189598
Edn3	9.17141858869206e-09	-3.0965	0.001	0.012	0.000192838
Atg3	9.2116311842221e-09	-0.29229	0.248	0.314	0.000193684
Dhx36	9.42429238462051e-09	-0.292879	0.247	0.312	0.000198155
Inpp1	9.63817100828491e-09	-0.388229	0.128	0.18	0.000202652
Tvp23b	9.69848932383744e-09	-0.3513	0.163	0.219	0.00020392
Fes	9.76049289710237e-09	2.10674	0.017	0.004	0.000205224
Matk	9.88178501289944e-09	-0.44197	0.1	0.144	0.000207774
Mrps21	9.99743832929754e-09	-0.261437	0.29	0.362	0.000210206
Ubn1	1.00644831809069e-08	-0.228625	0.372	0.452	0.000211616
Psma1	1.00999372155489e-08	-0.277697	0.254	0.321	0.000212361
Tbc1d10c	1.01540694173042e-08	-0.188511	0.544	0.634	0.000213499
Grhl1	1.03290198435806e-08	-1.19758	0.015	0.035	0.000217178
Tap1	1.04733052029789e-08	-0.246844	0.337	0.411	0.000220212
Scin	1.05887170153861e-08	-2.14416	0.004	0.018	0.000222638
Gm26686	1.06964531112545e-08	-1.91892	0.005	0.019	0.000224904
Fbxw11	1.0809905472931e-08	-0.498721	0.096	0.139	0.000227289
Bace2	1.09022747815857e-08	-2.06435	0.004	0.017	0.000229231
Ms4a6b	1.11266144640751e-08	-0.148317	0.721	0.802	0.000233948
Sesn3	1.1486883577477e-08	-0.257908	0.324	0.394	0.000241523
Ntan1	1.15582629919445e-08	-0.284902	0.272	0.337	0.000243024
Fam120a	1.16094996499902e-08	-0.360349	0.158	0.211	0.000244101
Klrb1f	1.16966823952377e-08	2.438	0.015	0.003	0.000245934
Ndufb9	1.19101699565711e-08	-0.219121	0.399	0.481	0.000250423
Tnfaip8l2	1.199193638795e-08	-0.273567	0.235	0.304	0.000252142
Tnfsf12	1.22171079121814e-08	2.59737	0.012	0.002	0.000256877
Mdm4	1.24079953873501e-08	-0.301846	0.237	0.301	0.000260891
Snw1	1.30869451673887e-08	-0.250359	0.299	0.372	0.000275166
Pstpip2	1.31124511618955e-08	2.4109	0.014	0.003	0.000275702
Hacd3	1.37164555246228e-08	-0.370105	0.151	0.204	0.000288402
Gm10552	1.37751648530325e-08	3.00778	0.01	0.001	0.000289637
Mthfs	1.40067072311004e-08	-0.362185	0.151	0.204	0.000294505
Tmem167	1.41005948252996e-08	-0.243694	0.308	0.383	0.000296479
Dgki	1.41565587702629e-08	-2.56806	0.002	0.013	0.000297656
Foxp4	1.43614108415782e-08	-0.373266	0.161	0.215	0.000301963
Ripk2	1.45476772121258e-08	-0.323079	0.186	0.245	0.000305879
Cst7	1.46932115260039e-08	-0.372584	0.163	0.217	0.000308939
Emd	1.47451910430837e-08	-0.287684	0.262	0.328	0.000310032
Mapkapk2	1.48785107259566e-08	-0.346353	0.222	0.279	0.000312836
Mrpl14	1.50492128495736e-08	-0.376346	0.149	0.201	0.000316425
Tmem38b	1.51927518989123e-08	-0.699425	0.044	0.076	0.000319443
G3bp1	1.53634245161484e-08	-0.232813	0.358	0.436	0.000323031
Cd200r1	1.54400020487404e-08	-0.685423	0.041	0.072	0.000324641
Phyh	1.55196476931635e-08	-0.412758	0.133	0.182	0.000326316
Lime1	1.56657982833959e-08	-0.362767	0.137	0.189	0.000329389
Slc9b2	1.5885663576798e-08	-1.45114	0.006	0.02	0.000334012
Psma6	1.59837148605615e-08	-0.263524	0.304	0.373	0.000336074
Pip4p2	1.63094700959457e-08	-0.49095	0.078	0.118	0.000342923
Tmbim6	1.63361547942322e-08	-0.153484	0.652	0.721	0.000343484
Spr	1.72612210328453e-08	-0.34264	0.151	0.205	0.000362934
Itgb3bp	1.74417299244616e-08	-0.491089	0.084	0.125	0.00036673
Ap1s1	1.79987288747622e-08	-0.41647	0.128	0.177	0.000378441
Mlec	1.82293329226733e-08	-0.384517	0.16	0.212	0.00038329
Gm14718	1.83728041746031e-08	-1.05649	0.013	0.032	0.000386307
Mgll	1.87549283893826e-08	1.64609	0.022	0.007	0.000394341
Ranbp9	1.91961639301435e-08	-0.250573	0.279	0.349	0.000403619
Trbv20	1.92406930370044e-08	-0.872223	0.031	0.057	0.000404555
Tnfrsf14	1.97444188620071e-08	-0.344925	0.144	0.197	0.000415146
Ets1	2.00437668577064e-08	-0.115509	0.855	0.917	0.00042144
Csnk1d	2.0428803973539e-08	-0.297973	0.229	0.29	0.000429536
Mthfsl	2.06124397182472e-08	-0.313027	0.196	0.256	0.000433397
Ifng	2.15856226045217e-08	-0.387879	0.106	0.151	0.000453859
Pira2	2.24474534169461e-08	2.3239	0.013	0.002	0.00047198
Nlrc5	2.268440543068e-08	-0.306239	0.188	0.248	0.000476962
Gm26532	2.30476616151224e-08	0.544017	0.133	0.093	0.0004846
Gprin3	2.36461042297458e-08	-0.481511	0.081	0.122	0.000497183
Copg2	2.39090578203799e-08	-0.583966	0.055	0.089	0.000502712
Prkacb	2.43469198737967e-08	-0.271795	0.228	0.293	0.000511918
Hunk	2.46109557029862e-08	-2.19822	0.003	0.016	0.00051747
Kmt2a	2.48000190817461e-08	-0.251996	0.309	0.378	0.000521445
Ahr	2.50477503333821e-08	-0.513905	0.077	0.116	0.000526654
Ighd	2.56050416944187e-08	1.81551	0.02	0.006	0.000538372
Cd40	2.57897392033754e-08	1.27441	0.026	0.009	0.000542255
Nedd9	2.6177859246853e-08	-0.272277	0.249	0.315	0.000550416
Tspo	2.6721744321254e-08	-0.155282	0.657	0.737	0.000561851
Srsf4	2.68521436797173e-08	-0.363819	0.149	0.201	0.000564593
Slco3a1	2.72027391528247e-08	-0.331666	0.153	0.207	0.000571965
Emid1	2.76618974897894e-08	2.04778	0.018	0.005	0.000581619
Ube2q2	2.76792038931672e-08	-0.493835	0.08	0.12	0.000581983
Pik3c2b	2.78824341131675e-08	1.55935	0.018	0.005	0.000586256
Sh3bgrl	2.81907146179083e-08	-0.345668	0.19	0.244	0.000592738
Snx27	2.82190964478817e-08	-0.611794	0.059	0.093	0.000593335
Kif5b	2.95812115969098e-08	-0.205013	0.45	0.527	0.000621975
Lclat1	2.97288721314711e-08	-0.713862	0.041	0.07	0.000625079
A530032D15Rik	3.01151750687991e-08	1.17388	0.029	0.012	0.000633202
Ogdh	3.01966037294564e-08	-0.266162	0.273	0.341	0.000634914
Nsmaf	3.03802626227249e-08	-0.392836	0.135	0.183	0.000638775
Klra5	3.05891002153649e-08	3.48564	0.011	0.001	0.000643166
Supt16	3.08435775380652e-08	-0.291695	0.233	0.294	0.000648517
Sugt1	3.15396298216522e-08	-0.283799	0.266	0.328	0.000663152
Ptp4a2	3.19910095184786e-08	-0.169748	0.578	0.658	0.000672643
C130026I21Rik	3.25089082998095e-08	1.1135	0.028	0.011	0.000683532
Afdn	3.32168073804799e-08	1.04376	0.038	0.017	0.000698417
Cs	3.41455646017752e-08	-0.299551	0.235	0.295	0.000717945
St3gal6	3.43009939624392e-08	0.579397	0.131	0.093	0.000721213
Rnf10	3.43676259773447e-08	-0.288723	0.25	0.311	0.000722614
Ubr5	3.46525281348849e-08	-0.336435	0.177	0.231	0.000728604
Lancl3	3.56947795221162e-08	-1.50139	0.007	0.022	0.000750518
Basp1	3.68537979068414e-08	1.15549	0.035	0.015	0.000774888
Zcchc24	3.70115659565526e-08	1.99948	0.014	0.003	0.000778205
Unc93b1	3.79073930979328e-08	0.879573	0.104	0.071	0.000797041
Derl3	3.81706119363512e-08	2.06817	0.018	0.005	0.000802575
Rab11a	3.90276656525175e-08	-0.275867	0.23	0.293	0.000820596
Rabgap1l	3.92066401675746e-08	-0.225518	0.373	0.448	0.000824359
Pnrc2	4.12211998232598e-08	-0.427443	0.128	0.173	0.000866717
Mbp	4.24387852509666e-08	-0.228686	0.339	0.412	0.000892318
Pdlim4	4.32549550429988e-08	-0.479037	0.08	0.119	0.000909479
Slfn5	4.42433972183063e-08	-0.424269	0.087	0.128	0.000930262
Ncoa1	4.51431488752801e-08	-0.372808	0.155	0.205	0.00094918
Serhl	4.53696571531433e-08	-0.698583	0.044	0.074	0.000953942
Zfp995	4.60248223957621e-08	-0.7343	0.033	0.06	0.000967718
Hnrnpu	4.6144166065804e-08	-0.146105	0.681	0.751	0.000970227
Stoml1	4.64708025895754e-08	0.78615	0.045	0.022	0.000977095
Wapl	4.67240519174947e-08	-0.249264	0.292	0.36	0.00098242
Osbpl3	4.70010729402177e-08	-0.550943	0.06	0.094	0.000988245
Rnh1	4.73790006539545e-08	-0.290925	0.235	0.295	0.000996191
Rtf2	4.80448864338944e-08	-0.284014	0.225	0.285	0.00101019
Ptbp1	4.80758281641796e-08	-0.218026	0.382	0.458	0.00101084
Ppp1ca	4.82012559032733e-08	-0.140831	0.709	0.783	0.00101348
Rfx1	4.82293152125314e-08	-0.35542	0.116	0.163	0.00101407
Csnk1a1	5.04301340400053e-08	-0.181644	0.534	0.606	0.00106034
Hmgn1	5.07643785230017e-08	0.257173	0.402	0.36	0.00106737
Cir1	5.08965619563509e-08	-0.355039	0.147	0.197	0.00107015
Csnk2b	5.11769936494702e-08	-0.208196	0.442	0.518	0.00107605
Arf6	5.25863625770382e-08	-0.172155	0.576	0.661	0.00110568
Ubl5	5.3446028341734e-08	-0.160776	0.603	0.677	0.00112376
Xrn1	5.44203292491785e-08	-0.341819	0.15	0.201	0.00114424
Gtf3c1	5.58053092395713e-08	-0.314014	0.17	0.225	0.00117336
Entpd1	5.83858421587817e-08	-0.828922	0.043	0.071	0.00122762
Mettl9	5.87951523579206e-08	-0.368932	0.148	0.198	0.00123623
Lrch1	6.01942502733176e-08	-0.29608	0.203	0.262	0.00126564
Zbtb16	6.05183037222115e-08	2.51409	0.012	0.002	0.00127246
Dnajc8	6.08052067414465e-08	-0.212432	0.359	0.433	0.00127849
Sp4	6.20042424980254e-08	-0.386014	0.12	0.166	0.0013037
Hdac1	6.23782332985605e-08	-0.230946	0.31	0.385	0.00131156
Gbp6	6.32905886776781e-08	-0.378284	0.128	0.175	0.00133075
Capzb	6.38994674927806e-08	-0.151337	0.656	0.729	0.00134355
Arid4a	6.43641205335632e-08	-0.217394	0.376	0.452	0.00135332
Mia2	6.46816754064966e-08	-0.263682	0.268	0.331	0.00136
Psmb1	6.71956854439947e-08	-0.157823	0.646	0.725	0.00141286
Cdc42	6.73013152226707e-08	-0.127797	0.735	0.798	0.00141508
Id3	6.76411308254573e-08	0.433766	0.258	0.215	0.00142222
Esyt2	6.81832943879402e-08	-0.225767	0.359	0.437	0.00143362
Gls	6.89350273094133e-08	-0.215583	0.392	0.467	0.00144943
Oxa1l	6.89970851141659e-08	-0.300872	0.191	0.248	0.00145073
Smg7	6.97258712338356e-08	-0.382504	0.121	0.166	0.00146606
Bcl3	7.08087694959603e-08	-0.346854	0.144	0.194	0.00148883
Psma3	7.09229870283145e-08	-0.182568	0.535	0.622	0.00149123
Ibtk	7.10587392352908e-08	-0.386129	0.133	0.179	0.00149408
AI662270	7.11289522182399e-08	-0.37921	0.153	0.201	0.00149556
Synpo	7.36988061981806e-08	-1.5009	0.008	0.023	0.00154959
Snx3	7.37365852125092e-08	-0.197654	0.467	0.551	0.00155039
Glcci1	7.48155478090017e-08	-0.453636	0.114	0.157	0.00157307
Cox20	7.52001798574884e-08	-0.276653	0.245	0.304	0.00158116
Igtp	7.67376725163124e-08	-0.272151	0.226	0.287	0.00161349
Psat1	7.73618985389219e-08	-0.583471	0.047	0.077	0.00162661
Twsg1	7.83971688074914e-08	-0.568527	0.077	0.113	0.00164838
Mbd2	7.89846394115183e-08	-0.182753	0.512	0.593	0.00166073
Cab39	7.89894741929852e-08	-0.243739	0.307	0.377	0.00166083
Abcf1	8.31861420635759e-08	-0.244774	0.275	0.342	0.00174907
Abca1	8.40443389606257e-08	0.929522	0.045	0.023	0.00176712
Ubr2	8.41219595419812e-08	-0.301522	0.195	0.251	0.00176875
S100a1	8.42694478143082e-08	1.23576	0.026	0.01	0.00177185
Rnf114	8.44238121146963e-08	-0.230094	0.311	0.382	0.0017751
Chmp2a	8.45777107007734e-08	-0.23053	0.344	0.416	0.00177833
Phf20l1	8.5170497180304e-08	-0.189254	0.463	0.541	0.00179079
Actn4	8.54750228940363e-08	-0.255003	0.25	0.315	0.0017972
Glrx2	8.56703139247616e-08	-0.360993	0.168	0.218	0.0018013
Prdx1	8.6097804950559e-08	-0.18033	0.518	0.599	0.00181029
Idh3b	8.67341055114018e-08	-0.230772	0.329	0.399	0.00182367
Znrf1	9.01196356782347e-08	-0.22702	0.314	0.391	0.00189486
Glud1	9.01781929202605e-08	-0.206315	0.427	0.502	0.00189609
St13	9.12399761621888e-08	-0.266445	0.239	0.302	0.00191841
Gbp8	9.16046027391826e-08	-0.389866	0.119	0.164	0.00192608
Zfp385a	9.16428391131847e-08	2.55128	0.01	0.001	0.00192688
1810009A15Rik	9.32672132589726e-08	-0.333988	0.178	0.23	0.00196104
Smarca5	9.33427791916457e-08	-0.206198	0.41	0.489	0.00196263
Lxn	9.33660050882389e-08	-1.03552	0.013	0.031	0.00196311
Gga2	9.34249300439734e-08	0.993095	0.043	0.022	0.00196435
Phpt1	9.34826032712491e-08	-0.323071	0.158	0.21	0.00196557
Tent5c	9.44920377139678e-08	-0.226984	0.305	0.377	0.00198679
Plgrkt	9.67261560982657e-08	-0.276092	0.237	0.297	0.00203376
Atg16l2	9.77142786836888e-08	-0.448425	0.103	0.144	0.00205454
Slc25a11	9.80786085652758e-08	-0.276613	0.219	0.28	0.0020622
Pycr1	9.82181267324579e-08	2.3702	0.011	0.002	0.00206513
Lrwd1	9.84741099261536e-08	-0.407759	0.097	0.139	0.00207052
Prg2	9.94861700377903e-08	2.80295	0.012	0.002	0.0020918
Ppp1r18	1.00372164704772e-07	-0.139432	0.701	0.767	0.00211043
Lmo7	1.00460132012009e-07	2.44193	0.012	0.002	0.00211227
Fbxo6	1.01488644219644e-07	-0.41359	0.105	0.147	0.0021339
Myo3b	1.02478297037404e-07	-0.853899	0.025	0.048	0.00215471
Wdr83os	1.0717533003136e-07	-0.224612	0.349	0.42	0.00225347
Ly75	1.08540393927139e-07	-0.421912	0.101	0.142	0.00228217
Pafah1b3	1.09244706872788e-07	0.697757	0.106	0.073	0.00229698
Rpa3	1.11054660017472e-07	-0.367919	0.131	0.178	0.00233504
Pdrg1	1.11226154723281e-07	-0.320288	0.168	0.22	0.00233864
Ccdc102a	1.11465255331166e-07	1.91887	0.017	0.005	0.00234367
Isy1	1.12555562760608e-07	-0.300635	0.225	0.281	0.00236659
Ctdsp2	1.13983933893756e-07	-0.383916	0.136	0.181	0.00239663
Fam89b	1.15272189888261e-07	-0.274492	0.228	0.289	0.00242371
Pik3ap1	1.17016244152489e-07	1.06741	0.035	0.016	0.00246038
Rer1	1.17535910632231e-07	-0.232689	0.325	0.391	0.00247131
H2-T23	1.19562206226878e-07	-0.202337	0.443	0.517	0.00251391
Parp9	1.19995941861894e-07	-0.44488	0.096	0.136	0.00252303
Myadm	1.20379197456807e-07	0.829318	0.055	0.031	0.00253109
Birc2	1.21985926062628e-07	-0.234524	0.295	0.364	0.00256488
Susd2	1.21986734390319e-07	-1.3135	0.009	0.024	0.00256489
Tspan5	1.2201774876573e-07	-0.492837	0.077	0.113	0.00256555
Mpdu1	1.23160756763031e-07	-0.358347	0.128	0.173	0.00258958
Atp2b2	1.24685186489374e-07	-3.2762	0.001	0.01	0.00262163
Crmp1	1.25400026985988e-07	-0.585343	0.046	0.076	0.00263666
Cdk2ap2	1.29197445875111e-07	-0.139716	0.692	0.767	0.00271651
Rab37	1.30632167307064e-07	-0.312474	0.158	0.21	0.00274667
Fam81a	1.33829465852641e-07	-1.8527	0.004	0.017	0.0028139
Nipsnap1	1.35760074407082e-07	-0.436992	0.083	0.121	0.00285449
Pex3	1.3665433014472e-07	-0.492936	0.066	0.101	0.00287329
Thrap3	1.3933891212337e-07	-0.199384	0.42	0.492	0.00292974
Il4i1	1.39434315968052e-07	1.98162	0.014	0.003	0.00293175
Coa5	1.41693916449461e-07	-0.375382	0.133	0.178	0.00297926
Shoc2	1.42145188376617e-07	-0.424825	0.112	0.154	0.00298874
Rab11fip1	1.43012903690002e-07	-0.428152	0.088	0.128	0.00300699
Ggnbp2	1.45836868529607e-07	-0.199553	0.39	0.468	0.00306637
Abtb2	1.46251259434957e-07	-0.429535	0.083	0.121	0.00307508
Chst3	1.46283171234958e-07	2.27151	0.013	0.003	0.00307575
Cdc37	1.47684132306675e-07	-0.218372	0.364	0.441	0.00310521
Samd3	1.48769021700454e-07	1.61043	0.024	0.009	0.00312802
Ttc1	1.52353255948311e-07	-0.40656	0.101	0.141	0.00320338
Atp6v0e2	1.60951171188329e-07	-0.648462	0.035	0.061	0.00338416
Fermt3	1.62382056037929e-07	-0.205062	0.407	0.477	0.00341425
Mapk1	1.6424593210681e-07	-0.231856	0.334	0.4	0.00345343
Txn1	1.6860150496225e-07	-0.195164	0.43	0.505	0.00354502
Ei24	1.69391281458814e-07	-0.353068	0.135	0.18	0.00356162
Psmb7	1.70955547228047e-07	-0.309169	0.177	0.229	0.00359451
Bod1l	1.72998742061889e-07	-0.241611	0.288	0.353	0.00363747
Eif4ebp2	1.8167073624036e-07	-0.238318	0.282	0.347	0.00381981
Chrna1os	1.82293076029184e-07	-2.16757	0.002	0.012	0.00383289
Tmem33	1.83199317079483e-07	-0.391407	0.133	0.177	0.00385195
Tnik	1.83550023786728e-07	-0.287209	0.189	0.245	0.00385932
Fam98b	1.85757067620236e-07	-0.42345	0.085	0.124	0.00390573
Pdzd8	1.86697360446908e-07	-0.38479	0.112	0.154	0.0039255
Tial1	1.86879620890057e-07	-0.273895	0.218	0.277	0.00392933
Exoc3	1.89887717556767e-07	-0.318571	0.17	0.221	0.00399258
Gdi1	1.94085915064475e-07	-0.271325	0.22	0.279	0.00408085
Haghl	1.94743189588774e-07	-0.450192	0.072	0.107	0.00409467
Cers4	1.96312574093361e-07	-0.316496	0.167	0.218	0.00412767
Lpcat4	2.02886649119399e-07	-0.345453	0.165	0.214	0.00426589
Thoc1	2.04603415020016e-07	-0.33144	0.139	0.187	0.00430199
S100a6	2.05816491762466e-07	-0.221558	0.334	0.398	0.0043275
Cdc40	2.08343800283077e-07	-0.245053	0.268	0.335	0.00438064
Rtn4	2.11661629907352e-07	-0.212662	0.356	0.429	0.0044504
Cltc	2.18767916548319e-07	-0.263522	0.238	0.296	0.00459981
Raly	2.27541800621082e-07	-0.165006	0.586	0.668	0.00478429
B4galnt4	2.27750462004598e-07	-0.759023	0.024	0.046	0.00478868
Cd96	2.29326478198786e-07	-0.248405	0.217	0.279	0.00482182
Rcbtb1	2.32205837916674e-07	-0.35239	0.131	0.177	0.00488236
Pdgfb	2.33472100197042e-07	1.48365	0.024	0.009	0.00490898
Nufip2	2.3382915335375e-07	-0.20726	0.347	0.421	0.00491649
Cxxc1	2.35373074618345e-07	-0.30615	0.179	0.23	0.00494895
Cpd	2.44458332917305e-07	-0.65107	0.045	0.073	0.00513998
Eloc	2.4592979156957e-07	-0.221323	0.352	0.42	0.00517092
Scn1b	2.47572364560938e-07	-1.13995	0.016	0.035	0.00520546
Pym1	2.50571433726959e-07	-0.386439	0.087	0.126	0.00526851
Grcc10	2.50935933045107e-07	-0.135416	0.667	0.731	0.00527618
Blmh	2.50979576022585e-07	-0.356407	0.128	0.173	0.0052771
Fam173a	2.55068532991482e-07	-0.230623	0.306	0.371	0.00536307
Psmd13	2.57105552215696e-07	-0.266198	0.232	0.292	0.0054059
Mapkapk3	2.57392494003003e-07	-0.437797	0.096	0.135	0.00541193
Ppp2r5e	2.60061503150415e-07	-0.29506	0.162	0.213	0.00546805
Chmp4b	2.60687911831141e-07	-0.19604	0.422	0.499	0.00548122
Mfsd14a	2.6275399426385e-07	-0.320744	0.15	0.199	0.00552467
Washc3	2.63423417254363e-07	-0.335648	0.158	0.207	0.00553874
Med28	2.63470799970112e-07	-0.203036	0.415	0.49	0.00553974
Sin3b	2.63864301991938e-07	-0.214043	0.365	0.437	0.00554801
Inpp5f	2.64035243118823e-07	-0.37134	0.113	0.155	0.00555161
Leprotl1	2.68892088746758e-07	-0.179951	0.516	0.601	0.00565373
Dnmt3a	2.70850843894402e-07	-0.428915	0.085	0.122	0.00569491
Exosc8	2.71613412475282e-07	-0.250315	0.247	0.309	0.00571094
Tbc1d30	2.73075182632581e-07	-0.430921	0.07	0.105	0.00574168
Casp8	2.73838568593139e-07	-0.272563	0.203	0.258	0.00575773
Ak2	2.74146555426645e-07	-0.24117	0.258	0.322	0.00576421
Higd1a	2.761476215143e-07	-0.248707	0.259	0.32	0.00580628
Wipf1	2.77677300021512e-07	-0.218475	0.347	0.418	0.00583844
Atp5j2	2.78055197353823e-07	-0.142339	0.659	0.733	0.00584639
Rnf43	2.80428142426763e-07	-0.716666	0.039	0.066	0.00589628
Lypla2	2.82150028430209e-07	-0.205542	0.378	0.452	0.00593249
Stx3	2.82720252795838e-07	2.21101	0.012	0.002	0.00594448
Sgpp1	2.86101159204736e-07	-0.353049	0.132	0.177	0.00601556
Kynu	2.86754770978845e-07	2.17567	0.011	0.002	0.00602931
Adamts6	2.88938676607049e-07	-0.613429	0.035	0.06	0.00607522
Derl2	2.93104313057663e-07	-0.39743	0.111	0.152	0.00616281
B4galt1	3.04247433990946e-07	-0.258748	0.217	0.275	0.00639711
Zfp445	3.07785159226193e-07	-0.391757	0.103	0.144	0.00647149
Tmem30a	3.10590679920927e-07	-0.258174	0.237	0.293	0.00653048
Wsb2	3.1720462938047e-07	-0.421654	0.109	0.15	0.00666954
Cd7	3.17392897644004e-07	0.674478	0.169	0.134	0.0066735
Cd74	3.17485568199286e-07	1.22886	0.17	0.14	0.00667545
Rnasel	3.19590091778093e-07	-0.464658	0.072	0.106	0.0067197
Gnl1	3.20669890467025e-07	-0.311849	0.178	0.229	0.00674241
Vps26b	3.20984372374853e-07	-0.378664	0.105	0.146	0.00674902
Rab1b	3.22709311710156e-07	-0.22918	0.329	0.393	0.00678529
D830050J10Rik	3.38385589620653e-07	-0.767748	0.029	0.052	0.0071149
Lamp2	3.4109483376881e-07	-0.488074	0.099	0.136	0.00717186
Incenp	3.41574687874761e-07	-0.52415	0.054	0.084	0.00718195
Matr3	3.42235343145975e-07	-0.200623	0.385	0.461	0.00719584
Dgkz	3.42589183810901e-07	-0.198378	0.417	0.492	0.00720328
Cox6c	3.42915639926791e-07	-0.145492	0.648	0.725	0.00721014
Crebbp	3.4531567417625e-07	-0.234337	0.273	0.337	0.00726061
Cox7b	3.49881666758509e-07	-0.1786	0.495	0.575	0.00735661
Arpc3	3.57339333383161e-07	-0.137542	0.687	0.758	0.00751342
Madd	3.60367491566869e-07	-0.281773	0.176	0.228	0.00757709
Ttn	3.71560921696646e-07	-1.00611	0.014	0.031	0.00781244
Top1	3.75249126724546e-07	-0.185694	0.438	0.508	0.00788999
Impa1	3.77367059728089e-07	-0.349738	0.134	0.179	0.00793452
Fkbp11	3.77878204442794e-07	1.51466	0.018	0.006	0.00794527
Stag1	3.78589929865222e-07	-0.316184	0.166	0.214	0.00796023
Cdk13	3.79360105849407e-07	-0.206935	0.305	0.374	0.00797643
Vps54	3.83010208455505e-07	-0.370581	0.096	0.135	0.00805317
Krt222	3.83390834218333e-07	1.59227	0.015	0.004	0.00806118
Taok3	3.83544936234649e-07	-0.266384	0.255	0.312	0.00806442
Sec13	3.85386332077954e-07	-0.264827	0.235	0.291	0.00810313
Adgrg5	3.87016452638854e-07	2.22891	0.015	0.004	0.00813741
Jakmip1	3.95588279187255e-07	-0.29653	0.157	0.206	0.00831764
Uqcr10	4.0047522502439e-07	-0.188822	0.456	0.525	0.00842039
Mat2b	4.05450630601593e-07	-0.206314	0.358	0.432	0.008525
Habp4	4.05614786864578e-07	-0.330219	0.137	0.183	0.00852846
Uba7	4.06949976549995e-07	-0.350597	0.124	0.167	0.00855653
Arpc1b	4.09515514850946e-07	-0.113966	0.778	0.838	0.00861047
Fam92a	4.13537757095686e-07	-0.407382	0.08	0.116	0.00869504
Unc13d	4.135610819912e-07	-0.336403	0.133	0.177	0.00869554
Rab7	4.15411331498068e-07	-0.223207	0.32	0.387	0.00873444
Snx1	4.16771637201061e-07	-0.324778	0.157	0.205	0.00876304
Itpr1	4.18032341188779e-07	-0.30892	0.165	0.215	0.00878955
Zwint	4.1951845562711e-07	-0.371434	0.115	0.157	0.0088208
Gsap	4.20076279306039e-07	-0.715605	0.04	0.066	0.00883252
Pdzrn3	4.21610746689776e-07	-1.7613	0.002	0.011	0.00886479
Dtx1	4.21875870493762e-07	-0.298204	0.173	0.223	0.00887036
Arhgap1	4.29618618871441e-07	-0.366945	0.121	0.164	0.00903316
Tespa1	4.30300098033154e-07	-0.227628	0.295	0.358	0.00904749
Gabarapl2	4.3030604829565e-07	-0.171322	0.522	0.595	0.00904761
Tank	4.34536959389007e-07	-0.308372	0.174	0.224	0.00913657
Ssu72	4.53317242936342e-07	-0.209539	0.357	0.427	0.00953145
Trav15-2-dv6-2	4.58033497890161e-07	2.80426	0.011	0.002	0.00963061
Iws1	4.58705620291429e-07	-0.334143	0.147	0.192	0.00964474
Slc41a1	4.58893884723607e-07	-0.555822	0.073	0.106	0.0096487
Lfng	4.66157273619131e-07	-0.263799	0.197	0.252	0.00980142
Arf3	4.68689935660294e-07	-0.272218	0.21	0.264	0.00985467
Mgst1	4.71241707698288e-07	2.01663	0.01	0.002	0.00990833
Zfp266	4.78678917673726e-07	-0.399805	0.087	0.125	0.0100647
Rock2	4.80557867182653e-07	-0.29851	0.182	0.233	0.0101042
Decr2	4.84400760997878e-07	-0.680404	0.037	0.062	0.010185
Xpnpep1	4.86219472265574e-07	-0.536962	0.065	0.097	0.0102233
Lta	4.8868194366254e-07	-0.471667	0.066	0.098	0.010275
Rbpms	4.90307253983515e-07	1.96216	0.016	0.004	0.0103092
Rhoq	4.99321235628999e-07	1.21792	0.025	0.01	0.0104987
Gpbp1	4.99681345880602e-07	-0.224867	0.288	0.354	0.0105063
Rcan3	5.04048115583615e-07	-0.562712	0.053	0.082	0.0105981
Cxcl10	5.10808161105153e-07	-0.570209	0.048	0.076	0.0107403
Dusp2	5.14997113193404e-07	0.169907	0.566	0.55	0.0108283
Prrg4	5.22277007344495e-07	1.41582	0.023	0.009	0.0109814
Bag3	5.24465443580253e-07	-0.264264	0.204	0.258	0.0110274
Trav10n	5.31625218028331e-07	-1.49587	0.009	0.024	0.011178
E130308A19Rik	5.51861626130153e-07	-0.614212	0.042	0.069	0.0116034
Srp72	5.57612082739651e-07	-0.254229	0.26	0.317	0.0117244
Gbp4	5.62246841373446e-07	-0.276619	0.179	0.231	0.0118218
Paqr7	5.6395965054853e-07	-0.50698	0.053	0.083	0.0118578
Cblb	5.64393158660962e-07	-0.192257	0.365	0.437	0.0118669
Rab19	5.66556656587978e-07	-0.44183	0.082	0.117	0.0119124
Dera	5.66861188769966e-07	-0.374223	0.121	0.162	0.0119188
Frg1	5.70056218088107e-07	-0.220471	0.247	0.312	0.011986
Ppp6r1	5.75080398800391e-07	-0.228328	0.275	0.339	0.0120916
Surf4	5.8058686513152e-07	-0.268645	0.224	0.278	0.0122074
Prelid1	5.82231868924592e-07	-0.1768	0.476	0.544	0.012242
Ankrd46	5.94696967295305e-07	-0.441221	0.075	0.109	0.0125041
Ewsr1	5.96465599234694e-07	-0.175697	0.486	0.561	0.0125413
Adss	5.9681840692242e-07	-0.258078	0.217	0.273	0.0125487
Tmem165	6.03074655280988e-07	-0.304268	0.191	0.24	0.0126802
Blvra	6.0329833857256e-07	-0.424376	0.096	0.133	0.012685
Tnf	6.23990557098835e-07	-0.305639	0.127	0.17	0.01312
Dr1	6.2545985645747e-07	-0.30548	0.156	0.203	0.0131509
Gpr25	6.35402398995203e-07	-2.40369	0.002	0.011	0.01336
Ksr1	6.4269871490081e-07	-0.594717	0.037	0.063	0.0135134
Borcs8	6.55060280747606e-07	-0.290536	0.198	0.248	0.0137733
Phf11b	6.58497913959095e-07	-0.264272	0.159	0.21	0.0138456
Sdhd	6.63261809066919e-07	-0.273639	0.197	0.25	0.0139457
Egln1	6.73090869369835e-07	-0.266944	0.203	0.257	0.0141524
Mrps18c	6.79543806188282e-07	-0.264205	0.207	0.262	0.0142881
Gm16565	6.87227592196365e-07	-0.505904	0.054	0.084	0.0144496
Pex13	6.91717273345373e-07	-0.35792	0.125	0.168	0.014544
Swap70	6.92451959531487e-07	0.534752	0.096	0.065	0.0145595
Phtf1	7.10162616247614e-07	-0.349281	0.102	0.142	0.0149319
Angel2	7.18467741276273e-07	-0.332323	0.121	0.163	0.0151065
Ngly1	7.4762343323904e-07	-0.295007	0.162	0.211	0.0157195
Gimap3	7.58251165476541e-07	-0.159655	0.571	0.657	0.015943
Tlr9	7.61463064066868e-07	2.50665	0.01	0.002	0.0160105
Sap18	7.62950083841948e-07	-0.165079	0.526	0.602	0.0160418
Dbi	7.63392864705292e-07	-0.260971	0.221	0.275	0.0160511
Fip1l1	7.70484670329487e-07	-0.207476	0.303	0.37	0.0162002
Cops2	7.75488919099024e-07	-0.326914	0.153	0.198	0.0163054
Ttbk1	7.87263628687939e-07	-1.20887	0.009	0.023	0.016553
Ube2q1	7.92293528088724e-07	-0.222945	0.281	0.345	0.0166588
Rtl8c	7.97042868946649e-07	-0.54758	0.062	0.093	0.0167586
Atg2a	8.01396065454278e-07	-0.246853	0.219	0.275	0.0168502
Dek	8.05324824810339e-07	-0.189439	0.37	0.445	0.0169328
Tmem128	8.11320659827693e-07	-0.231744	0.29	0.352	0.0170588
Fundc1	8.17719341329624e-07	-0.405718	0.099	0.136	0.0171934
P2rx7	8.28005458331138e-07	-0.346342	0.074	0.109	0.0174096
Fam20a	8.3058137731881e-07	-1.33347	0.008	0.021	0.0174638
Kdm2b	8.37430174462856e-07	-0.32838	0.161	0.207	0.0176078
Mmgt2	8.41374541783965e-07	-0.417697	0.086	0.122	0.0176907
R3hdm4	8.44095664355234e-07	-0.223922	0.299	0.365	0.017748
Hook3	8.44278394880089e-07	-0.476987	0.092	0.127	0.0177518
Ppp2r1a	8.44731832377048e-07	-0.202002	0.339	0.406	0.0177613
Sf3b1	8.46103140852955e-07	-0.134998	0.68	0.752	0.0177902
Lpcat1	8.50231270253196e-07	-0.366487	0.119	0.16	0.017877
Hnrnpk	8.54405487774603e-07	-0.133115	0.669	0.733	0.0179647
Tpgs1	8.54531154450807e-07	-0.435355	0.099	0.135	0.0179674
Anxa6	8.61506878780715e-07	-0.182725	0.445	0.514	0.018114
Zbtb1	8.65684505679262e-07	-0.309266	0.138	0.183	0.0182019
Eef1akmt2	8.68310971275299e-07	-0.377712	0.105	0.143	0.0182571
Izumo4	8.79694044511036e-07	-0.343164	0.128	0.171	0.0184964
Tmem50a	8.82632852450057e-07	-0.142744	0.635	0.704	0.0185582
Rabgap1	8.87829663837771e-07	-0.4507	0.083	0.118	0.0186675
Zc3h13	8.95723834587648e-07	-0.262893	0.202	0.254	0.0188335
Ngrn	9.0499787712716e-07	-0.413011	0.089	0.125	0.0190285
Flii	9.17821733769664e-07	-0.266646	0.209	0.26	0.0192981
Ccr9	9.29602127423649e-07	2.00861	0.013	0.003	0.0195458
Prrt2	9.348777595149e-07	-0.845971	0.018	0.037	0.0196567
Pla2g4f	9.45771066049553e-07	-1.30391	0.005	0.017	0.0198858
Lrrc47	9.6025575312708e-07	-0.341809	0.127	0.169	0.0201903
Hmgcr	9.63752403694596e-07	-0.392235	0.112	0.151	0.0202639
Padi2	9.72904324917924e-07	0.851251	0.056	0.033	0.0204563
Rassf5	9.79409209638582e-07	-0.19395	0.364	0.434	0.0205931
Atf3	9.81528360808177e-07	0.739343	0.1	0.07	0.0206376
Ifi47	1.00385844702291e-06	-0.216763	0.314	0.377	0.0211071
Vdr	1.01267773920968e-06	-1.8133	0.004	0.015	0.0212926
Zcrb1	1.02534161029522e-06	-0.222393	0.277	0.338	0.0215588
Ykt6	1.03372201127896e-06	-0.441248	0.078	0.112	0.021735
Lncpint	1.03920496075472e-06	-0.231829	0.255	0.314	0.0218503
Dlg2	1.04081098481313e-06	-1.44027	0.005	0.016	0.0218841
Ptpra	1.04084705063339e-06	-0.256029	0.217	0.271	0.0218849
Sar1b	1.04495890739755e-06	-0.326157	0.163	0.208	0.0219713
Ppp2r1b	1.05252011473763e-06	-0.497874	0.064	0.095	0.0221303
Psmd2	1.05970852090881e-06	-0.254274	0.24	0.295	0.0222814
Dclk1	1.06091237370811e-06	-2.39709	0.002	0.011	0.0223067
Ntrk3	1.06869026988103e-06	-0.576797	0.036	0.061	0.0224703
Limk2	1.08256037715908e-06	-0.369571	0.1	0.138	0.0227619
Gng2	1.09082900013082e-06	-0.322838	0.194	0.239	0.0229358
Eef2k	1.09417155083851e-06	1.15193	0.032	0.015	0.0230061
Mansc1	1.09747078402305e-06	-1.01836	0.012	0.027	0.0230754
Neurl3	1.09855071383363e-06	0.342691	0.246	0.204	0.0230981
Ppp1cc	1.09859316347757e-06	-0.166956	0.525	0.602	0.023099
Gnb2	1.09950460387726e-06	-0.14474	0.628	0.698	0.0231182
Ppp4r2	1.10055252200962e-06	-0.205735	0.254	0.316	0.0231402
Btbd19	1.10280169499906e-06	-0.463256	0.066	0.098	0.0231875
Gm45051	1.10325705352263e-06	1.19947	0.026	0.011	0.0231971
Cisd1	1.10496770709271e-06	-0.419612	0.095	0.13	0.0232331
Hnrnpr	1.11854169672083e-06	-0.233513	0.272	0.332	0.0235185
Slc39a1	1.11917214684135e-06	-0.856599	0.033	0.056	0.0235317
Tnfaip8l1	1.14518962255581e-06	-0.380683	0.089	0.126	0.0240788
Prrc2c	1.16178573488664e-06	-0.159942	0.587	0.668	0.0244277
Sema4f	1.16217589862405e-06	-0.670489	0.033	0.056	0.0244359
Mrfap1	1.16852582208553e-06	-0.178229	0.455	0.527	0.0245694
Itpr2	1.17588844468611e-06	-0.20318	0.342	0.408	0.0247242
Mif4gd	1.19227699952983e-06	-0.217002	0.299	0.363	0.0250688
Cyp2s1	1.20034041374813e-06	-0.874786	0.017	0.035	0.0252384
Drg1	1.20908628389008e-06	-0.326997	0.147	0.191	0.0254222
Stk4	1.21116070255339e-06	-0.171018	0.514	0.593	0.0254659
Slc29a1	1.22122255787606e-06	-0.362856	0.11	0.149	0.0256774
Hnrnpa3	1.22289056576414e-06	-0.11424	0.79	0.852	0.0257125
Gbp2b	1.24044262370428e-06	-1.14859	0.012	0.028	0.0260815
Atp5k	1.24131709847662e-06	-0.248172	0.219	0.274	0.0260999
Zmym5	1.26329578798019e-06	-0.33788	0.131	0.172	0.0265621
Cecr2	1.30275118643866e-06	2.16934	0.01	0.002	0.0273916
Uba2	1.32009934463709e-06	-0.227039	0.231	0.29	0.0277564
Lrrc25	1.32166920710214e-06	1.88637	0.01	0.002	0.0277894
Nemp2	1.35025029881012e-06	-0.478181	0.063	0.093	0.0283904
Nfkb2	1.35707043370235e-06	-0.30325	0.169	0.216	0.0285338
Pxdc1	1.36112800173376e-06	1.78272	0.013	0.003	0.0286191
Sirt7	1.36148775209739e-06	-0.21866	0.291	0.355	0.0286266
Surf1	1.36414532265637e-06	-0.321598	0.144	0.187	0.0286825
Ap2s1	1.36760627308699e-06	-0.22026	0.316	0.377	0.0287553
Gon4l	1.37397563459952e-06	-0.294826	0.172	0.219	0.0288892
Trip12	1.38377059210855e-06	-0.254394	0.224	0.277	0.0290952
Ppp6r3	1.40462627117844e-06	-0.398547	0.105	0.143	0.0295337
Dleu2	1.41006618715e-06	-0.38647	0.111	0.149	0.0296481
Psmg2	1.45288694754616e-06	-0.347215	0.131	0.172	0.0305484
Bdh1	1.47280387102913e-06	-0.402951	0.084	0.119	0.0309672
Stard3	1.49024362623312e-06	-0.383362	0.096	0.133	0.0313339
Myl12a	1.49040737680524e-06	-0.118448	0.733	0.794	0.0313373
Stim1	1.49178873112874e-06	-0.252529	0.225	0.279	0.0313663
Agpat3	1.50378575011478e-06	-0.272756	0.201	0.252	0.0316186
Sdha	1.51116296231481e-06	-0.208097	0.313	0.38	0.0317737
Fam120b	1.5188677877898e-06	-0.357593	0.122	0.162	0.0319357
Wnt3	1.52662036609189e-06	-1.48128	0.005	0.016	0.0320987
Mpeg1	1.53293376836234e-06	1.81948	0.013	0.003	0.0322315
Acap2	1.55330794755728e-06	-0.263428	0.202	0.253	0.0326599
Trpv2	1.55933706899312e-06	-0.372289	0.111	0.15	0.0327866
Serpina3i	1.57140654637594e-06	-0.783232	0.043	0.068	0.0330404
Abi1	1.57811406944063e-06	-0.222113	0.281	0.342	0.0331814
Uggt1	1.58984647934826e-06	-0.393238	0.116	0.155	0.0334281
Ankrd44	1.59775179648519e-06	-0.186975	0.411	0.487	0.0335943
Abr	1.60748036779713e-06	-0.368856	0.098	0.135	0.0337989
Fam169b	1.61422572817874e-06	-0.246367	0.236	0.29	0.0339407
Prnp	1.62266898100408e-06	-0.58714	0.044	0.07	0.0341182
Nebl	1.63840598321318e-06	-0.444269	0.071	0.102	0.0344491
Pak2	1.64033238830869e-06	-0.161418	0.552	0.63	0.0344896
Ap1s2	1.70830803540268e-06	-0.387923	0.098	0.134	0.0359189
Rbmx	1.71742145847283e-06	-0.327274	0.139	0.182	0.0361105
Ociad2	1.72128206950922e-06	-1.23353	0.008	0.022	0.0361917
Etf1	1.72280545217994e-06	-0.254029	0.229	0.282	0.0362237
Pbx2	1.72552039715348e-06	-0.378511	0.09	0.126	0.0362808
Setdb1	1.76626803377168e-06	-0.727056	0.032	0.054	0.0371376
Cbx6	1.76664700126694e-06	-0.776589	0.023	0.043	0.0371455
Ccdc69	1.76713454169431e-06	-0.294545	0.143	0.187	0.0371558
Trbv13-2	1.77401928418667e-06	-0.244249	0.192	0.243	0.0373005
Klhl25	1.77424300032062e-06	-0.666904	0.032	0.055	0.0373052
Sec61a1	1.77759524482152e-06	-0.219204	0.273	0.33	0.0373757
Psmd7	1.80273574601516e-06	-0.269311	0.218	0.269	0.0379043
Trpm7	1.82496828818723e-06	-0.275511	0.145	0.191	0.0383718
Dars	1.83291554303965e-06	-0.255619	0.196	0.248	0.0385389
Txk	1.83908293093483e-06	0.316352	0.322	0.293	0.0386686
Mphosph8	1.8548562786944e-06	-0.274035	0.152	0.198	0.0390002
Tmem160	1.86151605402293e-06	-0.198611	0.341	0.401	0.0391402
Herpud2	1.86268859622024e-06	-0.260234	0.195	0.246	0.0391649
Zfp207	1.86808762527285e-06	-0.293863	0.2	0.247	0.0392784
Tmx3	1.87399374601826e-06	-0.298005	0.143	0.186	0.0394026
Grb2	1.87544320392525e-06	-0.175434	0.458	0.538	0.0394331
Ptprs	1.90855830570975e-06	-0.632617	0.039	0.063	0.0401293
Trim35	1.91454733390768e-06	-0.2861	0.136	0.179	0.0402553
Oxct1	1.93680648063614e-06	-0.258087	0.197	0.248	0.0407233
Sdc4	1.94009881336014e-06	0.610129	0.064	0.04	0.0407925
C2cd5	1.95343282640703e-06	-0.428682	0.093	0.128	0.0410729
Eif4g1	1.95419748844023e-06	-0.208643	0.309	0.371	0.041089
Sfpq	1.95965207241537e-06	-0.171219	0.479	0.551	0.0412036
Kdm4a	1.96829923964058e-06	-0.419262	0.083	0.116	0.0413855
Cdc37l1	1.9752558552283e-06	-0.302589	0.143	0.187	0.0415317
Galnt2	1.98257476154183e-06	-0.326325	0.144	0.187	0.0416856
Fmnl1	1.98539598211329e-06	-0.170075	0.453	0.528	0.0417449
Pdcd1lg2	1.99673064118025e-06	-0.684426	0.042	0.066	0.0419833
Taf10	2.0194010777747e-06	-0.140707	0.608	0.675	0.0424599
Cd99l2	2.02772523381092e-06	-0.690542	0.042	0.066	0.042635
Rhbdl3	2.03545119799753e-06	-0.599078	0.025	0.045	0.0427974
Stx4a	2.0392226796239e-06	-0.235584	0.216	0.27	0.0428767
Gmfg	2.04593148695281e-06	-0.146156	0.602	0.675	0.0430178
Donson	2.06334010324668e-06	-0.274934	0.174	0.223	0.0433838
Mki67	2.09016781041019e-06	-0.936371	0.029	0.05	0.0439479
Rgs3	2.09241252853822e-06	-0.338341	0.117	0.157	0.0439951
Aup1	2.09802157129746e-06	-0.166606	0.497	0.571	0.044113
Pacsin1	2.10756700711536e-06	-0.308173	0.129	0.171	0.0443137
Gm35363	2.10956314114161e-06	-0.578868	0.041	0.066	0.0443557
Psmd11	2.11952870601106e-06	-0.23678	0.267	0.322	0.0445652
Il2rb	2.12101095480053e-06	-0.169145	0.345	0.416	0.0445964
Ramac	2.14652969637662e-06	-0.222717	0.273	0.331	0.0451329
Ric1	2.16594482909018e-06	-0.405038	0.1	0.136	0.0455412
Ube2l6	2.17719245760878e-06	-0.659285	0.039	0.064	0.0457776
Actr10	2.18765842631608e-06	-0.218401	0.269	0.331	0.0459977
Sh3gl3	2.20402554461025e-06	-1.59365	0.005	0.015	0.0463418
Pum2	2.22066168251363e-06	-0.233288	0.239	0.294	0.0466916
Tpp2	2.22626491673268e-06	-0.195839	0.31	0.374	0.0468094
Vps4b	2.22847189753405e-06	-0.254042	0.225	0.276	0.0468559
Tnfrsf9	2.24475350590287e-06	-0.56202	0.061	0.09	0.0471982
Pms1	2.25150069849976e-06	-0.568476	0.034	0.057	0.0473401
Khnyn	2.27335204194072e-06	-0.369036	0.11	0.148	0.0477995
Cd53	2.28058147592084e-06	-0.145948	0.612	0.686	0.0479515
Glipr1	2.28262627191219e-06	-0.263225	0.217	0.268	0.0479945
Pmepa1	2.28516357951685e-06	-0.282862	0.172	0.219	0.0480478
Arap2	2.33010200714544e-06	-0.217473	0.258	0.314	0.0489927
Hsbp1	2.33701197373826e-06	-0.223142	0.292	0.348	0.049138
Gak	2.34894667990765e-06	-0.269102	0.149	0.194	0.049389
Dcun1d1	2.43673878193239e-06	-0.307177	0.132	0.174	0.0512349
Pik3c2a	2.44020960030344e-06	-0.364109	0.092	0.127	0.0513078
Parl	2.44836951610789e-06	-0.305665	0.147	0.191	0.0514794
Kat7	2.46866451278357e-06	-0.314808	0.118	0.159	0.0519061
Copb1	2.48879609019008e-06	-0.224652	0.25	0.306	0.0523294
Mapk14	2.5163516175746e-06	-0.238885	0.197	0.248	0.0529088
Epc1	2.52100757437647e-06	-0.182831	0.388	0.458	0.0530067
Ndufv2	2.52598771911855e-06	-0.20717	0.33	0.396	0.0531114
Lgals1	2.54893901695027e-06	-0.190373	0.441	0.495	0.053594
Il18r1	2.5511487771727e-06	-0.286094	0.158	0.202	0.0536405
Tex10	2.58957049338811e-06	-0.357934	0.101	0.137	0.0544483
Abi2	2.60992551347569e-06	-0.637744	0.037	0.06	0.0548763
1110059G10Rik	2.61191255255543e-06	-0.495858	0.062	0.091	0.0549181
Plagl1	2.64401785498421e-06	-0.794144	0.023	0.042	0.0555931
Setbp1	2.64812622859866e-06	0.862568	0.042	0.023	0.0556795
Cnot11	2.65419992262542e-06	-0.334405	0.104	0.142	0.0558072
Pkdcc	2.66172084409782e-06	-1.36052	0.007	0.02	0.0559653
Mlf2	2.69224242677889e-06	-0.203316	0.331	0.394	0.0566071
Srpk2	2.70770387368186e-06	-0.260202	0.242	0.292	0.0569322
Ercc6l2	2.71237774860836e-06	-0.407455	0.07	0.102	0.0570305
Ciapin1	2.71697975832547e-06	-0.29026	0.173	0.219	0.0571272
Gimap8	2.71709365373181e-06	-0.200795	0.278	0.342	0.0571296
3110056K07Rik	2.74559410704576e-06	-0.35093	0.112	0.15	0.0577289
Ctss	2.75395424774288e-06	-0.174849	0.362	0.438	0.0579046
Ints8	2.7575503812513e-06	-0.366442	0.092	0.127	0.0579803
Mrps16	2.76458600578992e-06	-0.20791	0.321	0.378	0.0581282
Prkra	2.78647509262167e-06	-0.70864	0.027	0.048	0.0585884
Sgcb	2.78682138561607e-06	-0.655101	0.03	0.051	0.0585957
Trim2	2.84088886324622e-06	-0.975332	0.016	0.032	0.0597325
Tada3	2.84411819743734e-06	-0.417509	0.066	0.096	0.0598004
Raph1	2.87671525553619e-06	-0.558588	0.043	0.068	0.0604858
Got2	2.89035774428541e-06	-0.289646	0.18	0.225	0.0607727
Gm45902	2.92530484809522e-06	-1.48902	0.007	0.019	0.0615075
Prss12	2.92955093923323e-06	0.709411	0.069	0.044	0.0615967
Mtfr1l	2.97487556826608e-06	-0.273429	0.152	0.197	0.0625497
Eif3c	3.02530921810255e-06	-0.174588	0.445	0.518	0.0636102
Mark3	3.03881726188009e-06	-0.295217	0.18	0.226	0.0638942
Pltp	3.04895561000645e-06	1.27755	0.025	0.011	0.0641073
Snrpe	3.05288912322715e-06	-0.154723	0.59	0.671	0.06419
Fopnl	3.06548722781952e-06	-0.284365	0.149	0.193	0.0644549
Tnip2	3.07323897170018e-06	-0.484248	0.056	0.084	0.0646179
Parg	3.07947745720612e-06	-0.330443	0.109	0.148	0.0647491
Hipk3	3.07975236214485e-06	-0.378923	0.09	0.125	0.0647549
Polr1d	3.08259734885167e-06	-0.147092	0.605	0.678	0.0648147
Gprasp1	3.08325427896468e-06	-0.43945	0.077	0.109	0.0648285
Usp1	3.11428034495364e-06	-0.27209	0.2	0.25	0.0654809
Tmem127	3.12235816706532e-06	-0.312911	0.131	0.171	0.0656507
Cry1	3.137992417844e-06	-0.375718	0.092	0.127	0.0659794
Casp7	3.1463784345519e-06	-0.713564	0.032	0.054	0.0661558
Nudt16	3.15730352086835e-06	-0.388548	0.088	0.122	0.0663855
Alkbh8	3.17246664891894e-06	-0.76683	0.03	0.051	0.0667043
Actr2	3.17472093935474e-06	-0.17767	0.452	0.522	0.0667517
Socs2	3.23184796568162e-06	-0.596047	0.049	0.075	0.0679528
Zc3h15	3.271577822568e-06	-0.18935	0.37	0.436	0.0687882
Usp34	3.28779476412326e-06	-0.274233	0.175	0.221	0.0691292
Gimap7	3.29764950409456e-06	-0.209805	0.302	0.359	0.0693364
Vgll4	3.30565758300272e-06	-0.178856	0.419	0.493	0.0695048
Ctsd	3.31464013711186e-06	-0.168517	0.437	0.517	0.0696936
[truncated: 6,526 more rows]

## Sheet: S7 Table
S7 Table. Results of find markers show differential expression of genes in a mixed DN and CD4 effector Tcell population compared to IL7 positive CD4 Teff and effector Tregs
[truncated: 8,139 more rows]

[truncated: 12 more sheets: S8 Table, S9 Table, S10 Table, S11 Table, S12 Table, S13 Table, S14 Table, S15 Table, S16 Table, S17 Table, S18 Table, S19 Table]
